# Supplementary material for: Pan-cancer analysis of phagocytosis regulators in female-specific cancers: a focus on HMGB2
Source: Front Immunol. 2025 May 6;16:1565924. doi: 10.3389/fimmu.2025.1565924 (PMC12089064; doi:10.3389/fimmu.2025.1565924)
Supplement: Supplementary Table 1 — phagocytosis regulators and their promoter DNA methylation patterns. [file Table1.xlsx]

## Sheet: phagocytosis regulators
Symbol
CD47
GNE
CMAS
NANS
C1GALT1C1
QPCTL
SLC35A1
MS4A1
CAB39
UBE2D3
ARID1A
PDCD10
C1GALT1
PTEN
APMAP
RTN4IP1
AIFM1
FDX1
NDUFA1
GTPBP6
NDUFS8
SMARCC1
TACO1
CMC1
ATP5SL
SLC39A9
SS18
CHMP1A
GRSF1
C17orf89
NDUFAF7
PDE12
UQCC1
NDUFAF5
HIGD2A
NDUFB9
MECR
WDR1
COX18
RHOH
HMGB1
SLC25A1
NDUFS6
FOXO1
TMEM261
HMGB2
CS
POU2F2
ADAM10
NDUFB6
MTIF3
MTO1
UBR4
NDUFB4
LIPT2
HMHA1
YBEY
ALAD
NXT1
OTUB1
NDUFV1
GTPBP3
NUBPL
NDUFS2
NDUFB11
LDB1
SAMD4B
C1orf233
ZBTB7A
TIMMDC1
STK4
STARD7
NFIA
UBE2K
VPS37A
NDUFA9
NDUFA8
ELOVL1
COX5B
PTPRC
NDUFAF3
ACTB
HMBS
NDUFC1
ARID1B
SPI1
TMEM38B
NDUFS7
PRKCD

## Sheet: results of methylation levels
Calculation results of methylation levels of phagocytosis regulatorss
id	gene	tumor_average_beta	normal_average_beta	deltabeta	pvalue	cancer	Diff
cg00007324	ZBTB7A	0.986273	0.987159	-0.000886483	0.00495382	BRCA	not-significant
cg00053292	TACO1	0.0824762	0.0921382	-0.00966209	0.00924592	BRCA	not-significant
cg00075768	HMGB1	0.021957	0.0205303	0.00142674	0.00136112	BRCA	not-significant
cg00145849	UBE2K	0.0527074	0.055936	-0.00322864	0.958338	BRCA	not-significant
cg00163784	NFIA	0.0241496	0.016525	0.00762466	5.01768e-10	BRCA	not-significant
cg00179128	HMGB1	0.041361	0.046254	-0.00489304	0.0497322	BRCA	not-significant
cg00213805	AIFM1	0.159027	0.219795	-0.060768	1.11144e-10	BRCA	not-significant
cg00221035	C1GALT1	0.0711841	0.0664139	0.00477025	0.013554	BRCA	not-significant
cg00232265	NDUFS6	0.797618	0.772515	0.0251028	0.000467495	BRCA	not-significant
cg00232535	ACTB	0.71293	0.86268	-0.149751	1.16658e-24	BRCA	not-significant
cg00256374	NDUFS7	0.0659032	0.0663521	-0.000448901	0.216287	BRCA	not-significant
cg00311654	HMHA1	0.0752171	0.0303513	0.0448658	7.44151e-08	BRCA	not-significant
cg00321931	HMGB2	0.0641106	0.0716626	-0.00755193	0.0555564	BRCA	not-significant
cg00339300	NFIA	0.0484471	0.0279889	0.0204581	0.0230695	BRCA	not-significant
cg00355690	CHMP1A	0.648553	0.822479	-0.173926	9.86364e-25	BRCA	not-significant
cg00371107	ARID1A	0.047615	0.0436733	0.00394164	0.00392382	BRCA	not-significant
cg00383220	HMBS	0.426	0.474211	-0.0482108	7.48071e-06	BRCA	not-significant
cg00397859	NDUFAF5	0.0900136	0.082606	0.00740763	0.0110555	BRCA	not-significant
cg00405494	TMEM261	0.775029	0.796454	-0.0214258	0.0425237	BRCA	not-significant
cg00405939	ZBTB7A	0.945741	0.927524	0.0182171	2.20083e-23	BRCA	not-significant
cg00435082	ADAM10	0.0439789	0.0517869	-0.00780807	0.335705	BRCA	not-significant
cg00450695	HMHA1	0.487034	0.450881	0.0361528	0.000234838	BRCA	not-significant
cg00492070	CD47	0.502192	0.585171	-0.0829788	2.45641e-08	BRCA	not-significant
cg00556719	TMEM38B	0.0655622	0.0703308	-0.00476854	0.147982	BRCA	not-significant
cg00560072	NFIA	0.803235	0.785224	0.0180111	5.3586e-07	BRCA	not-significant
cg00561739	NDUFS6	0.830088	0.85611	-0.0260225	2.37937e-08	BRCA	not-significant
cg00589914	HMGB1	0.0235977	0.0227467	0.000851034	0.0828976	BRCA	not-significant
cg00598021	WDR1	0.87456	0.858023	0.0165371	1.76915e-09	BRCA	not-significant
cg00605057	COX5B	0.0351102	0.0393719	-0.00426172	0.143145	BRCA	not-significant
cg00624332	LDB1	0.0454236	0.041387	0.00403666	0.11012	BRCA	not-significant
cg00625131	SS18	0.0160463	0.0165402	-0.000493893	0.00694284	BRCA	not-significant
cg00646883	COX18	0.0214165	0.0214656	-4.90628e-05	0.685548	BRCA	not-significant
cg00694557	NFIA	0.809783	0.795005	0.0147778	0.351079	BRCA	not-significant
cg00727673	PRKCD	0.439115	0.421845	0.0172703	0.35666	BRCA	not-significant
cg00731404	MTIF3	0.0167243	0.0163727	0.000351566	0.0900976	BRCA	not-significant
cg00747849	SLC25A1	0.180798	0.198674	-0.0178763	0.0112458	BRCA	not-significant
cg00774050	COX18	0.015059	0.014001	0.00105799	6.63171e-05	BRCA	not-significant
cg00785856	ADAM10	0.0613006	0.060231	0.00106954	0.923731	BRCA	not-significant
cg00804392	RHOH	0.586222	0.614857	-0.0286343	0.926779	BRCA	not-significant
cg00812299	NFIA	0.0260217	0.0190146	0.00700706	9.50134e-05	BRCA	not-significant
cg00815179	PDE12	0.0286968	0.0292465	-0.000549668	0.253009	BRCA	not-significant
cg00861839	SS18	0.0394253	0.0422116	-0.00278623	0.0809496	BRCA	not-significant
cg00869298	NDUFA1	0.411761	0.597918	-0.186157	2.20713e-27	BRCA	not-significant
cg00876191	CD47	0.0462098	0.0549665	-0.00875671	0.00135107	BRCA	not-significant
cg01023714	WDR1	0.96381	0.969422	-0.00561171	0.797233	BRCA	not-significant
cg01048992	GTPBP3	0.819442	0.839987	-0.0205444	0.0157845	BRCA	not-significant
cg01051545	NFIA	0.157572	0.136146	0.0214262	0.840647	BRCA	not-significant
cg01061843	MTO1	0.0230889	0.023729	-0.000640033	0.170441	BRCA	not-significant
cg01063572	NFIA	0.0474885	0.0503151	-0.00282658	0.343468	BRCA	not-significant
cg01163407	NDUFS6	0.850118	0.880797	-0.030679	0.000260829	BRCA	not-significant
cg01256681	GTPBP3	0.108609	0.0834828	0.0251262	9.07283e-06	BRCA	not-significant
cg01257194	ALAD	0.538412	0.586043	-0.0476315	0.0120214	BRCA	not-significant
cg01290613	POU2F2	0.0403562	0.0293477	0.0110085	4.27273e-06	BRCA	not-significant
cg01294270	NDUFAF7	0.894926	0.891176	0.00375008	0.177735	BRCA	not-significant
cg01294811	NDUFS6	0.93713	0.928196	0.00893412	4.60731e-09	BRCA	not-significant
cg01340089	CMAS	0.0210823	0.0193008	0.00178153	0.00301604	BRCA	not-significant
cg01380634	ZBTB7A	0.980781	0.979316	0.00146558	0.0276409	BRCA	not-significant
cg01391071	NDUFV1	0.670193	0.648393	0.0218003	5.77286e-06	BRCA	not-significant
cg01413054	CAB39	0.309473	0.322791	-0.0133188	7.84386e-05	BRCA	not-significant
cg01426354	UQCC1	0.0255351	0.018739	0.00679611	0.0251547	BRCA	not-significant
cg01465769	PRKCD	0.74614	0.686692	0.0594475	8.9751e-09	BRCA	not-significant
cg01484950	ARID1B	0.943309	0.948057	-0.00474829	0.00623055	BRCA	not-significant
cg01490283	ZBTB7A	0.0640286	0.0610433	0.00298527	0.00030718	BRCA	not-significant
cg01497921	CHMP1A	0.718397	0.655802	0.0625952	9.92969e-11	BRCA	not-significant
cg01504447	HMGB1	0.464552	0.741031	-0.276479	2.99135e-40	BRCA	down
cg01539849	SPI1	0.409026	0.359068	0.0499578	0.00155635	BRCA	not-significant
cg01541650	ARID1B	0.531048	0.75717	-0.226123	4.66399e-27	BRCA	down
cg01550545	NFIA	0.92286	0.9077	0.01516	4.43492e-13	BRCA	not-significant
cg01555270	ATP5SL	0.0491294	0.0559806	-0.00685126	0.00977801	BRCA	not-significant
cg01555907	NDUFB6	0.874299	0.821955	0.0523441	2.28724e-22	BRCA	not-significant
cg01566287	UBE2D3	0.0541489	0.0586678	-0.00451898	0.46757	BRCA	not-significant
cg01568335	COX5B	0.0405705	0.040275	0.000295561	0.867744	BRCA	not-significant
cg01600621	POU2F2	0.0175607	0.0149151	0.00264566	0.000378577	BRCA	not-significant
cg01614716	ELOVL1	0.0580253	0.0634558	-0.00543054	0.0404373	BRCA	not-significant
cg01625761	RTN4IP1	0.872216	0.87598	-0.00376353	0.350464	BRCA	not-significant
cg01684175	FOXO1	0.868546	0.876067	-0.00752095	0.0101467	BRCA	not-significant
cg01714890	MTIF3	0.0275478	0.033863	-0.00631515	0.86439	BRCA	not-significant
cg01885050	FOXO1	0.0138709	0.0127562	0.00111468	8.33593e-08	BRCA	not-significant
cg01913024	AIFM1	0.222659	0.262822	-0.0401629	0.00268283	BRCA	not-significant
cg01995660	FOXO1	0.034571	0.0398836	-0.0053127	0.0430044	BRCA	not-significant
cg02010868	ZBTB7A	0.0169382	0.0158992	0.001039	3.18663e-05	BRCA	not-significant
cg02027010	ALAD	0.0414072	0.0464426	-0.00503543	0.00115882	BRCA	not-significant
cg02060717	RHOH	0.900907	0.939379	-0.0384721	8.66361e-09	BRCA	not-significant
cg02073919	CMC1	0.0123109	0.0111066	0.00120432	7.04896e-05	BRCA	not-significant
cg02121118	PRKCD	0.0446996	0.050579	-0.0058794	0.377267	BRCA	not-significant
cg02140384	NFIA	0.729384	0.724696	0.00468734	0.884888	BRCA	not-significant
cg02150218	ARID1B	0.646319	0.626344	0.0199747	0.000546367	BRCA	not-significant
cg02175309	NUBPL	0.888815	0.892085	-0.0032698	0.262514	BRCA	not-significant
cg02202169	FOXO1	0.336122	0.292976	0.0431464	0.058391	BRCA	not-significant
cg02210967	ACTB	0.380904	0.52129	-0.140386	1.77002e-19	BRCA	not-significant
cg02218768	ZBTB7A	0.0383377	0.0371074	0.00123031	0.000538637	BRCA	not-significant
cg02239377	FDX1	0.701485	0.595071	0.106414	2.88766e-18	BRCA	not-significant
cg02247625	ARID1B	0.954981	0.956826	-0.00184443	0.547228	BRCA	not-significant
cg02274705	C1GALT1C1	0.403014	0.448094	-0.0450803	0.000204984	BRCA	not-significant
cg02291424	GTPBP3	0.0333454	0.0362785	-0.00293315	0.288408	BRCA	not-significant
cg02307823	PTEN	0.828448	0.775873	0.052575	2.96827e-10	BRCA	not-significant
cg02308560	HMHA1	0.379301	0.347817	0.0314848	0.000568384	BRCA	not-significant
cg02316735	GTPBP3	0.20568	0.237527	-0.0318464	4.93782e-09	BRCA	not-significant
cg02317251	WDR1	0.781459	0.738797	0.0426617	1.75986e-09	BRCA	not-significant
cg02324006	HMHA1	0.833893	0.813127	0.0207658	1.96889e-08	BRCA	not-significant
cg02356111	ACTB	0.0128937	0.0126963	0.000197331	0.0553933	BRCA	not-significant
cg02395768	ATP5SL	0.0488662	0.0527536	-0.00388734	0.118528	BRCA	not-significant
cg02406092	SAMD4B	0.276403	0.229389	0.0470147	1.41655e-15	BRCA	not-significant
cg02412969	ACTB	0.0631528	0.0677511	-0.00459836	0.00370632	BRCA	not-significant
cg02444243	NFIA	0.0806936	0.081732	-0.00103833	0.454771	BRCA	not-significant
cg02447227	NFIA	0.776961	0.710248	0.0667126	9.17597e-14	BRCA	not-significant
cg02480840	NDUFS7	0.0189437	0.0180082	0.000935555	0.010285	BRCA	not-significant
cg02487233	CD47	0.549766	0.60584	-0.0560746	0.00122572	BRCA	not-significant
cg02523617	UBE2K	0.047536	0.0572366	-0.00970061	0.355771	BRCA	not-significant
cg02539984	ADAM10	0.91363	0.93254	-0.0189103	0.000303664	BRCA	not-significant
cg02559423	PRKCD	0.0132958	0.0127438	0.000551982	0.00297862	BRCA	not-significant
cg02564102	SMARCC1	0.0400771	0.0434891	-0.00341198	0.00120301	BRCA	not-significant
cg02620784	NDUFC1	0.0535404	0.0885792	-0.0350388	1.62076e-15	BRCA	not-significant
cg02625641	ADAM10	0.0945599	0.113442	-0.0188816	6.84636e-07	BRCA	not-significant
cg02627110	SMARCC1	0.0213159	0.021433	-0.00011711	0.651404	BRCA	not-significant
cg02630105	PRKCD	0.0862606	0.0875019	-0.00124134	0.902085	BRCA	not-significant
cg02655711	SLC25A1	0.700671	0.610642	0.0900292	2.08408e-10	BRCA	not-significant
cg02666901	HMGB2	0.0323826	0.0340025	-0.00161987	0.152332	BRCA	not-significant
cg02671826	ARID1B	0.92752	0.930327	-0.00280702	0.954941	BRCA	not-significant
cg02696879	LDB1	0.0326333	0.0304536	0.0021797	0.21455	BRCA	not-significant
cg02714677	COX18	0.900492	0.917197	-0.016705	1.03166e-06	BRCA	not-significant
cg02726335	NDUFS6	0.945037	0.944589	0.000447823	0.351345	BRCA	not-significant
cg02733081	HMGB1	0.514663	0.672569	-0.157906	2.83441e-16	BRCA	not-significant
cg02753354	HMHA1	0.224638	0.333985	-0.109347	8.61805e-33	BRCA	not-significant
cg02776659	YBEY	0.433063	0.114646	0.318417	8.77391e-22	BRCA	up
cg02781268	GRSF1	0.790265	0.804537	-0.0142723	0.410129	BRCA	not-significant
cg02833110	COX5B	0.0510435	0.0479007	0.00314282	0.00507996	BRCA	not-significant
cg02862467	UBR4	0.882107	0.888712	-0.00660434	0.0520076	BRCA	not-significant
cg02892350	NFIA	0.0503125	0.0546481	-0.00433563	0.0685255	BRCA	not-significant
cg02904529	GTPBP3	0.0339064	0.0413964	-0.00748998	0.926779	BRCA	not-significant
cg02971627	ADAM10	0.036741	0.041336	-0.00459499	0.312485	BRCA	not-significant
cg02981092	PDE12	0.390558	0.47233	-0.0817723	6.90679e-07	BRCA	not-significant
cg02981368	SMARCC1	0.864321	0.90501	-0.040689	9.53489e-05	BRCA	not-significant
cg02997812	GTPBP3	0.0284083	0.0336704	-0.00526207	0.00466007	BRCA	not-significant
cg03002428	HMGB2	0.0419419	0.0505591	-0.00861716	0.165054	BRCA	not-significant
cg03009080	MTIF3	0.0140968	0.0132999	0.000796981	0.000834957	BRCA	not-significant
cg03024714	MECR	0.0304657	0.0322229	-0.00175718	0.0166353	BRCA	not-significant
cg03040243	NANS	0.0169122	0.0147195	0.00219265	1.58123e-05	BRCA	not-significant
cg03091590	POU2F2	0.908011	0.902683	0.0053283	0.0557199	BRCA	not-significant
cg03106245	SPI1	0.892027	0.905791	-0.013764	0.039536	BRCA	not-significant
cg03123091	ARID1A	0.734945	0.780573	-0.0456279	0.118126	BRCA	not-significant
cg03124231	HMGB2	0.0354696	0.0424184	-0.00694874	0.0300764	BRCA	not-significant
cg03131236	MECR	0.907834	0.894937	0.0128967	2.08877e-07	BRCA	not-significant
cg03132702	NFIA	0.142888	0.148009	-0.00512065	0.386341	BRCA	not-significant
cg03144753	CMC1	0.893437	0.893456	-1.92311e-05	0.00288891	BRCA	not-significant
cg03149128	NFIA	0.258481	0.179799	0.0786822	0.00163568	BRCA	not-significant
cg03156115	CMC1	0.0322048	0.0378103	-0.00560555	0.0540495	BRCA	not-significant
cg03176143	ZBTB7A	0.0154491	0.0148876	0.000561556	0.000120139	BRCA	not-significant
cg03200095	PRKCD	0.974172	0.97478	-0.000607184	0.573648	BRCA	not-significant
cg03217679	COX18	0.013446	0.0119616	0.00148443	0.000675436	BRCA	not-significant
cg03301240	SPI1	0.501681	0.618215	-0.116533	1.29535e-19	BRCA	not-significant
cg03413419	OTUB1	0.93425	0.93923	-0.00498022	0.0954817	BRCA	not-significant
cg03451574	NFIA	0.048232	0.0502866	-0.00205462	2.97872e-06	BRCA	not-significant
cg03459646	MECR	0.0401508	0.0462433	-0.0060925	0.530607	BRCA	not-significant
cg03532013	POU2F2	0.76946	0.631693	0.137767	1.20316e-24	BRCA	not-significant
cg03560416	MTIF3	0.444615	0.572879	-0.128264	7.3356e-12	BRCA	not-significant
cg03561416	ARID1B	0.457522	0.650653	-0.193131	5.325e-31	BRCA	not-significant
cg03565868	SPI1	0.830953	0.847452	-0.0164984	0.0228133	BRCA	not-significant
cg03571723	HMGB1	0.0227144	0.021562	0.00115233	0.0232244	BRCA	not-significant
cg03573975	NDUFS6	0.94104	0.949808	-0.00876887	0.00448309	BRCA	not-significant
cg03574000	UBE2D3	0.0773322	0.0781077	-0.000775496	0.999148	BRCA	not-significant
cg03597607	CHMP1A	0.912958	0.927263	-0.0143044	0.581808	BRCA	not-significant
cg03711944	SPI1	0.212215	0.165125	0.0470898	0.00109448	BRCA	not-significant
cg03736235	HMHA1	0.440107	0.421088	0.0190187	0.180634	BRCA	not-significant
cg03741506	OTUB1	0.832578	0.809482	0.0230958	2.20004e-09	BRCA	not-significant
cg03751944	HMHA1	0.43259	0.394325	0.0382657	0.000330164	BRCA	not-significant
cg03785281	FOXO1	0.022901	0.0130299	0.0098711	1.37723e-13	BRCA	not-significant
cg03793131	ELOVL1	0.0443331	0.0509652	-0.00663214	0.965815	BRCA	not-significant
cg03839252	FOXO1	0.0376007	0.0359293	0.00167141	0.201161	BRCA	not-significant
cg03869448	WDR1	0.943793	0.895766	0.0480274	1.28081e-26	BRCA	not-significant
cg03917521	SLC25A1	0.058999	0.0610942	-0.00209517	0.656019	BRCA	not-significant
cg03951424	NFIA	0.0447213	0.0431309	0.00159042	0.278645	BRCA	not-significant
cg03971023	ZBTB7A	0.889124	0.891099	-0.00197458	0.0837332	BRCA	not-significant
cg04053969	ZBTB7A	0.0493756	0.0500413	-0.000665715	0.00572529	BRCA	not-significant
cg04093972	NFIA	0.0641927	0.0593544	0.00483824	0.000841392	BRCA	not-significant
cg04117688	OTUB1	0.954938	0.916636	0.0383012	2.0706e-20	BRCA	not-significant
cg04142692	NDUFV1	0.872922	0.841156	0.0317656	2.51438e-17	BRCA	not-significant
cg04149172	UQCC1	0.270503	0.113777	0.156726	6.96901e-11	BRCA	not-significant
cg04189768	CHMP1A	0.849671	0.841897	0.00777355	0.000814671	BRCA	not-significant
cg04240660	CHMP1A	0.913963	0.904066	0.00989668	0.00574777	BRCA	not-significant
cg04289130	NFIA	0.0289048	0.0222894	0.00661543	0.716202	BRCA	not-significant
cg04291704	CMAS	0.0917299	0.0940109	-0.00228099	0.354523	BRCA	not-significant
cg04378942	ARID1B	0.919666	0.930309	-0.0106427	0.000887741	BRCA	not-significant
cg04396098	COX18	0.0422166	0.0443611	-0.00214448	0.0223335	BRCA	not-significant
cg04398547	UBR4	0.542815	0.710466	-0.167652	1.06733e-15	BRCA	not-significant
cg04406114	POU2F2	0.802253	0.837914	-0.0356618	0.0567648	BRCA	not-significant
cg04411156	PDE12	0.0514401	0.0593637	-0.00792357	0.0479725	BRCA	not-significant
cg04430637	COX18	0.050366	0.0574638	-0.00709776	0.0596309	BRCA	not-significant
cg04490349	ACTB	0.258485	0.299737	-0.0412512	1.56902e-10	BRCA	not-significant
cg04490478	HMBS	0.93944	0.937558	0.00188202	0.00365617	BRCA	not-significant
cg04499797	C1GALT1	0.0172598	0.0167295	0.000530263	0.5115	BRCA	not-significant
cg04554652	LDB1	0.103045	0.0615702	0.041475	0.0257432	BRCA	not-significant
cg04575144	ZBTB7A	0.0209525	0.0178314	0.00312113	2.53588e-08	BRCA	not-significant
cg04587220	HMHA1	0.417411	0.381342	0.0360696	0.0179974	BRCA	not-significant
cg04587428	NDUFS6	0.972369	0.98086	-0.00849157	2.54782e-06	BRCA	not-significant
cg04603976	ZBTB7A	0.372003	0.161894	0.210109	8.23597e-35	BRCA	up
cg04606397	ARID1B	0.749026	0.457497	0.291529	1.78996e-43	BRCA	up
cg04638773	PTEN	0.877745	0.900276	-0.0225309	0.0645297	BRCA	not-significant
cg04692506	SPI1	0.48162	0.732856	-0.251236	3.76104e-35	BRCA	down
cg04700737	HMGB1	0.0181072	0.0161527	0.00195447	0.000220358	BRCA	not-significant
cg04701106	HMBS	0.0160037	0.0161108	-0.000107102	0.876813	BRCA	not-significant
cg04706404	NFIA	0.0461259	0.0483978	-0.00227189	0.0551764	BRCA	not-significant
cg04725234	TMEM38B	0.0260996	0.0290203	-0.0029207	0.385618	BRCA	not-significant
cg04726091	NDUFC1	0.105528	0.176222	-0.0706944	1.12611e-24	BRCA	not-significant
cg04727071	ZBTB7A	0.0900851	0.0552604	0.0348247	2.19436e-05	BRCA	not-significant
cg04765236	ZBTB7A	0.0187862	0.0171319	0.00165434	8.90043e-05	BRCA	not-significant
cg04792644	ARID1B	0.925567	0.927725	-0.00215813	0.574229	BRCA	not-significant
cg04827551	C1GALT1	0.82516	0.725987	0.0991733	1.33437e-15	BRCA	not-significant
cg04886672	C17orf89	0.895186	0.830762	0.0644243	2.71521e-23	BRCA	not-significant
cg04901763	CAB39	0.0144618	0.0136438	0.000818052	0.000484216	BRCA	not-significant
cg04910718	TACO1	0.886142	0.88984	-0.00369806	0.362699	BRCA	not-significant
cg04924555	ARID1B	0.597045	0.795085	-0.19804	2.57057e-19	BRCA	not-significant
cg04949193	ARID1B	0.945694	0.953112	-0.00741853	0.00169638	BRCA	not-significant
cg04981430	PRKCD	0.925647	0.927336	-0.00168908	0.513972	BRCA	not-significant
cg04998202	NFIA	0.253374	0.170931	0.0824433	1.02191e-16	BRCA	not-significant
cg05030735	LDB1	0.0153095	0.0147727	0.000536798	0.000770687	BRCA	not-significant
cg05039671	RHOH	0.864248	0.878612	-0.0143639	0.103902	BRCA	not-significant
cg05043311	NDUFS2	0.311904	0.244311	0.0675925	1.16554e-08	BRCA	not-significant
cg05045028	AIFM1	0.212278	0.23962	-0.0273415	0.035579	BRCA	not-significant
cg05073845	FOXO1	0.0190866	0.0138262	0.00526035	1.11273e-06	BRCA	not-significant
cg05083128	WDR1	0.781681	0.719148	0.0625326	1.65028e-23	BRCA	not-significant
cg05099063	ARID1B	0.936567	0.936977	-0.000409403	0.142331	BRCA	not-significant
cg05112885	PDE12	0.0449062	0.0545159	-0.00960972	1.76134e-05	BRCA	not-significant
cg05133900	SLC25A1	0.0570925	0.0596196	-0.00252707	0.727699	BRCA	not-significant
cg05136476	PRKCD	0.0353356	0.0221606	0.013175	0.105452	BRCA	not-significant
cg05160248	ARID1B	0.764245	0.871451	-0.107206	1.32102e-11	BRCA	not-significant
cg05167392	LDB1	0.0470087	0.0435577	0.00345102	0.0255457	BRCA	not-significant
cg05298461	UQCC1	0.015917	0.0119858	0.00393118	1.60193e-06	BRCA	not-significant
cg05300440	ARID1A	0.893591	0.824517	0.0690742	6.9326e-29	BRCA	not-significant
cg05307957	ARID1A	0.0841668	0.0875614	-0.00339466	0.00153595	BRCA	not-significant
cg05367087	NFIA	0.917564	0.916562	0.00100189	0.139569	BRCA	not-significant
cg05378941	FOXO1	0.894044	0.921625	-0.0275812	2.95138e-05	BRCA	not-significant
cg05389922	UQCC1	0.330512	0.169792	0.160719	1.73959e-10	BRCA	not-significant
cg05445839	ARID1A	0.0501203	0.0395378	0.0105825	4.38774e-09	BRCA	not-significant
cg05461182	NFIA	0.706723	0.68586	0.020863	0.00846221	BRCA	not-significant
cg05463966	NDUFS8	0.614791	0.55786	0.0569315	7.98656e-11	BRCA	not-significant
cg05466469	ARID1B	0.8145	0.728266	0.0862341	5.97722e-23	BRCA	not-significant
cg05485370	FDX1	0.0422167	0.0449447	-0.00272794	0.518382	BRCA	not-significant
cg05540473	ARID1B	0.929297	0.943755	-0.0144584	4.04282e-06	BRCA	not-significant
cg05574870	ZBTB7A	0.796091	0.725124	0.070967	1.88894e-17	BRCA	not-significant
cg05582797	CMC1	0.0512706	0.0575368	-0.00626621	0.107579	BRCA	not-significant
cg05592996	SMARCC1	0.106624	0.113617	-0.00699315	0.173753	BRCA	not-significant
cg05649922	ARID1A	0.302249	0.344795	-0.0425461	1.18815e-07	BRCA	not-significant
cg05656486	NDUFS2	0.348147	0.114796	0.233351	6.96825e-20	BRCA	up
cg05658107	RHOH	0.638232	0.73488	-0.0966481	0.0176277	BRCA	not-significant
cg05741490	FDX1	0.209854	0.212704	-0.00285048	0.0274986	BRCA	not-significant
cg05774231	NDUFB4	0.825176	0.74369	0.0814856	1.24845e-28	BRCA	not-significant
cg05775809	LDB1	0.0187762	0.0180576	0.000718633	0.00656109	BRCA	not-significant
cg05792022	FOXO1	0.127295	0.120381	0.00691436	0.953922	BRCA	not-significant
cg05815920	LDB1	0.0250896	0.0223395	0.00275011	7.17633e-05	BRCA	not-significant
cg05818394	HMGB1	0.24297	0.526155	-0.283186	4.20165e-52	BRCA	down
cg05934012	C1orf233	0.877981	0.890245	-0.0122631	0.578887	BRCA	not-significant
cg05944369	HMGB2	0.035262	0.0342418	0.00102017	0.608394	BRCA	not-significant
cg05965029	NDUFB4	0.122207	0.150007	-0.0277999	0.00034337	BRCA	not-significant
cg05971751	UBE2K	0.0807287	0.0807653	-3.65494e-05	0.546093	BRCA	not-significant
cg06003197	ACTB	0.0155327	0.0148337	0.000699	0.00571781	BRCA	not-significant
cg06012428	ARID1B	0.908221	0.86291	0.0453104	8.57414e-14	BRCA	not-significant
cg06018666	WDR1	0.975716	0.977952	-0.00223542	2.39694e-08	BRCA	not-significant
cg06019273	ARID1B	0.88614	0.887552	-0.00141129	0.369711	BRCA	not-significant
cg06047934	CHMP1A	0.900726	0.885535	0.0151911	8.00761e-10	BRCA	not-significant
cg06051243	MTIF3	0.0804061	0.0914357	-0.0110296	0.0176241	BRCA	not-significant
cg06057715	NFIA	0.918617	0.944587	-0.0259697	0.0812468	BRCA	not-significant
cg06108288	ARID1B	0.949776	0.951276	-0.00150086	0.525032	BRCA	not-significant
cg06147863	SPI1	0.595411	0.638168	-0.0427579	0.000566593	BRCA	not-significant
cg06178887	POU2F2	0.731494	0.784114	-0.0526196	0.180773	BRCA	not-significant
cg06252876	AIFM1	0.165869	0.221098	-0.0552289	4.58689e-10	BRCA	not-significant
cg06253734	ADAM10	0.0238195	0.0255702	-0.0017507	0.964796	BRCA	not-significant
cg06350161	ELOVL1	0.0372683	0.0414247	-0.00415643	0.14083	BRCA	not-significant
cg06350176	NDUFV1	0.975978	0.973036	0.00294161	0.000139194	BRCA	not-significant
cg06403289	ZBTB7A	0.0363151	0.0356751	0.000639944	0.459248	BRCA	not-significant
cg06407482	NDUFV1	0.906734	0.881678	0.0250568	2.04169e-14	BRCA	not-significant
cg06510397	NFIA	0.0268712	0.0228351	0.00403611	0.962756	BRCA	not-significant
cg06514727	PTPRC	0.885753	0.907577	-0.0218237	0.00348549	BRCA	not-significant
cg06550420	PTPRC	0.768457	0.874898	-0.106441	4.24341e-09	BRCA	not-significant
cg06592416	PDE12	0.0307083	0.0342813	-0.00357301	0.270219	BRCA	not-significant
cg06603851	NDUFS6	0.833902	0.860412	-0.0265099	0.0916456	BRCA	not-significant
cg06661242	NFIA	0.0493673	0.0490522	0.000315043	0.342817	BRCA	not-significant
cg06674932	FDX1	0.892102	0.907756	-0.015654	0.0467344	BRCA	not-significant
cg06679209	HMHA1	0.764432	0.811764	-0.0473319	5.7722e-13	BRCA	not-significant
cg06690825	C1GALT1	0.950427	0.957167	-0.00673903	0.175143	BRCA	not-significant
cg06722285	NFIA	0.91103	0.910829	0.000201083	0.446923	BRCA	not-significant
cg06734993	ATP5SL	0.76026	0.783784	-0.0235245	0.944414	BRCA	not-significant
cg06784824	SPI1	0.245393	0.226874	0.018519	0.269663	BRCA	not-significant
cg06800352	MTIF3	0.0383798	0.0465607	-0.00818093	0.745383	BRCA	not-significant
cg06806080	CD47	0.735456	0.72911	0.00634687	4.58774e-05	BRCA	not-significant
cg06806711	MS4A1	0.673582	0.731971	-0.0583893	0.0141802	BRCA	not-significant
cg06824423	ARID1B	0.310281	0.342326	-0.0320446	0.00378785	BRCA	not-significant
cg06841464	HMGB2	0.0359119	0.0396275	-0.00371559	0.69813	BRCA	not-significant
cg06852824	CAB39	0.948665	0.942944	0.00572128	0.0529419	BRCA	not-significant
cg06873121	LDB1	0.0655768	0.0717633	-0.00618655	0.0697651	BRCA	not-significant
cg06874144	CAB39	0.697017	0.569426	0.127591	1.25106e-21	BRCA	not-significant
cg06891006	WDR1	0.868926	0.849544	0.0193823	6.43521e-11	BRCA	not-significant
cg06918955	C1GALT1C1	0.583014	0.537113	0.0459009	0.000105339	BRCA	not-significant
cg06937882	APMAP	0.31538	0.185271	0.13011	1.1052e-10	BRCA	not-significant
cg06955716	SLC39A9	0.774675	0.861216	-0.0865407	9.33597e-06	BRCA	not-significant
cg06976977	COX18	0.0514057	0.0568271	-0.00542135	0.0467344	BRCA	not-significant
cg06995880	NFIA	0.0267136	0.0211364	0.00557717	4.55423e-05	BRCA	not-significant
cg07077115	MTIF3	0.0722299	0.0818311	-0.00960119	0.00807715	BRCA	not-significant
cg07090356	SS18	0.626718	0.500521	0.126197	2.31081e-15	BRCA	not-significant
cg07107055	ARID1B	0.530714	0.733953	-0.20324	4.51818e-21	BRCA	down
cg07109046	FOXO1	0.619312	0.814617	-0.195305	1.23562e-35	BRCA	not-significant
cg07123769	NDUFS6	0.894677	0.904968	-0.0102906	0.0100968	BRCA	not-significant
cg07130508	LDB1	0.0773538	0.071209	0.00614478	0.151114	BRCA	not-significant
cg07130869	CMC1	0.0118573	0.0106167	0.00124065	2.39781e-06	BRCA	not-significant
cg07139363	ARID1B	0.65618	0.655374	0.000806022	0.10964	BRCA	not-significant
cg07143957	SMARCC1	0.042036	0.050157	-0.00812095	0.161322	BRCA	not-significant
cg07187607	NDUFB4	0.820602	0.782707	0.0378941	1.37046e-06	BRCA	not-significant
cg07210774	C1GALT1C1	0.393192	0.453146	-0.0599531	0.00105722	BRCA	not-significant
cg07211894	COX5B	0.141665	0.168872	-0.0272072	0.194652	BRCA	not-significant
cg07212702	ARID1B	0.811885	0.753027	0.0588573	5.66005e-15	BRCA	not-significant
cg07242215	COX18	0.0149436	0.0143601	0.000583422	0.0033542	BRCA	not-significant
cg07248461	ZBTB7A	0.943667	0.945219	-0.00155192	0.488208	BRCA	not-significant
cg07304068	SMARCC1	0.0197032	0.0186473	0.0010559	0.194773	BRCA	not-significant
cg07310946	NFIA	0.810666	0.798834	0.0118317	0.232099	BRCA	not-significant
cg07316978	ARID1B	0.910969	0.913107	-0.0021372	0.630348	BRCA	not-significant
cg07317755	PDE12	0.0494554	0.0501679	-0.000712437	0.344338	BRCA	not-significant
cg07319712	HMHA1	0.1837	0.168089	0.0156109	0.0860466	BRCA	not-significant
cg07328519	ZBTB7A	0.151298	0.0945481	0.0567495	3.94826e-14	BRCA	not-significant
cg07363657	NFIA	0.702512	0.895137	-0.192625	4.27276e-24	BRCA	not-significant
cg07369345	STK4	0.911105	0.908392	0.00271332	0.000963913	BRCA	not-significant
cg07381000	PRKCD	0.0771533	0.059971	0.0171823	0.00669767	BRCA	not-significant
cg07393670	AIFM1	0.415997	0.520127	-0.10413	7.5315e-17	BRCA	not-significant
cg07472750	HMGB1	0.323943	0.311459	0.0124841	0.341816	BRCA	not-significant
cg07474652	SMARCC1	0.0169979	0.0148825	0.00211542	1.00085e-06	BRCA	not-significant
cg07476653	ACTB	0.0259	0.0241573	0.00174267	0.0749086	BRCA	not-significant
cg07479014	C1orf233	0.809943	0.769987	0.0399559	5.24691e-17	BRCA	not-significant
cg07491375	GRSF1	0.129448	0.126744	0.00270414	0.416459	BRCA	not-significant
cg07511008	ADAM10	0.819266	0.829205	-0.00993817	0.62044	BRCA	not-significant
cg07577837	ARID1B	0.786402	0.801692	-0.0152903	0.782271	BRCA	not-significant
cg07580418	COX18	0.0674577	0.0739022	-0.00644453	0.0589406	BRCA	not-significant
cg07580762	NDUFS2	0.122546	0.08204	0.0405064	1.6329e-06	BRCA	not-significant
cg07602690	ZBTB7A	0.0154224	0.0141936	0.00122881	4.48789e-05	BRCA	not-significant
cg07618110	MS4A1	0.795934	0.807539	-0.0116045	0.0112869	BRCA	not-significant
cg07622193	POU2F2	0.34755	0.395622	-0.0480721	1.4682e-07	BRCA	not-significant
cg07638904	SLC25A1	0.0188641	0.0165122	0.00235189	5.26304e-12	BRCA	not-significant
cg07652592	NDUFS7	0.020179	0.0189006	0.00127843	0.000230943	BRCA	not-significant
cg07675031	SPI1	0.82038	0.855054	-0.0346744	0.00217336	BRCA	not-significant
cg07687398	PRKCD	0.91202	0.933791	-0.0217711	0.00305813	BRCA	not-significant
cg07690733	HMHA1	0.0297305	0.0143751	0.0153554	1.8709e-07	BRCA	not-significant
cg07698783	SPI1	0.426881	0.454759	-0.0278775	0.0516993	BRCA	not-significant
cg07723855	NDUFC1	0.0190853	0.0180793	0.00100606	0.00125808	BRCA	not-significant
cg07725658	GRSF1	0.0259461	0.0225805	0.00336565	7.41109e-05	BRCA	not-significant
cg07768107	RHOH	0.355732	0.608071	-0.252339	5.24467e-37	BRCA	down
cg07779777	ZBTB7A	0.868242	0.887086	-0.0188441	0.0113972	BRCA	not-significant
cg07798295	CHMP1A	0.97713	0.977163	-3.30914e-05	0.000711036	BRCA	not-significant
cg07830416	NDUFC1	0.0256946	0.0236089	0.00208572	0.00025483	BRCA	not-significant
cg07916967	GTPBP3	0.461583	0.394402	0.067181	1.22865e-06	BRCA	not-significant
cg07918176	MTIF3	0.0377545	0.0427125	-0.00495803	0.14106	BRCA	not-significant
cg07965326	ARID1B	0.908848	0.893071	0.0157765	7.61983e-08	BRCA	not-significant
cg07980716	AIFM1	0.85579	0.907247	-0.0514567	3.2835e-06	BRCA	not-significant
cg08037935	NFIA	0.0502346	0.0536565	-0.00342183	0.428047	BRCA	not-significant
cg08079694	ZBTB7A	0.147593	0.066567	0.0810265	4.11037e-18	BRCA	not-significant
cg08099193	ATP5SL	0.0135995	0.0125987	0.00100079	0.101832	BRCA	not-significant
cg08119412	WDR1	0.942517	0.921516	0.0210014	6.32221e-16	BRCA	not-significant
cg08127348	GTPBP3	0.0303959	0.0369809	-0.00658494	0.794601	BRCA	not-significant
cg08170911	PRKCD	0.632903	0.601702	0.0312008	1.75146e-06	BRCA	not-significant
cg08176244	PRKCD	0.701687	0.652089	0.0495986	3.3128e-20	BRCA	not-significant
cg08182826	QPCTL	0.860748	0.876237	-0.0154887	0.0211123	BRCA	not-significant
cg08209163	MTIF3	0.0395666	0.0275255	0.0120411	9.95613e-06	BRCA	not-significant
cg08252934	MECR	0.0325134	0.0408342	-0.00832074	2.08877e-07	BRCA	not-significant
cg08268892	ARID1B	0.661087	0.789382	-0.128295	5.85366e-16	BRCA	not-significant
cg08269316	HMGB2	0.0791497	0.0908665	-0.0117168	0.000622905	BRCA	not-significant
cg08289140	C1orf233	0.0338209	0.0152945	0.0185264	2.14696e-07	BRCA	not-significant
cg08292112	UBE2K	0.0156644	0.0152095	0.000454907	0.0123299	BRCA	not-significant
cg08308556	ARID1B	0.0440676	0.0530103	-0.00894266	0.0813213	BRCA	not-significant
cg08363193	PTEN	0.803402	0.829454	-0.0260521	0.662282	BRCA	not-significant
cg08457514	NFIA	0.219997	0.236451	-0.0164533	0.0557745	BRCA	not-significant
cg08484668	ARID1B	0.973853	0.97837	-0.00451752	0.022134	BRCA	not-significant
cg08492205	LDB1	0.103393	0.116038	-0.0126444	0.186726	BRCA	not-significant
cg08504448	LDB1	0.0345064	0.0316771	0.0028293	0.381893	BRCA	not-significant
cg08530036	UBR4	0.727448	0.785927	-0.0584785	3.47822e-05	BRCA	not-significant
cg08541862	ELOVL1	0.746707	0.744597	0.00211074	0.194333	BRCA	not-significant
cg08572214	COX18	0.271203	0.293529	-0.0223257	0.00291583	BRCA	not-significant
cg08620237	ZBTB7A	0.930488	0.897952	0.0325366	2.74043e-10	BRCA	not-significant
cg08634545	UBE2D3	0.889731	0.902375	-0.0126447	0.334849	BRCA	not-significant
cg08639244	ATP5SL	0.0315621	0.0314276	0.000134505	0.972275	BRCA	not-significant
cg08645542	POU2F2	0.752861	0.814763	-0.061902	5.54627e-15	BRCA	not-significant
cg08685384	ATP5SL	0.0483096	0.0523208	-0.00401116	0.353357	BRCA	not-significant
cg08722383	ACTB	0.258503	0.195697	0.062806	1.16889e-07	BRCA	not-significant
cg08754618	APMAP	0.0146346	0.0135105	0.00112409	0.00674087	BRCA	not-significant
cg08783584	ARID1B	0.925705	0.928993	-0.00328823	0.301182	BRCA	not-significant
cg08825286	WDR1	0.974099	0.974476	-0.000377462	0.638248	BRCA	not-significant
cg08850169	NDUFS2	0.458111	0.239479	0.218632	7.65042e-24	BRCA	up
cg08887425	FDX1	0.159387	0.17095	-0.0115625	0.316159	BRCA	not-significant
cg08898775	ADAM10	0.484735	0.466252	0.0184832	0.0452018	BRCA	not-significant
cg08936794	ELOVL1	0.0377943	0.0392234	-0.00142908	0.00488209	BRCA	not-significant
cg08937734	UBR4	0.592076	0.40796	0.184116	4.90031e-21	BRCA	not-significant
cg08995883	PRKCD	0.943804	0.946885	-0.00308169	0.207085	BRCA	not-significant
cg09000385	FOXO1	0.553475	0.47916	0.0743149	8.93197e-05	BRCA	not-significant
cg09004581	MTO1	0.0530133	0.0490016	0.00401174	0.00569544	BRCA	not-significant
cg09010249	TACO1	0.042179	0.0477152	-0.00553615	9.80019e-06	BRCA	not-significant
cg09020341	GRSF1	0.0169193	0.0160966	0.000822717	0.000192894	BRCA	not-significant
cg09041756	ACTB	0.0339448	0.0317753	0.00216951	0.11643	BRCA	not-significant
cg09062708	NFIA	0.282492	0.233229	0.0492638	0.00681926	BRCA	not-significant
cg09064713	CAB39	0.895689	0.901074	-0.00538525	0.942039	BRCA	not-significant
cg09095080	UBE2D3	0.798596	0.775315	0.0232804	0.317241	BRCA	not-significant
cg09113483	NFIA	0.810338	0.789613	0.0207252	0.0924688	BRCA	not-significant
cg09126090	C1orf233	0.756973	0.649334	0.107638	1.35841e-21	BRCA	not-significant
cg09146491	CMC1	0.0295926	0.033421	-0.00382844	0.067752	BRCA	not-significant
cg09162056	HMGB2	0.0285273	0.027155	0.00137234	0.446159	BRCA	not-significant
cg09172260	C1orf233	0.516793	0.398846	0.117947	2.45197e-21	BRCA	not-significant
cg09203961	HMGB1	0.0468406	0.0508762	-0.00403564	0.346081	BRCA	not-significant
cg09227934	CD47	0.8282	0.860332	-0.0321319	5.9264e-06	BRCA	not-significant
cg09304006	ATP5SL	0.0372559	0.0434132	-0.00615724	0.796246	BRCA	not-significant
cg09319639	CAB39	0.0353744	0.0409351	-0.00556073	0.00167673	BRCA	not-significant
cg09353758	SMARCC1	0.856234	0.881389	-0.0251551	0.146672	BRCA	not-significant
cg09368805	ACTB	0.0354576	0.0374806	-0.00202293	0.0590752	BRCA	not-significant
cg09399405	CHMP1A	0.910727	0.910583	0.000144135	0.591788	BRCA	not-significant
cg09417038	YBEY	0.629663	0.469243	0.16042	2.1357e-23	BRCA	not-significant
cg09458420	CAB39	0.487785	0.583688	-0.0959035	3.19451e-11	BRCA	not-significant
cg09469430	LDB1	0.865659	0.857118	0.00854096	0.00344751	BRCA	not-significant
cg09504482	FOXO1	0.103836	0.0537758	0.0500598	0.0187573	BRCA	not-significant
cg09537434	ATP5SL	0.0326454	0.0480582	-0.0154128	0.178612	BRCA	not-significant
cg09550810	NFIA	0.315499	0.181492	0.134007	3.95257e-05	BRCA	not-significant
cg09589688	PDE12	0.0366463	0.0432754	-0.00662909	0.067368	BRCA	not-significant
cg09637367	TACO1	0.934096	0.922863	0.0112329	1.33024e-06	BRCA	not-significant
cg09643587	CD47	0.0401611	0.0475408	-0.00737969	0.00276669	BRCA	not-significant
cg09662907	C1GALT1C1	0.290926	0.370786	-0.0798601	1.55964e-18	BRCA	not-significant
cg09671122	CMC1	0.876688	0.896099	-0.0194107	0.0111911	BRCA	not-significant
cg09687417	OTUB1	0.82781	0.849095	-0.0212852	0.000430092	BRCA	not-significant
cg09730017	HMBS	0.0416566	0.0418759	-0.000219302	0.629137	BRCA	not-significant
cg09762563	FDX1	0.139184	0.133055	0.00612951	0.835316	BRCA	not-significant
cg09793057	GTPBP3	0.0245907	0.0240937	0.000496981	0.228735	BRCA	not-significant
cg09809246	FOXO1	0.0924265	0.055814	0.0366125	4.95042e-13	BRCA	not-significant
cg09828580	LDB1	0.983118	0.978607	0.00451047	1.61205e-05	BRCA	not-significant
cg09849688	ARID1A	0.472043	0.374649	0.0973938	1.52948e-10	BRCA	not-significant
cg09890597	OTUB1	0.954691	0.958701	-0.00400999	0.0115085	BRCA	not-significant
cg09896057	NDUFB4	0.0249278	0.0309629	-0.00603508	0.0233022	BRCA	not-significant
cg09907096	COX5B	0.0389461	0.0358605	0.00308553	0.020734	BRCA	not-significant
cg09934326	ELOVL1	0.045981	0.0521644	-0.00618334	0.0147794	BRCA	not-significant
cg09990790	COX18	0.0370693	0.0334584	0.00361094	0.0238001	BRCA	not-significant
cg10016835	MECR	0.0424468	0.0435327	-0.00108583	0.482863	BRCA	not-significant
cg10058598	NDUFB11	0.800602	0.855768	-0.0551656	2.96637e-06	BRCA	not-significant
cg10059410	ARID1B	0.910578	0.920683	-0.0101051	0.0619382	BRCA	not-significant
cg10069638	NFIA	0.0335222	0.0343635	-0.000841337	0.993365	BRCA	not-significant
cg10096454	LDB1	0.165576	0.154502	0.0110738	0.416949	BRCA	not-significant
cg10099917	HMBS	0.748813	0.670704	0.0781084	3.55426e-15	BRCA	not-significant
cg10196412	NFIA	0.946997	0.945992	0.00100548	0.126688	BRCA	not-significant
cg10230308	TACO1	0.0275829	0.0254871	0.00209572	0.154173	BRCA	not-significant
cg10289976	LDB1	0.0589136	0.0587152	0.000198433	0.192871	BRCA	not-significant
cg10318121	NDUFS2	0.0339833	0.0271641	0.00681923	3.87304e-05	BRCA	not-significant
cg10318492	FOXO1	0.904993	0.930763	-0.0257698	0.000563026	BRCA	not-significant
cg10435245	SPI1	0.78663	0.81913	-0.0325002	0.000230171	BRCA	not-significant
cg10460643	PRKCD	0.947425	0.945008	0.00241622	0.00340056	BRCA	not-significant
cg10485881	CHMP1A	0.955269	0.950579	0.00468918	4.51266e-05	BRCA	not-significant
cg10493739	TMEM38B	0.0768397	0.0769479	-0.000108196	0.0334312	BRCA	not-significant
cg10531918	PRKCD	0.400982	0.533695	-0.132712	1.97102e-13	BRCA	not-significant
cg10560317	CAB39	0.907195	0.899609	0.00758553	0.00101955	BRCA	not-significant
cg10561472	ZBTB7A	0.0882941	0.0914385	-0.00314439	0.118126	BRCA	not-significant
cg10574283	ARID1B	0.704914	0.72522	-0.0203055	0.136174	BRCA	not-significant
cg10601057	CAB39	0.944678	0.948049	-0.00337097	0.191708	BRCA	not-significant
cg10628205	NFIA	0.156135	0.0987627	0.0573719	2.46782e-11	BRCA	not-significant
cg10633491	ZBTB7A	0.0869033	0.0920618	-0.00515848	0.00393446	BRCA	not-significant
cg10653926	HMHA1	0.491613	0.509302	-0.017689	0.84465	BRCA	not-significant
cg10655396	HMHA1	0.349068	0.193288	0.155781	5.04502e-10	BRCA	not-significant
cg10668933	CMAS	0.377704	0.282493	0.0952114	4.12003e-07	BRCA	not-significant
cg10696351	FOXO1	0.50328	0.492867	0.0104133	0.2214	BRCA	not-significant
cg10714639	HMHA1	0.157306	0.314834	-0.157528	9.29954e-35	BRCA	not-significant
cg10733080	ARID1B	0.971471	0.971752	-0.000280548	0.0667953	BRCA	not-significant
cg10733317	FOXO1	0.835178	0.888888	-0.0537095	1.16065e-07	BRCA	not-significant
cg10773698	NFIA	0.188463	0.137838	0.050625	0.0295942	BRCA	not-significant
cg10776397	SLC39A9	0.92253	0.921387	0.00114288	0.20071	BRCA	not-significant
cg10880995	PDE12	0.0340516	0.0430934	-0.00904187	0.00656956	BRCA	not-significant
cg10900048	COX18	0.0106483	0.008807	0.00184127	6.26629e-10	BRCA	not-significant
cg10922229	SLC35A1	0.921472	0.930529	-0.00905704	0.0244963	BRCA	not-significant
cg11029704	PDE12	0.0353011	0.0392515	-0.00395046	0.562663	BRCA	not-significant
cg11047295	HMGB1	0.0411313	0.0424281	-0.0012968	0.000266075	BRCA	not-significant
cg11157016	ARID1B	0.938723	0.944088	-0.00536556	0.31065	BRCA	not-significant
cg11158179	NFIA	0.0486069	0.0475428	0.00106406	0.699077	BRCA	not-significant
cg11186122	HMGB2	0.0286068	0.0285674	3.94617e-05	0.78475	BRCA	not-significant
cg11193034	C1GALT1	0.0618457	0.0487584	0.0130872	1.11292e-07	BRCA	not-significant
cg11244402	FOXO1	0.677303	0.694653	-0.0173502	0.444379	BRCA	not-significant
cg11254532	NFIA	0.919069	0.935522	-0.0164531	6.20061e-07	BRCA	not-significant
cg11265843	NDUFB4	0.0502064	0.05823	-0.00802363	0.0269266	BRCA	not-significant
cg11281845	UQCC1	0.058014	0.0530659	0.0049481	6.23271e-06	BRCA	not-significant
cg11283640	NDUFB4	0.0452274	0.0513566	-0.00612923	0.0804315	BRCA	not-significant
cg11283995	NDUFB4	0.0371517	0.0421248	-0.00497308	0.439821	BRCA	not-significant
cg11299190	ARID1B	0.733224	0.87531	-0.142086	5.57534e-19	BRCA	not-significant
cg11342910	MTIF3	0.0163106	0.0147135	0.00159713	2.21111e-05	BRCA	not-significant
cg11373049	NDUFC1	0.017869	0.0176811	0.000187846	0.576556	BRCA	not-significant
cg11386757	GTPBP3	0.828269	0.8686	-0.0403306	0.000956614	BRCA	not-significant
cg11442326	NDUFS6	0.817599	0.779896	0.0377036	3.808e-09	BRCA	not-significant
cg11520719	ARID1B	0.53194	0.516455	0.0154849	0.418232	BRCA	not-significant
cg11521998	C1orf233	0.26641	0.163791	0.102619	2.95362e-18	BRCA	not-significant
cg11522767	ARID1B	0.057856	0.059687	-0.00183098	0.835982	BRCA	not-significant
cg11531787	NFIA	0.126691	0.150386	-0.0236956	0.0156823	BRCA	not-significant
cg11561443	MTO1	0.171177	0.220486	-0.0493086	0.000824329	BRCA	not-significant
cg11593337	AIFM1	0.7118	0.75437	-0.0425704	0.000909708	BRCA	not-significant
cg11629220	HMHA1	0.893207	0.952746	-0.0595393	0.54581	BRCA	not-significant
cg11633086	AIFM1	0.261044	0.288264	-0.0272201	7.51775e-05	BRCA	not-significant
cg11644424	ARID1B	0.826028	0.835091	-0.00906298	0.273136	BRCA	not-significant
cg11675722	NFIA	0.0327689	0.0280315	0.00473742	0.965475	BRCA	not-significant
cg11697812	UBE2K	0.0147679	0.014146	0.000621845	0.000306675	BRCA	not-significant
cg11714200	HMHA1	0.659288	0.644466	0.0148215	0.0581079	BRCA	not-significant
cg11741004	CD47	0.371771	0.389273	-0.0175026	0.00790556	BRCA	not-significant
cg11813810	PTPRC	0.813947	0.902674	-0.0887272	3.37704e-15	BRCA	not-significant
cg11816360	C1GALT1C1	0.26615	0.417377	-0.151228	1.36732e-27	BRCA	not-significant
cg11856093	ARID1A	0.0606158	0.060099	0.000516888	0.391484	BRCA	not-significant
cg11894100	GRSF1	0.0736066	0.0766758	-0.00306925	0.252302	BRCA	not-significant
cg11903057	RHOH	0.469262	0.557441	-0.0881788	0.00029577	BRCA	not-significant
cg11906777	COX18	0.0245684	0.0248796	-0.000311214	0.566409	BRCA	not-significant
cg11943839	SMARCC1	0.939644	0.950801	-0.0111568	9.33e-10	BRCA	not-significant
cg11979294	LDB1	0.0364034	0.0310352	0.00536821	3.90178e-05	BRCA	not-significant
cg12005026	PTEN	0.916765	0.915626	0.00113925	0.00496039	BRCA	not-significant
cg12070987	NDUFS8	0.881416	0.841199	0.0402169	3.91764e-09	BRCA	not-significant
cg12079303	NFIA	0.128179	0.0963126	0.0318661	3.96885e-06	BRCA	not-significant
cg12093241	ARID1B	0.75728	0.693323	0.0639567	3.49035e-10	BRCA	not-significant
cg12126901	NFIA	0.286579	0.251554	0.0350251	0.107207	BRCA	not-significant
cg12131906	NFIA	0.869662	0.931542	-0.0618804	3.50218e-20	BRCA	not-significant
cg12136895	ARID1A	0.810888	0.839974	-0.0290854	0.463138	BRCA	not-significant
cg12153106	NDUFS6	0.763068	0.743744	0.0193243	0.0156476	BRCA	not-significant
cg12167239	SLC25A1	0.0503028	0.0486469	0.00165587	0.20041	BRCA	not-significant
cg12171875	PDE12	0.827748	0.836718	-0.00897005	0.395881	BRCA	not-significant
cg12198769	COX5B	0.230845	0.221397	0.00944761	0.1358	BRCA	not-significant
cg12212336	CAB39	0.0366227	0.0332493	0.00337344	0.675545	BRCA	not-significant
cg12222459	MECR	0.0186501	0.0177507	0.000899414	0.00250083	BRCA	not-significant
cg12239716	VPS37A	0.95318	0.958239	-0.0050593	0.00168407	BRCA	not-significant
cg12262372	NFIA	0.409176	0.45074	-0.041564	0.000349636	BRCA	not-significant
cg12277998	UQCC1	0.0218377	0.0180046	0.00383303	0.0621172	BRCA	not-significant
cg12348997	MTIF3	0.029761	0.0291521	0.000608971	0.373134	BRCA	not-significant
cg12363545	CD47	0.0159856	0.0152126	0.000772999	0.0118914	BRCA	not-significant
cg12390585	PTPRC	0.387227	0.369753	0.0174744	0.67648	BRCA	not-significant
cg12425283	STARD7	0.852192	0.841666	0.0105253	0.0145887	BRCA	not-significant
cg12450567	NFIA	0.044989	0.036966	0.00802299	0.00565832	BRCA	not-significant
cg12452019	CAB39	0.950457	0.950237	0.000219817	0.666839	BRCA	not-significant
cg12454245	NDUFB11	0.622803	0.637592	-0.0147899	0.00137733	BRCA	not-significant
cg12456090	SS18	0.0164981	0.0158505	0.000647612	0.00117104	BRCA	not-significant
cg12485044	HMGB1	0.814042	0.84122	-0.0271777	0.0191476	BRCA	not-significant
cg12494180	POU2F2	0.168467	0.0858937	0.0825737	4.86858e-14	BRCA	not-significant
cg12522898	UQCC1	0.0487552	0.0494257	-0.000670496	0.666839	BRCA	not-significant
cg12571493	HMGB2	0.317568	0.499294	-0.181726	3.00303e-33	BRCA	not-significant
cg12754671	NDUFS2	0.286557	0.279033	0.00752452	0.321351	BRCA	not-significant
cg12802086	MECR	0.0995961	0.126725	-0.0271286	1.99873e-05	BRCA	not-significant
cg12817436	HMHA1	0.568466	0.529008	0.0394581	2.77746e-07	BRCA	not-significant
cg12835352	ZBTB7A	0.0824271	0.0784441	0.00398303	0.000229786	BRCA	not-significant
cg12894336	SMARCC1	0.0212427	0.0186994	0.00254333	5.35745e-08	BRCA	not-significant
cg12913845	C1GALT1	0.892106	0.918874	-0.0267682	0.109362	BRCA	not-significant
cg12977334	HMHA1	0.916475	0.896182	0.0202929	8.01015e-13	BRCA	not-significant
cg13022174	SS18	0.0879654	0.102841	-0.0148759	3.69791e-05	BRCA	not-significant
cg13104508	ARID1B	0.970616	0.973524	-0.00290733	0.00540456	BRCA	not-significant
cg13109289	C1GALT1	0.899189	0.90524	-0.0060511	0.306194	BRCA	not-significant
cg13258606	FDX1	0.0308381	0.0327949	-0.00195676	6.03714e-08	BRCA	not-significant
cg13313294	CAB39	0.305973	0.378141	-0.0721677	3.63651e-13	BRCA	not-significant
cg13313384	APMAP	0.0367168	0.0391869	-0.0024701	0.576847	BRCA	not-significant
cg13319049	UBE2K	0.0168897	0.0158419	0.00104778	4.57096e-05	BRCA	not-significant
cg13347784	HMHA1	0.908809	0.920922	-0.0121131	0.0198818	BRCA	not-significant
cg13387374	UBR4	0.904496	0.899048	0.00544806	0.00912159	BRCA	not-significant
cg13399569	ADAM10	0.029806	0.0282676	0.00153841	0.000959527	BRCA	not-significant
cg13421385	ELOVL1	0.0493139	0.0518591	-0.00254519	0.885898	BRCA	not-significant
cg13435101	MTO1	0.123906	0.151703	-0.027797	0.00173123	BRCA	not-significant
cg13460670	MS4A1	0.877106	0.898345	-0.0212389	0.167534	BRCA	not-significant
cg13469346	PRKCD	0.0413333	0.0278549	0.0134784	3.91862e-12	BRCA	not-significant
cg13515674	HMGB2	0.0452345	0.0530205	-0.00778606	0.0405625	BRCA	not-significant
cg13537974	PDE12	0.0523474	0.055461	-0.00311358	0.259439	BRCA	not-significant
cg13566181	TMEM261	0.922004	0.932142	-0.0101384	0.00196891	BRCA	not-significant
cg13602547	ARID1B	0.859654	0.872055	-0.0124005	0.130549	BRCA	not-significant
cg13611854	PDE12	0.0208025	0.0183954	0.00240708	5.63452e-06	BRCA	not-significant
cg13645001	CMAS	0.0830492	0.0773692	0.00567993	0.343251	BRCA	not-significant
cg13654873	NUBPL	0.649678	0.425973	0.223706	8.78163e-28	BRCA	up
cg13673094	PTPRC	0.803351	0.86548	-0.0621296	0.00145246	BRCA	not-significant
cg13675871	HMHA1	0.9477	0.930999	0.0167002	1.08545e-13	BRCA	not-significant
cg13677897	ACTB	0.0386822	0.0399597	-0.00127756	0.269663	BRCA	not-significant
cg13679679	CMC1	0.7419	0.596679	0.14522	7.66104e-28	BRCA	not-significant
cg13705556	ZBTB7A	0.774853	0.519519	0.255334	2.18708e-44	BRCA	up
cg13765961	MS4A1	0.829792	0.872584	-0.0427917	0.513422	BRCA	not-significant
cg13867915	ARID1A	0.222686	0.0758409	0.146845	7.22445e-34	BRCA	not-significant
cg13883696	NFIA	0.32029	0.175879	0.144411	2.37401e-07	BRCA	not-significant
cg13888710	UBE2K	0.022625	0.0200232	0.00260175	4.1181e-06	BRCA	not-significant
cg13889007	PRKCD	0.799396	0.858408	-0.0590116	0.00306236	BRCA	not-significant
cg13891189	ALAD	0.249839	0.253188	-0.00334959	0.43529	BRCA	not-significant
cg13903070	NFIA	0.766457	0.623402	0.143055	4.76019e-28	BRCA	not-significant
cg13908523	PRKCD	0.0180274	0.021762	-0.00373457	0.997788	BRCA	not-significant
cg13910573	ALAD	0.0414115	0.0456561	-0.0042446	0.616175	BRCA	not-significant
cg13957126	ACTB	0.311162	0.118767	0.192395	7.14377e-23	BRCA	not-significant
cg13958141	ALAD	0.0569364	0.0582167	-0.00128029	0.508761	BRCA	not-significant
cg13980007	NFIA	0.062179	0.060614	0.00156492	0.290738	BRCA	not-significant
cg13982823	HMGB1	0.0528105	0.0403007	0.0125099	0.778529	BRCA	not-significant
cg13997649	MTO1	0.0242756	0.0247791	-0.000503506	0.0253495	BRCA	not-significant
cg14017045	ZBTB7A	0.863293	0.856237	0.0070563	0.429591	BRCA	not-significant
cg14054120	ATP5SL	0.124668	0.146784	-0.0221165	0.0105101	BRCA	not-significant
cg14065109	YBEY	0.610553	0.658091	-0.0475385	1.64979e-05	BRCA	not-significant
cg14088811	SPI1	0.816526	0.819865	-0.00333961	0.996427	BRCA	not-significant
cg14093103	NFIA	0.485405	0.349612	0.135793	4.04524e-15	BRCA	not-significant
cg14110147	MTIF3	0.0470921	0.0515844	-0.00449229	0.00383963	BRCA	not-significant
cg14132834	ATP5SL	0.0162977	0.0157464	0.000551282	0.433285	BRCA	not-significant
cg14146378	ARID1B	0.816801	0.74779	0.0690115	3.78502e-19	BRCA	not-significant
cg14168545	FOXO1	0.91907	0.92062	-0.00155052	0.334849	BRCA	not-significant
cg14193097	ALAD	0.617107	0.660223	-0.043116	0.00867711	BRCA	not-significant
cg14252486	NFIA	0.653942	0.896514	-0.242572	1.23948e-42	BRCA	down
cg14325733	LDB1	0.0259389	0.0248118	0.00112709	0.546944	BRCA	not-significant
cg14451771	NANS	0.867991	0.92088	-0.0528885	9.38457e-11	BRCA	not-significant
cg14472148	NDUFB6	0.637198	0.496941	0.140257	3.34668e-16	BRCA	not-significant
cg14476331	ARID1B	0.919235	0.924173	-0.00493767	0.0450646	BRCA	not-significant
cg14478768	HMHA1	0.459473	0.553457	-0.0939833	4.5991e-18	BRCA	not-significant
cg14533737	ARID1B	0.695448	0.841992	-0.146543	1.87064e-11	BRCA	not-significant
cg14542646	POU2F2	0.916331	0.893401	0.0229299	1.97576e-09	BRCA	not-significant
cg14586630	MTO1	0.0560898	0.0614807	-0.00539088	0.0253216	BRCA	not-significant
cg14613479	ARID1B	0.0175679	0.0148649	0.00270293	4.20382e-07	BRCA	not-significant
cg14613960	NFIA	0.0535493	0.0567478	-0.00319847	0.18611	BRCA	not-significant
cg14663022	SS18	0.0401792	0.0431369	-0.00295765	0.86506	BRCA	not-significant
cg14679780	ZBTB7A	0.566384	0.237099	0.329285	1.09576e-42	BRCA	up
cg14699343	AIFM1	0.759076	0.867513	-0.108438	1.57559e-14	BRCA	not-significant
cg14705778	HMGB2	0.0879699	0.0839754	0.00399452	0.962416	BRCA	not-significant
cg14727059	PRKCD	0.0243757	0.0198456	0.00453009	7.45801e-07	BRCA	not-significant
cg14727205	PDE12	0.0166896	0.0135311	0.00315853	0.000319524	BRCA	not-significant
cg14741141	APMAP	0.032401	0.0369067	-0.00450562	0.0251824	BRCA	not-significant
cg14750190	TACO1	0.035464	0.0419472	-0.00648317	0.527537	BRCA	not-significant
cg14752227	UQCC1	0.747675	0.777841	-0.0301667	0.690885	BRCA	not-significant
cg14793835	CMC1	0.0419832	0.0413017	0.000681547	0.899722	BRCA	not-significant
cg14815301	NFIA	0.0585367	0.0464336	0.0121031	2.16007e-09	BRCA	not-significant
cg14876338	NDUFS6	0.938135	0.940199	-0.00206405	0.534528	BRCA	not-significant
cg14906687	ARID1B	0.0682355	0.0717265	-0.00349098	0.620683	BRCA	not-significant
cg14987175	ARID1B	0.810938	0.700319	0.110619	7.0149e-25	BRCA	not-significant
cg14990712	ZBTB7A	0.966493	0.963545	0.00294794	0.000696808	BRCA	not-significant
cg15010390	NDUFC1	0.0327192	0.0359217	-0.00320255	0.56901	BRCA	not-significant
cg15038811	CMC1	0.0860594	0.124518	-0.0384589	0.000151768	BRCA	not-significant
cg15050577	ARID1A	0.11299	0.124201	-0.0112111	0.105636	BRCA	not-significant
cg15060694	MTO1	0.0315043	0.03701	-0.00550564	0.406503	BRCA	not-significant
cg15060929	SS18	0.027287	0.0346098	-0.00732287	0.0405207	BRCA	not-significant
cg15070710	UBR4	0.805973	0.806152	-0.000178873	0.104083	BRCA	not-significant
cg15225657	PDE12	0.0111612	0.0111837	-2.24951e-05	0.000517696	BRCA	not-significant
cg15289466	UBE2D3	0.214212	0.257699	-0.0434873	7.17387e-14	BRCA	not-significant
cg15320455	LDB1	0.0192416	0.016481	0.00276063	3.59761e-09	BRCA	not-significant
cg15356195	ACTB	0.0239675	0.0200654	0.00390206	0.00477944	BRCA	not-significant
cg15362194	COX5B	0.0172078	0.0165282	0.000679589	0.0654745	BRCA	not-significant
cg15387893	TACO1	0.0652622	0.0714155	-0.0061533	0.0722317	BRCA	not-significant
cg15392111	NDUFC1	0.100868	0.171164	-0.0702962	7.0326e-17	BRCA	not-significant
cg15442058	CAB39	0.929716	0.946476	-0.0167597	0.862064	BRCA	not-significant
cg15444597	LDB1	0.191594	0.145327	0.0462669	0.254784	BRCA	not-significant
cg15473329	SAMD4B	0.603488	0.344008	0.259481	1.48658e-42	BRCA	up
cg15500067	HMBS	0.0543663	0.0630799	-0.00871366	0.00655264	BRCA	not-significant
cg15511401	NDUFAF5	0.777363	0.720035	0.0573282	2.49516e-07	BRCA	not-significant
cg15517847	FOXO1	0.0371252	0.0369612	0.000163956	0.102908	BRCA	not-significant
cg15520863	C1GALT1C1	0.39349	0.362436	0.0310533	0.00238359	BRCA	not-significant
cg15524063	ELOVL1	0.0171239	0.0147143	0.0024096	7.98656e-11	BRCA	not-significant
cg15539190	MTIF3	0.0148622	0.0142157	0.00064655	0.00503981	BRCA	not-significant
cg15545624	NFIA	0.0592695	0.0570639	0.00220566	0.580639	BRCA	not-significant
cg15546227	NFIA	0.224391	0.135092	0.0892995	4.28596e-15	BRCA	not-significant
cg15575375	NFIA	0.246694	0.168947	0.0777472	9.76157e-06	BRCA	not-significant
cg15603964	UBR4	0.806469	0.775109	0.0313601	2.27326e-07	BRCA	not-significant
cg15617537	PTPRC	0.722445	0.818247	-0.0958018	2.63826e-08	BRCA	not-significant
cg15618758	ARID1B	0.693518	0.864145	-0.170627	3.2693e-18	BRCA	not-significant
cg15626828	PTPRC	0.178372	0.496566	-0.318194	7.51649e-46	BRCA	down
cg15652204	NXT1	0.860496	0.879639	-0.0191434	0.16273	BRCA	not-significant
cg15667622	LDB1	0.0163091	0.0171963	-0.00088716	0.395029	BRCA	not-significant
cg15699623	POU2F2	0.334601	0.353109	-0.0185079	0.018395	BRCA	not-significant
cg15748742	QPCTL	0.9457	0.947896	-0.00219553	0.0795497	BRCA	not-significant
cg15769969	AIFM1	0.224179	0.274364	-0.0501848	1.97973e-05	BRCA	not-significant
cg15771346	POU2F2	0.109188	0.121007	-0.011819	0.000208818	BRCA	not-significant
cg15793244	GRSF1	0.0205245	0.0187075	0.00181696	3.18972e-06	BRCA	not-significant
cg15810996	ZBTB7A	0.89573	0.899427	-0.00369692	0.0520076	BRCA	not-significant
cg15827486	COX5B	0.0159124	0.0152304	0.000681995	0.000627586	BRCA	not-significant
cg15842568	ZBTB7A	0.936165	0.931563	0.00460212	1.75818e-07	BRCA	not-significant
cg15964018	UBR4	0.647465	0.535155	0.11231	4.46363e-10	BRCA	not-significant
cg15982099	SPI1	0.877201	0.87669	0.000511833	0.880176	BRCA	not-significant
cg15987934	NFIA	0.84595	0.829035	0.0169155	0.000673332	BRCA	not-significant
cg15995704	POU2F2	0.985897	0.983729	0.00216868	0.180356	BRCA	not-significant
cg16001865	NFIA	0.486456	0.584162	-0.0977056	4.49116e-08	BRCA	not-significant
cg16017800	ARID1B	0.881061	0.935986	-0.0549255	3.36099e-24	BRCA	not-significant
cg16022344	COX5B	0.0430435	0.0481941	-0.00515064	0.950865	BRCA	not-significant
cg16161848	MTIF3	0.0339201	0.0319733	0.00194682	0.00918999	BRCA	not-significant
cg16218424	CMAS	0.0918446	0.113569	-0.0217244	0.00215792	BRCA	not-significant
cg16239536	HMHA1	0.806645	0.848591	-0.0419462	0.0306639	BRCA	not-significant
cg16242615	ZBTB7A	0.599428	0.385414	0.214014	7.62093e-33	BRCA	up
cg16250355	SMARCC1	0.049588	0.0500318	-0.000443821	0.361576	BRCA	not-significant
cg16263722	MECR	0.643271	0.685528	-0.0422563	0.00329479	BRCA	not-significant
cg16275967	NDUFS2	0.0531402	0.0537033	-0.000563109	0.0672403	BRCA	not-significant
cg16314693	NDUFS6	0.890791	0.912009	-0.0212179	0.022737	BRCA	not-significant
cg16317052	TACO1	0.0438646	0.0366217	0.00724284	0.613177	BRCA	not-significant
cg16322893	CD47	0.015491	0.0146451	0.00084589	0.000617821	BRCA	not-significant
cg16357457	SMARCC1	0.135123	0.153232	-0.0181091	0.00697851	BRCA	not-significant
cg16358446	C1orf233	0.0360501	0.0125576	0.0234925	2.13351e-19	BRCA	not-significant
cg16495581	NDUFS6	0.940217	0.942499	-0.00228172	0.0113972	BRCA	not-significant
cg16511708	SS18	0.0390882	0.0435697	-0.00448155	0.212822	BRCA	not-significant
cg16517172	SPI1	0.534849	0.504492	0.0303568	0.0506321	BRCA	not-significant
cg16569664	HMGB2	0.0250536	0.0256124	-0.000558841	0.393136	BRCA	not-significant
cg16593242	NXT1	0.820038	0.761221	0.0588172	1.22556e-21	BRCA	not-significant
cg16609181	HMHA1	0.493802	0.59198	-0.0981777	7.80924e-12	BRCA	not-significant
cg16637917	CD47	0.075008	0.0658979	0.00911008	4.46927e-06	BRCA	not-significant
cg16667480	SMARCC1	0.895371	0.905002	-0.00963051	0.524754	BRCA	not-significant
cg16701767	ARID1A	0.113176	0.0974315	0.0157448	0.00662053	BRCA	not-significant
cg16717988	CHMP1A	0.946903	0.950308	-0.00340498	0.0277012	BRCA	not-significant
cg16719194	ARID1B	0.798614	0.823442	-0.0248279	0.0373881	BRCA	not-significant
cg16758041	NDUFB6	0.0398567	0.047716	-0.00785928	0.439317	BRCA	not-significant
cg16858125	ELOVL1	0.578923	0.542609	0.0363139	0.00135709	BRCA	not-significant
cg17017152	NFIA	0.083684	0.0755883	0.00809576	0.127007	BRCA	not-significant
cg17042098	NFIA	0.147905	0.0743038	0.0736014	0.467308	BRCA	not-significant
cg17046996	UQCC1	0.0177094	0.00980169	0.00790769	9.33713e-07	BRCA	not-significant
cg17056186	C1GALT1C1	0.258341	0.331722	-0.0733812	1.73356e-11	BRCA	not-significant
cg17083429	PTEN	0.650659	0.57199	0.078669	9.96514e-07	BRCA	not-significant
cg17095147	WDR1	0.863349	0.760592	0.102757	7.32163e-16	BRCA	not-significant
cg17102648	NFIA	0.773403	0.692622	0.0807813	4.16419e-16	BRCA	not-significant
cg17104026	STK4	0.615639	0.587971	0.0276679	0.0395701	BRCA	not-significant
cg17106419	LDB1	0.0361792	0.0416561	-0.0054769	0.0233282	BRCA	not-significant
cg17128184	ARID1B	0.92474	0.921482	0.00325865	0.0239592	BRCA	not-significant
cg17129331	TACO1	0.0235531	0.0251615	-0.00160842	0.0403124	BRCA	not-significant
cg17149359	C1GALT1C1	0.366841	0.441823	-0.0749813	3.36889e-12	BRCA	not-significant
cg17157498	NDUFS7	0.0533849	0.060855	-0.00747017	0.951884	BRCA	not-significant
cg17163404	UBR4	0.456844	0.48352	-0.0266766	0.0342911	BRCA	not-significant
cg17164954	ARID1B	0.756623	0.515853	0.24077	3.31533e-43	BRCA	up
cg17187922	SS18	0.0584908	0.0630172	-0.00452639	0.216129	BRCA	not-significant
cg17197278	C1GALT1C1	0.463309	0.578186	-0.114877	8.53854e-18	BRCA	not-significant
cg17216759	CD47	0.0461292	0.0302927	0.0158364	1.52587e-07	BRCA	not-significant
cg17245735	NFIA	0.0558063	0.0672329	-0.0114266	0.0372953	BRCA	not-significant
cg17260318	ZBTB7A	0.095093	0.107483	-0.0123902	0.0768782	BRCA	not-significant
cg17274357	SLC25A1	0.653573	0.624177	0.0293962	0.000398063	BRCA	not-significant
cg17352386	LDB1	0.0207533	0.0179654	0.00278792	8.28329e-07	BRCA	not-significant
cg17412964	HMGB1	0.0497604	0.0544716	-0.00471125	0.0989211	BRCA	not-significant
cg17436946	UBE2K	0.0785498	0.0672034	0.0113464	0.000408483	BRCA	not-significant
cg17480641	TIMMDC1	0.708535	0.539875	0.168659	6.00603e-25	BRCA	not-significant
cg17513460	NFIA	0.8174	0.802236	0.015164	3.26318e-06	BRCA	not-significant
cg17526890	STARD7	0.691677	0.653721	0.0379561	0.000964521	BRCA	not-significant
cg17567562	SMARCC1	0.782131	0.766482	0.0156492	0.046409	BRCA	not-significant
cg17596249	ARID1B	0.826699	0.650853	0.175847	2.21089e-37	BRCA	not-significant
cg17619876	NDUFS6	0.712068	0.703368	0.00869941	0.0118339	BRCA	not-significant
cg17651693	HMHA1	0.0253514	0.0146219	0.0107295	9.5329e-06	BRCA	not-significant
cg17669700	NDUFS7	0.0212947	0.0195751	0.00171953	0.000207766	BRCA	not-significant
cg17719099	ARID1B	0.64703	0.679495	-0.0324645	0.274316	BRCA	not-significant
cg17787219	ALAD	0.0427211	0.0434589	-0.000737751	0.0121675	BRCA	not-significant
cg17887427	SLC25A1	0.040842	0.0371362	0.00370575	0.00131548	BRCA	not-significant
cg17890520	ATP5SL	0.0328156	0.0355145	-0.00269887	0.32281	BRCA	not-significant
cg17900356	PRKCD	0.0645948	0.0313601	0.0332347	0.00014784	BRCA	not-significant
cg17912633	FOXO1	0.0208944	0.0174747	0.00341973	8.28627e-11	BRCA	not-significant
cg17915961	LDB1	0.448033	0.24417	0.203864	6.73492e-30	BRCA	up
cg18009653	WDR1	0.77314	0.714021	0.0591183	1.24756e-12	BRCA	not-significant
cg18035291	HMGB1	0.0587619	0.0743921	-0.0156302	2.45369e-06	BRCA	not-significant
cg18073514	HMHA1	0.528404	0.447354	0.0810498	5.55316e-08	BRCA	not-significant
cg18113780	GTPBP3	0.0437723	0.0395298	0.00424245	4.39817e-05	BRCA	not-significant
cg18135767	MECR	0.936716	0.933586	0.00312922	0.0861246	BRCA	not-significant
cg18178963	NDUFB6	0.0576868	0.0639911	-0.00630431	0.0390816	BRCA	not-significant
cg18187675	NFIA	0.897983	0.930436	-0.0324528	1.02725e-09	BRCA	not-significant
cg18218884	LDB1	0.859001	0.838095	0.0209052	2.45398e-10	BRCA	not-significant
cg18270113	ACTB	0.150404	0.123791	0.0266129	0.109173	BRCA	not-significant
cg18303175	ZBTB7A	0.0132582	0.0124422	0.000816073	4.73282e-05	BRCA	not-significant
cg18368845	FOXO1	0.866902	0.916745	-0.0498429	3.1104e-07	BRCA	not-significant
cg18380742	NFIA	0.871937	0.759183	0.112753	1.93403e-35	BRCA	not-significant
cg18397073	POU2F2	0.903044	0.632236	0.270808	3.35944e-50	BRCA	up
cg18400751	ZBTB7A	0.92567	0.919152	0.00651793	4.17711e-11	BRCA	not-significant
cg18452263	SAMD4B	0.876875	0.801781	0.0750941	3.31007e-32	BRCA	not-significant
cg18456319	CAB39	0.0382628	0.0405275	-0.00226476	0.271146	BRCA	not-significant
cg18480675	CMC1	0.775835	0.745219	0.030616	8.27167e-09	BRCA	not-significant
cg18540614	ELOVL1	0.0210169	0.0203579	0.000659023	0.0215936	BRCA	not-significant
cg18567992	HMHA1	0.0312472	0.0221345	0.00911268	4.61711e-08	BRCA	not-significant
cg18615184	TACO1	0.0424833	0.0396281	0.00285518	0.173116	BRCA	not-significant
cg18644543	HMHA1	0.254299	0.249975	0.00432476	0.500862	BRCA	not-significant
cg18671774	CAB39	0.0132612	0.0120886	0.0011726	1.44095e-05	BRCA	not-significant
cg18719294	FDX1	0.0547586	0.0595882	-0.00482965	0.147267	BRCA	not-significant
cg18728316	ARID1B	0.931029	0.931207	-0.00017836	0.114459	BRCA	not-significant
cg18787382	CD47	0.899374	0.915352	-0.0159779	5.9264e-06	BRCA	not-significant
cg18800681	NDUFS6	0.791042	0.762083	0.0289586	3.31312e-10	BRCA	not-significant
cg18801567	PDCD10	0.517984	0.685046	-0.167062	2.20106e-18	BRCA	not-significant
cg18829541	ARID1B	0.933999	0.945192	-0.0111922	0.454604	BRCA	not-significant
cg18890751	MTIF3	0.014813	0.0140582	0.000754858	0.19728	BRCA	not-significant
cg18912981	C1GALT1	0.0566562	0.0666605	-0.0100043	0.00116404	BRCA	not-significant
cg18946602	NFIA	0.423499	0.247067	0.176432	3.03912e-15	BRCA	not-significant
cg18950617	HMHA1	0.0329087	0.0189778	0.0139309	8.77531e-05	BRCA	not-significant
cg18954925	UBE2D3	0.818023	0.866168	-0.0481455	4.0889e-05	BRCA	not-significant
cg18973247	ARID1A	0.587023	0.554109	0.0329148	0.0153106	BRCA	not-significant
cg18989661	CAB39	0.944535	0.949609	-0.00507359	0.025999	BRCA	not-significant
cg19008720	HMHA1	0.669132	0.740402	-0.0712697	0.107393	BRCA	not-significant
cg19042540	GTPBP3	0.0699058	0.0837791	-0.0138734	0.0339665	BRCA	not-significant
cg19054833	NDUFS7	0.0209092	0.0195951	0.0013141	0.0252937	BRCA	not-significant
cg19060387	AIFM1	0.402138	0.446152	-0.0440136	0.000297725	BRCA	not-significant
cg19091677	HMGB2	0.0287363	0.0271775	0.00155878	0.0372953	BRCA	not-significant
cg19097500	NFIA	0.123518	0.0894542	0.0340636	3.67268e-05	BRCA	not-significant
cg19159602	MECR	0.0186689	0.0169245	0.00174447	4.41436e-05	BRCA	not-significant
cg19231244	ZBTB7A	0.0336166	0.028558	0.00505861	1.5037e-05	BRCA	not-significant
cg19242583	ARID1A	0.920173	0.941616	-0.0214427	2.70118e-06	BRCA	not-significant
cg19255191	COX5B	0.0383398	0.0400055	-0.00166565	0.0867506	BRCA	not-significant
cg19307500	HMHA1	0.476413	0.625526	-0.149113	8.82926e-23	BRCA	not-significant
cg19339848	MTO1	0.0792319	0.0881688	-0.00893686	0.00218991	BRCA	not-significant
cg19343518	ARID1B	0.380907	0.495636	-0.11473	1.01416e-11	BRCA	not-significant
cg19368394	NFIA	0.914791	0.911937	0.002854	0.109741	BRCA	not-significant
cg19371349	HMGB2	0.187299	0.41508	-0.22778	3.39049e-40	BRCA	down
cg19380250	LDB1	0.0190486	0.0179327	0.00111582	0.000321626	BRCA	not-significant
cg19381766	ACTB	0.335242	0.216793	0.118448	1.97405e-17	BRCA	not-significant
cg19397221	GRSF1	0.0593931	0.0601324	-0.000739288	0.62317	BRCA	not-significant
cg19423907	UBE2K	0.0244722	0.0208804	0.00359175	1.77466e-11	BRCA	not-significant
cg19473623	C1GALT1	0.745229	0.716601	0.028628	1.10724e-05	BRCA	not-significant
cg19548313	HMHA1	0.550945	0.528375	0.0225707	0.0899359	BRCA	not-significant
cg19571686	NUBPL	0.902187	0.899601	0.00258679	0.115836	BRCA	not-significant
cg19603390	C1GALT1	0.0122007	0.0113389	0.000861857	3.69106e-05	BRCA	not-significant
cg19617213	HMHA1	0.275768	0.385804	-0.110036	6.19741e-17	BRCA	not-significant
cg19682514	NFIA	0.0360673	0.0328118	0.00325554	0.256925	BRCA	not-significant
cg19713565	ZBTB7A	0.945311	0.949269	-0.00395746	0.0310943	BRCA	not-significant
cg19734201	UBE2K	0.0203643	0.0190454	0.00131888	0.000219251	BRCA	not-significant
cg19736647	AIFM1	0.337457	0.414202	-0.0767456	1.31577e-09	BRCA	not-significant
cg19747357	NFIA	0.0542079	0.0592389	-0.00503099	0.431286	BRCA	not-significant
cg19780807	C1GALT1C1	0.26833	0.331036	-0.0627052	5.07627e-13	BRCA	not-significant
cg19841405	ZBTB7A	0.0131584	0.012121	0.00103746	0.020734	BRCA	not-significant
cg19849386	NDUFS7	0.804204	0.790547	0.013657	2.45878e-05	BRCA	not-significant
cg19899972	NFIA	0.72735	0.734139	-0.00678907	0.141294	BRCA	not-significant
cg19901472	MECR	0.0844082	0.0867543	-0.00234607	0.121783	BRCA	not-significant
cg19948974	SS18	0.0226071	0.0184304	0.0041767	1.81483e-08	BRCA	not-significant
cg19981185	MTIF3	0.0642211	0.0643346	-0.000113519	0.983499	BRCA	not-significant
cg19984199	HMBS	0.0531709	0.0570219	-0.00385094	0.251772	BRCA	not-significant
cg20019612	OTUB1	0.966064	0.949313	0.016751	9.18193e-22	BRCA	not-significant
cg20022216	UBE2K	0.0297131	0.0291267	0.000586398	0.594147	BRCA	not-significant
cg20058848	STARD7	0.780168	0.734663	0.0455045	4.38626e-11	BRCA	not-significant
cg20147645	MTIF3	0.410592	0.488607	-0.0780144	2.15844e-11	BRCA	not-significant
cg20148857	COX5B	0.932426	0.937626	-0.00520003	0.00920144	BRCA	not-significant
cg20152989	NDUFB9	0.909098	0.934374	-0.0252761	7.63011e-14	BRCA	not-significant
cg20171453	RHOH	0.80109	0.901348	-0.100258	1.30755e-08	BRCA	not-significant
cg20207043	PDE12	0.0394096	0.0436636	-0.004254	0.316383	BRCA	not-significant
cg20270775	CMC1	0.178843	0.168102	0.0107417	0.0705574	BRCA	not-significant
cg20289988	NFIA	0.0421311	0.0457303	-0.00359916	0.954262	BRCA	not-significant
cg20301722	ELOVL1	0.0155299	0.0147394	0.000790495	0.000715467	BRCA	not-significant
cg20330296	NDUFS7	0.0414848	0.0512548	-0.00977002	0.0521624	BRCA	not-significant
cg20336580	SLC25A1	0.0112332	0.0103093	0.000923911	6.8776e-06	BRCA	not-significant
cg20368979	COX18	0.0377183	0.0379243	-0.000205992	0.0214966	BRCA	not-significant
cg20385686	ARID1A	0.10558	0.103457	0.00212377	0.930846	BRCA	not-significant
cg20399509	YBEY	0.355175	0.0455187	0.309656	2.39957e-24	BRCA	up
cg20408104	ARID1B	0.900547	0.917283	-0.0167365	0.000747215	BRCA	not-significant
cg20409358	HMGB2	0.0395684	0.0462321	-0.00666369	0.18413	BRCA	not-significant
cg20413923	ARID1A	0.0246438	0.0220282	0.00261558	0.00057742	BRCA	not-significant
cg20432732	UBR4	0.710251	0.72769	-0.0174393	0.777875	BRCA	not-significant
cg20444341	ARID1B	0.0175815	0.0138393	0.00374224	4.4053e-16	BRCA	not-significant
cg20550050	CAB39	0.937242	0.935859	0.00138289	0.192871	BRCA	not-significant
cg20559612	NXT1	0.877787	0.85152	0.0262673	2.05808e-12	BRCA	not-significant
cg20564458	UQCC1	0.0225612	0.0157292	0.00683198	0.253009	BRCA	not-significant
cg20584841	HMHA1	0.427766	0.316453	0.111314	7.38697e-10	BRCA	not-significant
cg20608709	ADAM10	0.818188	0.811283	0.00690498	0.962807	BRCA	not-significant
cg20609911	MTIF3	0.873879	0.883849	-0.00996959	0.0510872	BRCA	not-significant
cg20636846	RTN4IP1	0.881858	0.880147	0.00171082	0.0270741	BRCA	not-significant
cg20661985	APMAP	0.689638	0.810239	-0.120601	9.7901e-05	BRCA	not-significant
cg20677939	ARID1B	0.0347387	0.0390377	-0.00429901	0.558067	BRCA	not-significant
cg20685352	SMARCC1	0.0206861	0.0172306	0.00345551	2.62424e-08	BRCA	not-significant
cg20800039	ADAM10	0.89486	0.939461	-0.0446012	1.6293e-07	BRCA	not-significant
cg20824576	CD47	0.0118475	0.0113617	0.000485757	9.91139e-05	BRCA	not-significant
cg20886263	PRKCD	0.0572966	0.0570732	0.000223371	0.185684	BRCA	not-significant
cg20929545	HMBS	0.809175	0.810944	-0.00176837	0.694661	BRCA	not-significant
cg21046413	AIFM1	0.428522	0.519795	-0.0912737	3.50381e-16	BRCA	not-significant
cg21104167	ZBTB7A	0.0198312	0.0189248	0.000906388	0.00503315	BRCA	not-significant
cg21136136	MTIF3	0.0272203	0.0311492	-0.00392894	0.000619763	BRCA	not-significant
cg21156662	NDUFS6	0.902086	0.894389	0.00769637	0.00415845	BRCA	not-significant
cg21206277	ZBTB7A	0.976335	0.978694	-0.00235941	0.0121822	BRCA	not-significant
cg21216204	FOXO1	0.025235	0.0211057	0.00412932	0.040479	BRCA	not-significant
cg21233377	ALAD	0.897212	0.891833	0.00537881	0.0167907	BRCA	not-significant
cg21242684	COX5B	0.145207	0.16298	-0.0177731	0.0982481	BRCA	not-significant
cg21288729	FOXO1	0.0173623	0.0158265	0.00153585	1.46916e-05	BRCA	not-significant
cg21333964	HMBS	0.0581417	0.0570577	0.00108399	0.114459	BRCA	not-significant
cg21382749	CD47	0.928549	0.924537	0.0040122	6.58419e-05	BRCA	not-significant
cg21412992	NFIA	0.0362573	0.0382438	-0.00198642	0.863049	BRCA	not-significant
cg21414842	NFIA	0.579635	0.79438	-0.214744	6.22808e-28	BRCA	down
cg21441590	RHOH	0.83963	0.845118	-0.00548802	0.52949	BRCA	not-significant
cg21454760	ARID1A	0.460203	0.366065	0.0941373	5.27886e-12	BRCA	not-significant
cg21499459	HMGB2	0.281552	0.292511	-0.0109584	0.186678	BRCA	not-significant
cg21573047	FOXO1	0.0688267	0.0363429	0.0324838	1.98841e-08	BRCA	not-significant
cg21596498	POU2F2	0.909588	0.927884	-0.0182964	0.268186	BRCA	not-significant
cg21638712	HMBS	0.787764	0.872652	-0.0848879	1.44914e-06	BRCA	not-significant
cg21681549	NFIA	0.0331613	0.0306571	0.00250422	0.305791	BRCA	not-significant
cg21691116	NDUFS2	0.135404	0.0885331	0.046871	1.83286e-08	BRCA	not-significant
cg21708354	MTO1	0.0219928	0.0209637	0.00102905	0.710477	BRCA	not-significant
cg21721489	HMGB1	0.775021	0.670664	0.104357	4.75057e-23	BRCA	not-significant
cg21789849	CD47	0.117103	0.14495	-0.0278464	0.00342396	BRCA	not-significant
cg21793517	ARID1B	0.798885	0.84064	-0.0417548	5.29962e-05	BRCA	not-significant
cg21842664	CAB39	0.0430947	0.0448353	-0.0017406	0.158533	BRCA	not-significant
cg21863016	UBR4	0.94815	0.938331	0.00981966	3.43393e-09	BRCA	not-significant
cg21903826	PRKCD	0.0351599	0.0422183	-0.00705842	0.0576012	BRCA	not-significant
cg21913775	UBR4	0.88548	0.888533	-0.00305332	0.789343	BRCA	not-significant
cg21914262	MTIF3	0.0380489	0.0421741	-0.00412521	0.0517506	BRCA	not-significant
cg21930487	NDUFS2	0.0505604	0.0559668	-0.00540641	0.779837	BRCA	not-significant
cg22042546	ARID1A	0.307746	0.122701	0.185045	1.34163e-30	BRCA	not-significant
cg22052778	NDUFS7	0.0221303	0.0190645	0.00306582	1.40817e-07	BRCA	not-significant
cg22097171	ARID1B	0.946352	0.949899	-0.00354756	0.879503	BRCA	not-significant
cg22124673	GRSF1	0.0337341	0.0362212	-0.00248707	0.288214	BRCA	not-significant
cg22127491	NDUFC1	0.0175032	0.0155476	0.00195559	1.08661e-06	BRCA	not-significant
cg22232269	WDR1	0.920936	0.9059	0.0150354	2.30544e-05	BRCA	not-significant
cg22267908	MTIF3	0.033465	0.0292915	0.00417347	2.38093e-05	BRCA	not-significant
cg22314562	CHMP1A	0.867873	0.861525	0.00634812	0.00202918	BRCA	not-significant
cg22340807	NFIA	0.740817	0.669426	0.0713905	1.51072e-08	BRCA	not-significant
cg22358291	WDR1	0.748119	0.609837	0.138282	1.83886e-22	BRCA	not-significant
cg22397520	ELOVL1	0.0130903	0.0120912	0.000999106	0.000431477	BRCA	not-significant
cg22444512	NDUFS6	0.865769	0.847258	0.0185116	1.72723e-08	BRCA	not-significant
cg22455082	UBE2K	0.352191	0.29204	0.0601501	0.000144571	BRCA	not-significant
cg22467232	NDUFS6	0.967702	0.956067	0.0116351	4.1337e-14	BRCA	not-significant
cg22517161	HMGB2	0.0153297	0.0136323	0.00169743	1.16059e-05	BRCA	not-significant
cg22549504	GTPBP3	0.0234041	0.0228913	0.000512789	0.981458	BRCA	not-significant
cg22579504	ACTB	0.0977409	0.0983432	-0.000602327	0.00120841	BRCA	not-significant
cg22582025	TMEM261	0.0740667	0.0749384	-0.000871718	0.0205471	BRCA	not-significant
cg22601762	UBR4	0.717108	0.610896	0.106213	2.25735e-10	BRCA	not-significant
cg22619759	ACTB	0.0384869	0.0402944	-0.00180748	0.889266	BRCA	not-significant
cg22640666	NDUFS6	0.947406	0.948331	-0.000924376	8.85961e-06	BRCA	not-significant
cg22706166	NDUFC1	0.0348418	0.0307449	0.00409692	0.000240796	BRCA	not-significant
cg22727416	ADAM10	0.0333187	0.0366423	-0.00332359	0.781147	BRCA	not-significant
cg22803724	NFIA	0.0684323	0.0696403	-0.001208	0.244265	BRCA	not-significant
cg22849858	GRSF1	0.767047	0.76364	0.00340733	0.79857	BRCA	not-significant
cg22877452	NFIA	0.868181	0.823189	0.0449917	0.000126345	BRCA	not-significant
cg22921643	AIFM1	0.657539	0.687875	-0.0303359	0.0695681	BRCA	not-significant
cg22942838	ZBTB7A	0.0153475	0.0142638	0.00108369	1.80329e-07	BRCA	not-significant
cg22949188	NDUFV1	0.910845	0.892672	0.0181732	3.34969e-10	BRCA	not-significant
cg22984439	SMARCC1	0.020071	0.0204161	-0.000345096	0.603926	BRCA	not-significant
cg23007574	ATP5SL	0.897011	0.881067	0.0159441	0.0356182	BRCA	not-significant
cg23087931	UBR4	0.918664	0.836118	0.0825458	8.50714e-42	BRCA	not-significant
cg23175281	ACTB	0.0273209	0.029951	-0.00263009	7.43601e-06	BRCA	not-significant
cg23181035	POU2F2	0.611017	0.561254	0.0497634	2.11909e-10	BRCA	not-significant
cg23191292	ARID1B	0.0294762	0.0341079	-0.00463178	0.687116	BRCA	not-significant
cg23199053	HMGB2	0.0660035	0.0702079	-0.0042044	0.971935	BRCA	not-significant
cg23222435	ARID1B	0.79343	0.790719	0.00271086	0.532139	BRCA	not-significant
cg23274951	NDUFS2	0.571323	0.398935	0.172388	4.02014e-16	BRCA	not-significant
cg23303685	ARID1B	0.956748	0.962857	-0.00610979	9.68477e-06	BRCA	not-significant
cg23339143	NDUFV1	0.939344	0.945199	-0.00585501	0.00493416	BRCA	not-significant
cg23354106	NDUFS7	0.033983	0.0335505	0.000432493	0.878494	BRCA	not-significant
cg23413567	FOXO1	0.73607	0.647784	0.0882861	2.05527e-14	BRCA	not-significant
cg23413697	ACTB	0.119721	0.109417	0.0103039	3.91623e-05	BRCA	not-significant
cg23467443	HMGB2	0.0204199	0.0211115	-0.000691575	0.00043573	BRCA	not-significant
cg23521980	CD47	0.929402	0.941806	-0.0124039	0.0173247	BRCA	not-significant
cg23535753	ADAM10	0.0247128	0.0214284	0.00328434	1.18614e-08	BRCA	not-significant
cg23548274	MTIF3	0.0336618	0.0344156	-0.00075376	0.777875	BRCA	not-significant
cg23587050	FDX1	0.0829169	0.0856608	-0.00274389	0.111936	BRCA	not-significant
cg23603995	ARID1B	0.379168	0.342682	0.0364862	0.134611	BRCA	not-significant
cg23613157	HMBS	0.0564559	0.0618633	-0.00540738	0.00323188	BRCA	not-significant
cg23647884	NDUFB4	0.0161647	0.0159038	0.000260981	0.0749783	BRCA	not-significant
cg23654327	SLC25A1	0.0165341	0.0141674	0.00236676	1.01338e-07	BRCA	not-significant
cg23655658	UBE2D3	0.792216	0.841361	-0.0491445	8.21598e-09	BRCA	not-significant
cg23661306	PDE12	0.0127091	0.0105841	0.00212509	4.67446e-06	BRCA	not-significant
cg23859208	AIFM1	0.556432	0.684204	-0.127772	2.89898e-21	BRCA	not-significant
cg23860479	HMGB2	0.0675122	0.0720001	-0.00448794	0.176367	BRCA	not-significant
cg23924137	ARID1B	0.809719	0.936631	-0.126912	4.92623e-30	BRCA	not-significant
cg23930683	ACTB	0.049665	0.0406639	0.00900102	0.0128134	BRCA	not-significant
cg23938213	FOXO1	0.0332812	0.034751	-0.00146984	0.1516	BRCA	not-significant
cg23940014	ADAM10	0.933865	0.941994	-0.00812923	0.000484216	BRCA	not-significant
cg23963351	ELOVL1	0.0510813	0.0558089	-0.00472754	0.00243812	BRCA	not-significant
cg23996948	NFIA	0.0229386	0.0191447	0.00379391	2.54194e-07	BRCA	not-significant
cg23999224	SAMD4B	0.754398	0.561095	0.193303	1.44083e-45	BRCA	not-significant
cg24024661	HMHA1	0.312171	0.50936	-0.197189	2.95869e-33	BRCA	not-significant
cg24034347	NFIA	0.0565639	0.0564928	7.10946e-05	0.00580054	BRCA	not-significant
cg24049880	NDUFS2	0.420833	0.173425	0.247408	9.86142e-32	BRCA	up
cg24052148	ZBTB7A	0.0347568	0.0323657	0.00239111	0.019814	BRCA	not-significant
cg24054653	C1GALT1C1	0.358972	0.331007	0.0279654	1.21619e-07	BRCA	not-significant
cg24062472	NANS	0.0262162	0.028362	-0.0021458	0.289183	BRCA	not-significant
cg24159988	NFIA	0.937331	0.941126	-0.00379548	0.592967	BRCA	not-significant
cg24234141	SPI1	0.597397	0.493207	0.10419	4.62738e-07	BRCA	not-significant
cg24247609	TACO1	0.943123	0.943934	-0.000811362	0.694346	BRCA	not-significant
cg24329794	GRSF1	0.0324715	0.0420309	-0.0095594	0.851331	BRCA	not-significant
cg24336718	CMC1	0.0440815	0.0399611	0.00412041	0.055502	BRCA	not-significant
cg24345349	APMAP	0.930637	0.934588	-0.00395106	0.476502	BRCA	not-significant
cg24370881	WDR1	0.886388	0.909487	-0.0230989	1.03768e-05	BRCA	not-significant
cg24410064	C1GALT1	0.074072	0.0892612	-0.0151892	0.000144075	BRCA	not-significant
cg24429450	LDB1	0.0404521	0.0393294	0.00112271	0.712384	BRCA	not-significant
cg24430419	NFIA	0.190457	0.136443	0.0540142	0.0187143	BRCA	not-significant
cg24441121	COX5B	0.0713052	0.0615183	0.00978687	0.000106695	BRCA	not-significant
cg24448859	HMGB2	0.0334122	0.030732	0.00268027	0.00580054	BRCA	not-significant
cg24533690	LDB1	0.0308596	0.0345482	-0.00368865	0.0894522	BRCA	not-significant
cg24542126	ARID1A	0.0120267	0.0104985	0.00152817	1.78508e-11	BRCA	not-significant
cg24544309	ARID1A	0.973148	0.979294	-0.00614653	1.00519e-06	BRCA	not-significant
cg24551570	HMGB2	0.0420974	0.0414708	0.00062653	0.421367	BRCA	not-significant
cg24612991	FOXO1	0.89871	0.90331	-0.00460023	0.417193	BRCA	not-significant
cg24680681	NFIA	0.053088	0.0574712	-0.0043832	0.926102	BRCA	not-significant
cg24720006	GTPBP3	0.0569834	0.0575572	-0.000573808	0.102279	BRCA	not-significant
cg24729481	ELOVL1	0.0212318	0.0191745	0.00205736	1.30761e-06	BRCA	not-significant
cg24742520	UBR4	0.924765	0.929365	-0.00459926	0.0510872	BRCA	not-significant
cg24780865	MTIF3	0.0322413	0.0273649	0.00487643	1.73113e-05	BRCA	not-significant
cg24824245	CMAS	0.94941	0.952052	-0.00264222	0.294258	BRCA	not-significant
cg24828746	ZBTB7A	0.79215	0.711802	0.0803477	1.82561e-14	BRCA	not-significant
cg24830872	ATP5SL	0.0477761	0.0507373	-0.00296127	0.981118	BRCA	not-significant
cg24838029	ELOVL1	0.0166909	0.0157361	0.000954826	0.000647549	BRCA	not-significant
cg24852713	HMHA1	0.424758	0.459719	-0.0349616	8.92035e-07	BRCA	not-significant
cg24854292	C1GALT1	0.0455135	0.0487686	-0.0032551	0.700656	BRCA	not-significant
cg24858665	FOXO1	0.894022	0.918388	-0.0243659	8.10192e-05	BRCA	not-significant
cg24863642	NDUFS2	0.0156807	0.013697	0.00198369	0.0217398	BRCA	not-significant
cg24886632	QPCTL	0.880665	0.88577	-0.00510494	0.278456	BRCA	not-significant
cg24906992	UQCC1	0.0339853	0.035997	-0.00201177	0.13934	BRCA	not-significant
cg24912842	LDB1	0.0879926	0.0869822	0.00101039	0.0301736	BRCA	not-significant
cg24962544	ARID1B	0.891414	0.91748	-0.0260666	0.000596833	BRCA	not-significant
cg24973591	WDR1	0.939005	0.932691	0.00631471	0.125001	BRCA	not-significant
cg25001190	NFIA	0.675621	0.431127	0.244494	7.66793e-36	BRCA	up
cg25009842	ARID1B	0.315372	0.351893	-0.0365214	0.00118692	BRCA	not-significant
cg25048357	HMBS	0.0278522	0.0254707	0.00238158	0.308214	BRCA	not-significant
cg25086702	HMGB2	0.0324856	0.0344288	-0.00194323	0.682729	BRCA	not-significant
cg25105316	TIMMDC1	0.881364	0.898303	-0.0169387	0.157153	BRCA	not-significant
cg25122433	CAB39	0.721548	0.815773	-0.0942252	3.19696e-10	BRCA	not-significant
cg25132230	PTPRC	0.781875	0.87629	-0.0944144	3.82479e-06	BRCA	not-significant
cg25137365	WDR1	0.950352	0.953448	-0.00309597	0.242198	BRCA	not-significant
cg25170591	LDB1	0.112533	0.0464146	0.0661185	0.00310075	BRCA	not-significant
cg25172825	HMBS	0.0200976	0.0198111	0.00028647	0.00566573	BRCA	not-significant
cg25317260	AIFM1	0.364068	0.456022	-0.0919546	3.9096e-14	BRCA	not-significant
cg25319276	HMGB1	0.0452769	0.0489915	-0.00371467	0.358219	BRCA	not-significant
cg25341712	MECR	0.907751	0.917852	-0.0101015	0.000100694	BRCA	not-significant
cg25363886	GRSF1	0.0261152	0.0245801	0.00153511	0.00268659	BRCA	not-significant
cg25369553	NFIA	0.524161	0.404087	0.120074	9.40015e-08	BRCA	not-significant
cg25382848	CD47	0.0194808	0.0190095	0.000471373	0.00992403	BRCA	not-significant
cg25385412	ELOVL1	0.0115301	0.0111294	0.000400618	0.0105665	BRCA	not-significant
cg25410396	LDB1	0.0276761	0.0235248	0.00415131	1.36651e-07	BRCA	not-significant
cg25455352	SAMD4B	0.811281	0.810533	0.00074776	0.712384	BRCA	not-significant
cg25471253	ACTB	0.0800305	0.0537828	0.0262477	1.61105e-11	BRCA	not-significant
cg25479216	NANS	0.0308557	0.0410497	-0.010194	0.000172451	BRCA	not-significant
cg25491088	NDUFC1	0.0258011	0.0233199	0.00248114	4.71553e-05	BRCA	not-significant
cg25628310	PDE12	0.0426295	0.0605477	-0.0179182	1.94096e-07	BRCA	not-significant
cg25629930	WDR1	0.944269	0.950912	-0.00664296	0.0352069	BRCA	not-significant
cg25640887	NANS	0.0483631	0.0502341	-0.00187095	0.262696	BRCA	not-significant
cg25688164	WDR1	0.900884	0.922019	-0.0211349	0.690256	BRCA	not-significant
cg25694397	POU2F2	0.140828	0.100919	0.039909	0.00130381	BRCA	not-significant
cg25780156	NDUFS7	0.0194823	0.0183718	0.00111048	0.00232029	BRCA	not-significant
cg25881170	CD47	0.317718	0.287365	0.0303527	0.000889099	BRCA	not-significant
cg25884666	GRSF1	0.920959	0.92449	-0.00353092	0.134057	BRCA	not-significant
cg25894160	APMAP	0.266486	0.231362	0.0351247	0.178835	BRCA	not-significant
cg25926052	GRSF1	0.0438447	0.0511153	-0.00727064	0.0510872	BRCA	not-significant
cg25989227	WDR1	0.875434	0.872674	0.00275994	0.0581079	BRCA	not-significant
cg25996571	MS4A1	0.855861	0.84478	0.0110809	0.434826	BRCA	not-significant
cg26005361	POU2F2	0.817516	0.849186	-0.0316694	0.13696	BRCA	not-significant
cg26013992	NFIA	0.794475	0.826077	-0.0316015	0.473865	BRCA	not-significant
cg26061355	FDX1	0.914567	0.929607	-0.0150397	0.153557	BRCA	not-significant
cg26109093	NDUFC1	0.565118	0.604762	-0.0396434	0.0971033	BRCA	not-significant
cg26118202	NDUFS6	0.791094	0.710969	0.0801258	1.1016e-31	BRCA	not-significant
cg26163153	RHOH	0.790856	0.873139	-0.0822829	1.37369e-06	BRCA	not-significant
cg26195577	APMAP	0.108711	0.136692	-0.0279803	0.000201711	BRCA	not-significant
cg26201579	MTO1	0.0356648	0.0364574	-0.000792619	0.425814	BRCA	not-significant
cg26252077	NFIA	0.457593	0.509553	-0.0519603	6.96107e-05	BRCA	not-significant
cg26276530	CMAS	0.0415905	0.0444698	-0.00287926	0.500862	BRCA	not-significant
cg26286239	ARID1B	0.804544	0.839215	-0.0346717	0.118801	BRCA	not-significant
cg26286281	OTUB1	0.911438	0.919074	-0.00763688	0.00178521	BRCA	not-significant
cg26296101	RHOH	0.656661	0.724631	-0.0679704	0.258899	BRCA	not-significant
cg26384465	LDB1	0.916565	0.895329	0.0212359	2.65376e-11	BRCA	not-significant
cg26406131	NDUFS8	0.909855	0.90713	0.00272499	0.0584841	BRCA	not-significant
cg26412532	LDB1	0.117427	0.0663204	0.0511069	0.0105019	BRCA	not-significant
cg26475306	UQCC1	0.0320309	0.0281393	0.00389161	0.112514	BRCA	not-significant
cg26551092	ARID1B	0.266519	0.342696	-0.0761769	1.51539e-05	BRCA	not-significant
cg26611683	FOXO1	0.204658	0.0957347	0.108923	7.21961e-20	BRCA	not-significant
cg26655255	POU2F2	0.970431	0.96776	0.00267056	0.00874252	BRCA	not-significant
cg26668036	CMAS	0.0534671	0.0578578	-0.00439069	0.442604	BRCA	not-significant
cg26670789	POU2F2	0.204192	0.129786	0.0744061	0.000656723	BRCA	not-significant
cg26689780	WDR1	0.708424	0.629475	0.078949	3.66676e-10	BRCA	not-significant
cg26693601	WDR1	0.371187	0.26043	0.110757	0.00015842	BRCA	not-significant
cg26722225	YBEY	0.934884	0.945799	-0.0109159	2.27934e-05	BRCA	not-significant
cg26732340	ARID1B	0.0408322	0.043387	-0.00255483	0.687744	BRCA	not-significant
cg26754560	NDUFV1	0.834072	0.831587	0.00248567	0.267449	BRCA	not-significant
cg26763524	FDX1	0.132287	0.0836754	0.0486111	8.54048e-10	BRCA	not-significant
cg26795923	SLC25A1	0.0270717	0.0230334	0.00403836	1.88728e-05	BRCA	not-significant
cg26853093	GTPBP3	0.0150889	0.013713	0.00137586	0.00956257	BRCA	not-significant
cg26861219	ARID1B	0.985665	0.988823	-0.00315861	0.000582906	BRCA	not-significant
cg26880806	COX5B	0.0153614	0.0139302	0.00143115	0.00578542	BRCA	not-significant
cg26913927	LDB1	0.0153012	0.0139652	0.00133601	7.65657e-07	BRCA	not-significant
cg27007060	RTN4IP1	0.611216	0.603453	0.00776298	0.162876	BRCA	not-significant
cg27056436	ACTB	0.147863	0.142346	0.00551751	0.239973	BRCA	not-significant
cg27080765	PDE12	0.0435014	0.0485914	-0.00509005	0.350685	BRCA	not-significant
cg27100370	HMHA1	0.194217	0.15616	0.0380575	0.376576	BRCA	not-significant
cg27127141	WDR1	0.915237	0.850171	0.0650652	2.30168e-27	BRCA	not-significant
cg27134767	CHMP1A	0.59715	0.520482	0.0766681	5.03133e-10	BRCA	not-significant
cg27164753	HMGB2	0.036454	0.0363349	0.000119026	0.91899	BRCA	not-significant
cg27168438	CMC1	0.0345348	0.037293	-0.0027582	0.0594197	BRCA	not-significant
cg27196194	ZBTB7A	0.969779	0.974729	-0.00494943	5.43877e-13	BRCA	not-significant
cg27226861	GRSF1	0.0286833	0.0273931	0.00129017	0.0336445	BRCA	not-significant
cg27244972	YBEY	0.768761	0.624291	0.14447	3.70979e-12	BRCA	not-significant
cg27301596	ZBTB7A	0.943362	0.945184	-0.00182241	0.0482621	BRCA	not-significant
cg27308166	NDUFS7	0.043667	0.0493419	-0.00567497	0.155161	BRCA	not-significant
cg27323780	MTIF3	0.0294895	0.0312201	-0.00173055	0.107766	BRCA	not-significant
cg27353619	NFIA	0.176605	0.120059	0.0565467	1.05949e-10	BRCA	not-significant
cg27427318	NFIA	0.435805	0.393646	0.0421596	0.251596	BRCA	not-significant
cg27472151	HMBS	0.115027	0.133864	-0.0188365	0.00961008	BRCA	not-significant
cg27495109	PDE12	0.0649788	0.0703596	-0.00538075	0.173385	BRCA	not-significant
cg27498675	ATP5SL	0.045428	0.0544069	-0.00897894	0.128607	BRCA	not-significant
cg27507545	LDB1	0.0713933	0.0762948	-0.00490153	0.306396	BRCA	not-significant
cg27519679	AIFM1	0.382178	0.485695	-0.103516	5.17782e-16	BRCA	not-significant
cg27579745	LDB1	0.0652661	0.0685789	-0.00331287	0.656019	BRCA	not-significant
cg27638453	ARID1B	0.793825	0.632706	0.16112	1.92083e-19	BRCA	not-significant
ch.1.658177R	UBR4	0.106904	0.124702	-0.0177985	0.0056002	BRCA	not-significant
ch.1.659111R	UBR4	0.165325	0.184413	-0.0190874	0.0545022	BRCA	not-significant
ch.1.659794R	UBR4	0.0551454	0.0618233	-0.00667787	0.00214257	BRCA	not-significant
ch.17.1630550R	TACO1	0.0790965	0.11205	-0.0329539	4.86355e-11	BRCA	not-significant
ch.1.893309F	ARID1A	0.0607346	0.0655204	-0.00478582	0.198171	BRCA	not-significant
ch.1.976694F	MECR	0.0344016	0.0430208	-0.0086192	4.89226e-07	BRCA	not-significant
ch.20.531991F	APMAP	0.16313	0.19635	-0.0332203	0.000290406	BRCA	not-significant
ch.20.940469R	STK4	0.0679775	0.0837628	-0.0157853	2.72666e-07	BRCA	not-significant
ch.6.3068315F	ARID1B	0.0539595	0.0613486	-0.00738916	0.000122885	BRCA	not-significant
cg00804392	RHOH	0.691199	0.571925	0.119274	0.000934752	OV	not-significant
cg02027010	ALAD	0.0184731	0.0127287	0.00574447	0.0340123	OV	not-significant
cg02523617	UBE2K	0.229902	0.211699	0.0182037	0.951896	OV	not-significant
cg02630105	PRKCD	0.0616109	0.0546253	0.00698557	0.131513	OV	not-significant
cg03793131	ELOVL1	0.0198919	0.014158	0.00573386	0.47803	OV	not-significant
cg04725234	TMEM38B	0.0221767	0.0183087	0.00386798	0.829794	OV	not-significant
cg05073845	FOXO1	0.0112455	0.00697751	0.00426798	0.000792661	OV	not-significant
cg06147863	SPI1	0.750871	0.68649	0.0643817	0.0233434	OV	not-significant
cg06253734	ADAM10	0.0175937	0.0156239	0.00196979	0.897911	OV	not-significant
cg06806080	CD47	0.711327	0.779228	-0.0679004	0.831119	OV	not-significant
cg06806711	MS4A1	0.383832	0.826556	-0.442724	3.75049e-06	OV	down
cg06976977	COX18	0.019028	0.0189273	0.000100632	0.887163	OV	not-significant
cg08292112	UBE2K	0.016918	0.0135141	0.00340398	0.298737	OV	not-significant
cg09203961	HMGB1	0.0102307	0.00841476	0.00181589	0.207035	OV	not-significant
cg09730017	HMBS	0.0173506	0.0130907	0.00425991	0.159664	OV	not-significant
cg10069638	NFIA	0.0165464	0.0155976	0.000948774	0.172656	OV	not-significant
cg10493739	TMEM38B	0.0493069	0.0407229	0.00858404	0.020225	OV	not-significant
cg10561472	ZBTB7A	0.027213	0.0211553	0.0060577	0.526731	OV	not-significant
cg10633491	ZBTB7A	0.0279318	0.0194886	0.00844327	0.294021	OV	not-significant
cg11047295	HMGB1	0.0133216	0.0108021	0.00251949	0.0345898	OV	not-significant
cg11856093	ARID1A	0.0319281	0.0463838	-0.0144557	0.00105484	OV	not-significant
cg11903057	RHOH	0.614373	0.457792	0.156581	0.00233171	OV	not-significant
cg12167239	SLC25A1	0.0106793	0.0285265	-0.0178472	0.000335204	OV	not-significant
cg13022174	SS18	0.0259833	0.0189751	0.00700816	0.00812765	OV	not-significant
cg13109289	C1GALT1	0.856844	0.927058	-0.0702139	0.000428498	OV	not-significant
cg13258606	FDX1	0.012118	0.00966966	0.00244835	0.0351756	OV	not-significant
cg13515674	HMGB2	0.0133166	0.0104489	0.00286763	0.53118	OV	not-significant
cg13673094	PTPRC	0.704284	0.801266	-0.0969818	0.0160045	OV	not-significant
cg13908523	PRKCD	0.0102499	0.00797463	0.00227528	0.0113135	OV	not-significant
cg14088811	SPI1	0.899963	0.896352	0.00361064	0.729481	OV	not-significant
cg14750190	TACO1	0.0168931	0.0155672	0.00132589	0.95731	OV	not-significant
cg15010390	NDUFC1	0.0276254	0.0250151	0.00261032	0.227286	OV	not-significant
cg16022344	COX5B	0.0148662	0.0109642	0.00390206	0.000687717	OV	not-significant
cg16218424	CMAS	0.077887	0.0650616	0.0128255	0.251008	OV	not-significant
cg16250355	SMARCC1	0.020175	0.0137301	0.00644485	0.00393997	OV	not-significant
cg16758041	NDUFB6	0.0374025	0.019578	0.0178245	9.85903e-05	OV	not-significant
cg16858125	ELOVL1	0.229156	0.492063	-0.262907	2.59111e-05	OV	down
cg17669700	NDUFS7	0.0199171	0.0103681	0.00954901	0.000218238	OV	not-significant
cg18178963	NDUFB6	0.0134653	0.00981096	0.00365434	0.00237154	OV	not-significant
cg18644543	HMHA1	0.0202372	0.0122497	0.00798751	0.190419	OV	not-significant
cg19339848	MTO1	0.0842594	0.166529	-0.0822697	2.31413e-05	OV	not-significant
cg20330296	NDUFS7	0.0452567	0.0290804	0.0161763	0.000330864	OV	not-significant
cg20368979	COX18	0.0200623	0.0236757	-0.00361337	0.794209	OV	not-significant
cg20824576	CD47	0.00828007	0.00759021	0.000689861	0.172656	OV	not-significant
cg21046413	AIFM1	0.262763	0.509533	-0.24677	8.86294e-07	OV	down
cg21333964	HMBS	0.0206056	0.0231449	-0.00253926	0.0584625	OV	not-significant
cg21842664	CAB39	0.024255	0.0220509	0.00220415	0.0890954	OV	not-significant
cg21914262	MTIF3	0.0204766	0.017734	0.00274264	0.0850188	OV	not-significant
cg22127491	NDUFC1	0.0294284	0.0163704	0.013058	0.00562161	OV	not-significant
cg22727416	ADAM10	0.0186872	0.0175014	0.00118577	0.621548	OV	not-significant
cg23175281	ACTB	0.0107953	0.0155086	-0.00471333	0.418092	OV	not-significant
cg24054653	C1GALT1C1	0.385655	0.614376	-0.228721	0.000129314	OV	down
cg24329794	GRSF1	0.0179905	0.0145058	0.00348475	0.836424	OV	not-significant
cg25317260	AIFM1	0.213837	0.462767	-0.24893	9.58152e-07	OV	down
cg25479216	NANS	0.015433	0.0112671	0.0041659	0.00316847	OV	not-significant
cg26195577	APMAP	0.0578948	0.0602735	-0.00237869	0.544638	OV	not-significant
cg26201579	MTO1	0.0108431	0.00839551	0.00244755	0.330617	OV	not-significant
cg26276530	CMAS	0.0132833	0.0148577	-0.00157443	0.00694646	OV	not-significant
cg26611683	FOXO1	0.090146	0.113369	-0.0232227	0.00249478	OV	not-significant
cg26763524	FDX1	0.0313221	0.0229916	0.0083305	0.0831888	OV	not-significant
cg27323780	MTIF3	0.0233239	0.0167959	0.00652805	0.314003	OV	not-significant
cg27579745	LDB1	0.0176033	0.0154555	0.0021478	0.0348817	OV	not-significant
cg00007324	ZBTB7A	0.984532	0.983822	0.000709799	0.0904597	UCEC	not-significant
cg00053292	TACO1	0.0743519	0.0755021	-0.00115022	0.342614	UCEC	not-significant
cg00075768	HMGB1	0.023479	0.0237198	-0.000240789	0.779761	UCEC	not-significant
cg00145849	UBE2K	0.0578098	0.0644164	-0.00660657	0.00025785	UCEC	not-significant
cg00163784	NFIA	0.0234946	0.0203506	0.00314402	0.738648	UCEC	not-significant
cg00179128	HMGB1	0.0430495	0.0470656	-0.00401612	0.0995906	UCEC	not-significant
cg00213805	AIFM1	0.140899	0.206834	-0.0659348	1.10947e-09	UCEC	not-significant
cg00221035	C1GALT1	0.100889	0.125817	-0.0249286	0.000225941	UCEC	not-significant
cg00232265	NDUFS6	0.816704	0.800508	0.0161958	0.00950877	UCEC	not-significant
cg00232535	ACTB	0.709851	0.807454	-0.0976038	0.000148318	UCEC	not-significant
cg00256374	NDUFS7	0.0674696	0.066366	0.0011036	0.808395	UCEC	not-significant
cg00311654	HMHA1	0.043883	0.0434359	0.000447088	0.416211	UCEC	not-significant
cg00321931	HMGB2	0.0664531	0.0760131	-0.00955999	0.00376722	UCEC	not-significant
cg00339300	NFIA	0.0296294	0.0305377	-0.000908342	2.15864e-06	UCEC	not-significant
cg00355690	CHMP1A	0.893854	0.935254	-0.0413998	6.3592e-11	UCEC	not-significant
cg00371107	ARID1A	0.0422128	0.0383567	0.0038561	0.00221198	UCEC	not-significant
cg00383220	HMBS	0.349303	0.416068	-0.0667655	2.76782e-06	UCEC	not-significant
cg00397859	NDUFAF5	0.109913	0.0671571	0.0427558	0.000136046	UCEC	not-significant
cg00405494	TMEM261	0.719665	0.699272	0.0203928	0.0525881	UCEC	not-significant
cg00405939	ZBTB7A	0.85133	0.861019	-0.00968918	0.0273767	UCEC	not-significant
cg00435082	ADAM10	0.0385927	0.0391133	-0.000520636	0.567184	UCEC	not-significant
cg00450695	HMHA1	0.400465	0.53053	-0.130065	1.17313e-10	UCEC	not-significant
cg00492070	CD47	0.548448	0.786367	-0.237919	4.29708e-07	UCEC	down
cg00556719	TMEM38B	0.0679555	0.0811119	-0.0131564	7.98229e-06	UCEC	not-significant
cg00560072	NFIA	0.815396	0.863814	-0.0484172	3.13836e-07	UCEC	not-significant
cg00561739	NDUFS6	0.844832	0.868925	-0.0240934	3.17431e-06	UCEC	not-significant
cg00589914	HMGB1	0.0249074	0.0249463	-3.89004e-05	0.559587	UCEC	not-significant
cg00598021	WDR1	0.843659	0.760825	0.0828335	4.4329e-10	UCEC	not-significant
cg00605057	COX5B	0.0344614	0.0350795	-0.000618036	0.336276	UCEC	not-significant
cg00624332	LDB1	0.0494639	0.0472446	0.00221928	0.241659	UCEC	not-significant
cg00625131	SS18	0.0164537	0.0168945	-0.000440842	0.318494	UCEC	not-significant
cg00646883	COX18	0.0213758	0.0237416	-0.00236577	0.000765053	UCEC	not-significant
cg00694557	NFIA	0.849636	0.872143	-0.0225068	0.338543	UCEC	not-significant
cg00727673	PRKCD	0.32841	0.325866	0.00254414	0.0745863	UCEC	not-significant
cg00731404	MTIF3	0.0168835	0.0168162	6.72492e-05	0.502793	UCEC	not-significant
cg00747849	SLC25A1	0.134731	0.136768	-0.00203799	0.331772	UCEC	not-significant
cg00774050	COX18	0.0148904	0.0153748	-0.000484434	0.104064	UCEC	not-significant
cg00785856	ADAM10	0.059309	0.054368	0.00494101	0.0218624	UCEC	not-significant
cg00804392	RHOH	0.738944	0.696679	0.0422651	0.013031	UCEC	not-significant
cg00812299	NFIA	0.0251069	0.0216328	0.00347401	0.627282	UCEC	not-significant
cg00815179	PDE12	0.028477	0.0287534	-0.000276405	0.64091	UCEC	not-significant
cg00861839	SS18	0.0319209	0.0323833	-0.000462396	0.748009	UCEC	not-significant
cg00869298	NDUFA1	0.333406	0.539872	-0.206466	2.57654e-13	UCEC	down
cg00876191	CD47	0.0460357	0.0530319	-0.00699614	0.0376222	UCEC	not-significant
cg01023714	WDR1	0.950013	0.953074	-0.00306021	0.111199	UCEC	not-significant
cg01048992	GTPBP3	0.892331	0.861479	0.0308519	2.8133e-08	UCEC	not-significant
cg01051545	NFIA	0.100931	0.160043	-0.0591115	1.89961e-17	UCEC	not-significant
cg01061843	MTO1	0.0237539	0.0243157	-0.000561863	0.179996	UCEC	not-significant
cg01063572	NFIA	0.0425383	0.0386608	0.00387746	0.959166	UCEC	not-significant
cg01163407	NDUFS6	0.868797	0.880221	-0.0114243	0.151205	UCEC	not-significant
cg01256681	GTPBP3	0.0876906	0.0840902	0.00360039	0.981596	UCEC	not-significant
cg01257194	ALAD	0.569973	0.716885	-0.146912	1.30463e-08	UCEC	not-significant
cg01290613	POU2F2	0.0304302	0.0297741	0.00065607	0.0467094	UCEC	not-significant
cg01294270	NDUFAF7	0.902329	0.899289	0.00303979	0.0963934	UCEC	not-significant
cg01294811	NDUFS6	0.93109	0.935347	-0.00425649	0.624889	UCEC	not-significant
cg01340089	CMAS	0.022133	0.0231028	-0.000969825	0.627282	UCEC	not-significant
cg01380634	ZBTB7A	0.973396	0.950434	0.022962	2.53941e-09	UCEC	not-significant
cg01391071	NDUFV1	0.687989	0.617649	0.0703399	6.8742e-12	UCEC	not-significant
cg01413054	CAB39	0.578246	0.33996	0.238286	6.76184e-08	UCEC	up
cg01426354	UQCC1	0.0521359	0.021343	0.0307929	0.22879	UCEC	not-significant
cg01465769	PRKCD	0.775059	0.789781	-0.0147213	0.224038	UCEC	not-significant
cg01484950	ARID1B	0.941842	0.944336	-0.00249418	0.263583	UCEC	not-significant
cg01490283	ZBTB7A	0.0684529	0.0738415	-0.00538863	0.0527254	UCEC	not-significant
cg01497921	CHMP1A	0.791592	0.742681	0.0489105	1.9229e-10	UCEC	not-significant
cg01504447	HMGB1	0.643751	0.786938	-0.143187	4.79169e-09	UCEC	not-significant
cg01539849	SPI1	0.367307	0.230783	0.136524	1.00894e-06	UCEC	not-significant
cg01541650	ARID1B	0.59234	0.86157	-0.26923	3.6545e-15	UCEC	down
cg01550545	NFIA	0.522861	0.856689	-0.333828	3.52357e-17	UCEC	down
cg01555270	ATP5SL	0.0483911	0.047319	0.00107216	0.834652	UCEC	not-significant
cg01555907	NDUFB6	0.836004	0.878573	-0.0425692	0.0315679	UCEC	not-significant
cg01566287	UBE2D3	0.0715126	0.0620754	0.0094372	0.108944	UCEC	not-significant
cg01568335	COX5B	0.0367039	0.0366361	6.77949e-05	0.489263	UCEC	not-significant
cg01600621	POU2F2	0.0206056	0.0209919	-0.000386282	0.01621	UCEC	not-significant
cg01614716	ELOVL1	0.0630092	0.0693756	-0.00636646	0.0202932	UCEC	not-significant
cg01625761	RTN4IP1	0.89718	0.910582	-0.0134017	0.463487	UCEC	not-significant
cg01684175	FOXO1	0.682769	0.560381	0.122388	9.63759e-06	UCEC	not-significant
cg01714890	MTIF3	0.0246564	0.0261402	-0.00148379	0.121929	UCEC	not-significant
cg01885050	FOXO1	0.0143195	0.0152364	-0.000916878	0.0820147	UCEC	not-significant
cg01913024	AIFM1	0.170734	0.274131	-0.103397	1.38421e-08	UCEC	not-significant
cg01995660	FOXO1	0.0289709	0.0364397	-0.00746875	2.50086e-05	UCEC	not-significant
cg02010868	ZBTB7A	0.0178639	0.0184135	-0.000549636	0.23229	UCEC	not-significant
cg02027010	ALAD	0.0412117	0.050643	-0.00943131	3.45191e-07	UCEC	not-significant
cg02060717	RHOH	0.936297	0.943367	-0.00706988	0.0652174	UCEC	not-significant
cg02073919	CMC1	0.0126189	0.0138045	-0.00118569	0.296081	UCEC	not-significant
cg02121118	PRKCD	0.0449346	0.049914	-0.00497936	0.0113638	UCEC	not-significant
cg02140384	NFIA	0.608368	0.788796	-0.180428	1.06361e-09	UCEC	not-significant
cg02150218	ARID1B	0.735146	0.672954	0.0621916	0.000317824	UCEC	not-significant
cg02175309	NUBPL	0.859018	0.874241	-0.0152222	0.919779	UCEC	not-significant
cg02202169	FOXO1	0.455131	0.379331	0.0757999	0.0055118	UCEC	not-significant
cg02210967	ACTB	0.296796	0.625715	-0.328919	1.85123e-20	UCEC	down
cg02218768	ZBTB7A	0.0519568	0.0361313	0.0158255	0.501359	UCEC	not-significant
cg02239377	FDX1	0.778734	0.489384	0.28935	3.43609e-25	UCEC	up
cg02247625	ARID1B	0.934662	0.955892	-0.0212304	1.93132e-06	UCEC	not-significant
cg02274705	C1GALT1C1	0.41733	0.462991	-0.0456611	0.0024199	UCEC	not-significant
cg02291424	GTPBP3	0.0308373	0.0325262	-0.00168894	0.0486043	UCEC	not-significant
cg02307823	PTEN	0.539264	0.793705	-0.254441	5.05113e-12	UCEC	down
cg02308560	HMHA1	0.323301	0.260448	0.0628527	0.000225941	UCEC	not-significant
cg02316735	GTPBP3	0.175505	0.240213	-0.0647076	1.47625e-14	UCEC	not-significant
cg02317251	WDR1	0.74459	0.630853	0.113737	1.88654e-09	UCEC	not-significant
cg02324006	HMHA1	0.637403	0.775525	-0.138122	0.0248815	UCEC	not-significant
cg02356111	ACTB	0.0141469	0.0154199	-0.00127297	0.147081	UCEC	not-significant
cg02395768	ATP5SL	0.0494856	0.0484374	0.0010482	0.386545	UCEC	not-significant
cg02406092	SAMD4B	0.31188	0.205586	0.106294	2.35402e-09	UCEC	not-significant
cg02412969	ACTB	0.0579589	0.0669079	-0.00894897	1.88276e-08	UCEC	not-significant
cg02444243	NFIA	0.0850294	0.0930948	-0.00806539	0.00233118	UCEC	not-significant
cg02447227	NFIA	0.718536	0.828258	-0.109721	5.36321e-06	UCEC	not-significant
cg02480840	NDUFS7	0.0195061	0.018173	0.0013331	0.022519	UCEC	not-significant
cg02487233	CD47	0.55636	0.613352	-0.0569922	0.0311253	UCEC	not-significant
cg02523617	UBE2K	0.0700745	0.0882322	-0.0181576	0.110695	UCEC	not-significant
cg02539984	ADAM10	0.918523	0.931791	-0.0132674	0.0998222	UCEC	not-significant
cg02559423	PRKCD	0.0138764	0.0146996	-0.000823162	0.0552496	UCEC	not-significant
cg02564102	SMARCC1	0.043747	0.0456892	-0.00194223	0.2555	UCEC	not-significant
cg02620784	NDUFC1	0.054997	0.134285	-0.0792881	4.33337e-20	UCEC	not-significant
cg02625641	ADAM10	0.098445	0.110481	-0.0120364	0.0262929	UCEC	not-significant
cg02627110	SMARCC1	0.0217919	0.0225388	-0.000746851	0.480819	UCEC	not-significant
cg02630105	PRKCD	0.0923208	0.101875	-0.00955442	0.000357065	UCEC	not-significant
cg02655711	SLC25A1	0.693335	0.57757	0.115765	5.45803e-10	UCEC	not-significant
cg02666901	HMGB2	0.0327826	0.0345921	-0.00180953	0.032106	UCEC	not-significant
cg02671826	ARID1B	0.916396	0.913155	0.00324018	0.115818	UCEC	not-significant
cg02696879	LDB1	0.0334322	0.0282194	0.00521279	0.804039	UCEC	not-significant
cg02714677	COX18	0.910234	0.917156	-0.00692138	0.000507927	UCEC	not-significant
cg02726335	NDUFS6	0.946626	0.936542	0.0100841	0.00316709	UCEC	not-significant
cg02733081	HMGB1	0.615804	0.791166	-0.175362	8.53811e-09	UCEC	not-significant
cg02753354	HMHA1	0.181259	0.455804	-0.274545	2.81965e-26	UCEC	down
cg02776659	YBEY	0.189303	0.0922737	0.0970291	0.0266757	UCEC	not-significant
cg02781268	GRSF1	0.718979	0.805532	-0.0865534	3.44507e-06	UCEC	not-significant
cg02833110	COX5B	0.108724	0.0765615	0.0321621	0.0970715	UCEC	not-significant
cg02862467	UBR4	0.872301	0.908383	-0.0360822	0.00517797	UCEC	not-significant
cg02892350	NFIA	0.0487036	0.0512829	-0.0025793	0.334583	UCEC	not-significant
cg02904529	GTPBP3	0.0340301	0.0406213	-0.0065912	0.00109034	UCEC	not-significant
cg02971627	ADAM10	0.0375915	0.0587538	-0.0211624	2.45184e-06	UCEC	not-significant
cg02981092	PDE12	0.388171	0.600999	-0.212829	1.39292e-13	UCEC	down
cg02981368	SMARCC1	0.825178	0.919774	-0.094597	3.79421e-12	UCEC	not-significant
cg02997812	GTPBP3	0.0270953	0.0274708	-0.000375442	0.230098	UCEC	not-significant
cg03002428	HMGB2	0.039388	0.0430272	-0.00363918	0.218514	UCEC	not-significant
cg03009080	MTIF3	0.0150239	0.0154387	-0.000414748	0.537094	UCEC	not-significant
cg03024714	MECR	0.0318237	0.0371703	-0.00534655	9.23833e-05	UCEC	not-significant
cg03040243	NANS	0.0178538	0.0195744	-0.0017206	0.0157663	UCEC	not-significant
cg03091590	POU2F2	0.880936	0.860133	0.0208022	2.38502e-06	UCEC	not-significant
cg03106245	SPI1	0.899789	0.914385	-0.0145958	0.346066	UCEC	not-significant
cg03123091	ARID1A	0.476036	0.74091	-0.264874	1.19805e-15	UCEC	down
cg03124231	HMGB2	0.0344026	0.0453734	-0.0109708	0.000566254	UCEC	not-significant
cg03131236	MECR	0.896059	0.817464	0.078595	2.64189e-15	UCEC	not-significant
cg03132702	NFIA	0.129595	0.128024	0.00157101	0.462152	UCEC	not-significant
cg03144753	CMC1	0.834534	0.885561	-0.0510274	0.000963417	UCEC	not-significant
cg03149128	NFIA	0.132225	0.19984	-0.0676147	7.27932e-11	UCEC	not-significant
cg03156115	CMC1	0.0322474	0.0424291	-0.0101818	1.34828e-08	UCEC	not-significant
cg03176143	ZBTB7A	0.016473	0.018095	-0.001622	0.00260666	UCEC	not-significant
cg03200095	PRKCD	0.970934	0.971304	-0.000370364	0.0534167	UCEC	not-significant
cg03217679	COX18	0.0150643	0.0155847	-0.000520449	0.0742207	UCEC	not-significant
cg03301240	SPI1	0.50892	0.561919	-0.0529988	0.00391855	UCEC	not-significant
cg03413419	OTUB1	0.927646	0.927791	-0.000144662	0.62808	UCEC	not-significant
cg03451574	NFIA	0.0437125	0.0495061	-0.00579358	7.58862e-05	UCEC	not-significant
cg03459646	MECR	0.0405198	0.0487619	-0.00824218	0.00143586	UCEC	not-significant
cg03532013	POU2F2	0.613157	0.657536	-0.0443785	0.285318	UCEC	not-significant
cg03560416	MTIF3	0.334716	0.74127	-0.406554	1.01502e-25	UCEC	down
cg03561416	ARID1B	0.367024	0.711476	-0.344451	4.97922e-22	UCEC	down
cg03565868	SPI1	0.848939	0.858917	-0.00997878	0.670988	UCEC	not-significant
cg03571723	HMGB1	0.024398	0.0239993	0.000398735	0.898371	UCEC	not-significant
cg03573975	NDUFS6	0.938816	0.949183	-0.0103667	0.0227864	UCEC	not-significant
cg03574000	UBE2D3	0.0733693	0.073005	0.000364305	0.187793	UCEC	not-significant
cg03597607	CHMP1A	0.890863	0.899658	-0.00879515	0.870831	UCEC	not-significant
cg03711944	SPI1	0.165084	0.152758	0.0123264	0.287224	UCEC	not-significant
cg03736235	HMHA1	0.369844	0.301836	0.0680082	0.000129385	UCEC	not-significant
cg03741506	OTUB1	0.801306	0.780945	0.0203609	0.000317824	UCEC	not-significant
cg03751944	HMHA1	0.365488	0.403178	-0.0376893	0.000361694	UCEC	not-significant
cg03785281	FOXO1	0.0168638	0.0172587	-0.000394894	0.0950486	UCEC	not-significant
cg03793131	ELOVL1	0.0463265	0.051218	-0.0048915	0.0627944	UCEC	not-significant
cg03839252	FOXO1	0.040749	0.0379317	0.00281731	0.103586	UCEC	not-significant
cg03869448	WDR1	0.935146	0.90941	0.0257356	1.28931e-07	UCEC	not-significant
cg03917521	SLC25A1	0.0564248	0.0605376	-0.00411277	0.0589218	UCEC	not-significant
cg03951424	NFIA	0.0417065	0.0458568	-0.0041503	0.000226942	UCEC	not-significant
cg03971023	ZBTB7A	0.821794	0.863896	-0.042102	0.138194	UCEC	not-significant
cg04053969	ZBTB7A	0.0532823	0.0539545	-0.000672242	0.330652	UCEC	not-significant
cg04093972	NFIA	0.0584212	0.0618883	-0.00346713	0.0379336	UCEC	not-significant
cg04117688	OTUB1	0.943233	0.875872	0.0673605	3.45208e-13	UCEC	not-significant
cg04142692	NDUFV1	0.869469	0.841598	0.0278717	1.68736e-07	UCEC	not-significant
cg04149172	UQCC1	0.258004	0.154571	0.103433	0.127181	UCEC	not-significant
cg04189768	CHMP1A	0.845129	0.8394	0.00572938	0.331772	UCEC	not-significant
cg04240660	CHMP1A	0.906956	0.893404	0.0135517	0.000843437	UCEC	not-significant
cg04289130	NFIA	0.024347	0.0270126	-0.00266563	0.036904	UCEC	not-significant
cg04291704	CMAS	0.0815012	0.0760748	0.0054264	0.150623	UCEC	not-significant
cg04378942	ARID1B	0.923482	0.927413	-0.00393072	0.730172	UCEC	not-significant
cg04396098	COX18	0.0466733	0.0538171	-0.00714378	0.000329009	UCEC	not-significant
cg04398547	UBR4	0.815363	0.881312	-0.0659498	0.016922	UCEC	not-significant
cg04406114	POU2F2	0.692805	0.828619	-0.135814	7.2441e-08	UCEC	not-significant
cg04411156	PDE12	0.0704506	0.0674587	0.00299189	1.49356e-07	UCEC	not-significant
cg04430637	COX18	0.0496124	0.0452431	0.00436928	0.952891	UCEC	not-significant
cg04490349	ACTB	0.283108	0.347338	-0.0642297	0.000197768	UCEC	not-significant
cg04490478	HMBS	0.943951	0.944609	-0.000658895	0.636889	UCEC	not-significant
cg04499797	C1GALT1	0.0169406	0.0166319	0.000308698	0.751422	UCEC	not-significant
cg04554652	LDB1	0.154471	0.0531214	0.101349	9.83203e-14	UCEC	not-significant
cg04575144	ZBTB7A	0.0285382	0.0247018	0.00383635	0.266478	UCEC	not-significant
cg04587220	HMHA1	0.317286	0.223775	0.093511	1.68031e-05	UCEC	not-significant
cg04587428	NDUFS6	0.972265	0.976485	-0.00422007	0.252689	UCEC	not-significant
cg04603976	ZBTB7A	0.27627	0.274924	0.00134578	0.216834	UCEC	not-significant
cg04606397	ARID1B	0.287021	0.25899	0.028031	0.811012	UCEC	not-significant
cg04638773	PTEN	0.87207	0.889544	-0.0174743	0.298715	UCEC	not-significant
cg04692506	SPI1	0.665345	0.778582	-0.113237	1.55369e-10	UCEC	not-significant
cg04700737	HMGB1	0.0211637	0.0225097	-0.00134606	0.0763479	UCEC	not-significant
cg04701106	HMBS	0.018892	0.0213151	-0.00242309	0.00221198	UCEC	not-significant
cg04706404	NFIA	0.0397172	0.0398886	-0.000171369	0.530435	UCEC	not-significant
cg04725234	TMEM38B	0.0248409	0.0265568	-0.0017159	0.0240947	UCEC	not-significant
cg04726091	NDUFC1	0.145605	0.288745	-0.14314	5.13215e-19	UCEC	not-significant
cg04727071	ZBTB7A	0.0646004	0.0536442	0.0109562	0.152491	UCEC	not-significant
cg04765236	ZBTB7A	0.0194645	0.0216843	-0.00221984	0.152491	UCEC	not-significant
cg04792644	ARID1B	0.917386	0.924052	-0.00666587	0.0493801	UCEC	not-significant
cg04827551	C1GALT1	0.798268	0.895003	-0.0967345	6.43873e-06	UCEC	not-significant
cg04886672	C17orf89	0.917435	0.907104	0.0103304	0.0013074	UCEC	not-significant
cg04901763	CAB39	0.0153991	0.0165264	-0.00112727	0.0348191	UCEC	not-significant
cg04910718	TACO1	0.885048	0.818547	0.0665015	5.12701e-09	UCEC	not-significant
cg04924555	ARID1B	0.690262	0.913579	-0.223318	4.7274e-16	UCEC	down
cg04949193	ARID1B	0.900068	0.940826	-0.040758	0.242112	UCEC	not-significant
cg04981430	PRKCD	0.917573	0.92296	-0.0053869	0.861095	UCEC	not-significant
cg04998202	NFIA	0.222145	0.185388	0.0367572	0.438661	UCEC	not-significant
cg05030735	LDB1	0.0158925	0.0164898	-0.00059729	0.238956	UCEC	not-significant
cg05039671	RHOH	0.885215	0.893403	-0.0081887	0.777172	UCEC	not-significant
cg05043311	NDUFS2	0.300458	0.295434	0.00502389	0.0244496	UCEC	not-significant
cg05045028	AIFM1	0.226697	0.241077	-0.0143801	0.869946	UCEC	not-significant
cg05073845	FOXO1	0.0159574	0.0171288	-0.00117139	0.0182065	UCEC	not-significant
cg05083128	WDR1	0.777311	0.75529	0.0220211	0.000343507	UCEC	not-significant
cg05099063	ARID1B	0.934163	0.922848	0.011315	0.558073	UCEC	not-significant
cg05112885	PDE12	0.0424042	0.0491977	-0.00679356	0.00221198	UCEC	not-significant
cg05133900	SLC25A1	0.0634259	0.0727058	-0.00927996	6.01626e-05	UCEC	not-significant
cg05136476	PRKCD	0.0305308	0.0206092	0.00992154	0.270783	UCEC	not-significant
cg05160248	ARID1B	0.851338	0.864904	-0.0135658	0.752276	UCEC	not-significant
cg05167392	LDB1	0.0520454	0.0553959	-0.00335048	0.248974	UCEC	not-significant
cg05298461	UQCC1	0.029352	0.0147019	0.0146501	0.551286	UCEC	not-significant
cg05300440	ARID1A	0.901762	0.807541	0.0942207	1.58559e-11	UCEC	not-significant
cg05307957	ARID1A	0.19217	0.114456	0.0777139	0.333457	UCEC	not-significant
cg05367087	NFIA	0.92466	0.924969	-0.000309124	0.589494	UCEC	not-significant
cg05378941	FOXO1	0.919514	0.905889	0.0136254	3.9249e-06	UCEC	not-significant
cg05389922	UQCC1	0.325806	0.20549	0.120316	0.030085	UCEC	not-significant
cg05445839	ARID1A	0.0668981	0.0722022	-0.00530416	0.248974	UCEC	not-significant
cg05461182	NFIA	0.626315	0.684751	-0.0584362	0.00960253	UCEC	not-significant
cg05463966	NDUFS8	0.590342	0.654803	-0.0644612	1.46641e-07	UCEC	not-significant
cg05466469	ARID1B	0.864205	0.825616	0.0385892	3.04615e-07	UCEC	not-significant
cg05485370	FDX1	0.0440676	0.0544147	-0.0103471	0.00515997	UCEC	not-significant
cg05540473	ARID1B	0.902618	0.924849	-0.0222309	0.000217117	UCEC	not-significant
cg05574870	ZBTB7A	0.777633	0.828656	-0.0510238	0.00792875	UCEC	not-significant
cg05582797	CMC1	0.05388	0.0585463	-0.00466629	0.0177691	UCEC	not-significant
cg05592996	SMARCC1	0.0874278	0.089602	-0.00217415	0.00549457	UCEC	not-significant
cg05649922	ARID1A	0.583705	0.545761	0.0379441	0.0146807	UCEC	not-significant
cg05656486	NDUFS2	0.467225	0.14936	0.317865	5.91082e-17	UCEC	up
cg05658107	RHOH	0.734132	0.834238	-0.100106	2.09915e-07	UCEC	not-significant
cg05741490	FDX1	0.462769	0.357043	0.105726	4.62001e-05	UCEC	not-significant
cg05774231	NDUFB4	0.758986	0.469849	0.289137	5.55628e-22	UCEC	up
cg05775809	LDB1	0.0186126	0.0191016	-0.000488955	0.142125	UCEC	not-significant
cg05792022	FOXO1	0.145649	0.147599	-0.00194963	0.531173	UCEC	not-significant
cg05815920	LDB1	0.0276572	0.0322776	-0.00462044	0.116079	UCEC	not-significant
cg05818394	HMGB1	0.299556	0.522467	-0.222911	9.57508e-23	UCEC	down
cg05934012	C1orf233	0.610402	0.876953	-0.266551	1.15124e-18	UCEC	down
cg05944369	HMGB2	0.0376835	0.0395246	-0.00184119	0.128596	UCEC	not-significant
cg05965029	NDUFB4	0.152449	0.192446	-0.0399972	4.03262e-06	UCEC	not-significant
cg05971751	UBE2K	0.0639796	0.0597845	0.00419508	0.512163	UCEC	not-significant
cg06003197	ACTB	0.016717	0.0179088	-0.00119179	0.0285805	UCEC	not-significant
cg06012428	ARID1B	0.874278	0.744914	0.129364	9.97347e-17	UCEC	not-significant
cg06018666	WDR1	0.976429	0.976328	0.000100475	0.517974	UCEC	not-significant
cg06019273	ARID1B	0.885221	0.9101	-0.0248796	0.000216156	UCEC	not-significant
cg06047934	CHMP1A	0.880634	0.877314	0.00332013	0.111199	UCEC	not-significant
cg06051243	MTIF3	0.0432533	0.0403248	0.00292852	0.215163	UCEC	not-significant
cg06057715	NFIA	0.725977	0.948631	-0.222654	4.35787e-09	UCEC	down
cg06108288	ARID1B	0.950665	0.945386	0.00527938	0.467615	UCEC	not-significant
cg06147863	SPI1	0.59999	0.551628	0.0483624	0.001619	UCEC	not-significant
cg06178887	POU2F2	0.590086	0.756147	-0.166061	4.87005e-06	UCEC	not-significant
cg06252876	AIFM1	0.199915	0.233553	-0.0336376	0.0230566	UCEC	not-significant
cg06253734	ADAM10	0.0240261	0.024318	-0.000291908	0.264064	UCEC	not-significant
cg06350161	ELOVL1	0.0345452	0.0375215	-0.00297628	0.000728449	UCEC	not-significant
cg06350176	NDUFV1	0.972768	0.969436	0.00333217	0.00252105	UCEC	not-significant
cg06403289	ZBTB7A	0.0386041	0.0361213	0.00248284	0.140906	UCEC	not-significant
cg06407482	NDUFV1	0.898132	0.891647	0.00648523	0.00309855	UCEC	not-significant
cg06510397	NFIA	0.0234769	0.0241169	-0.000640016	0.858443	UCEC	not-significant
cg06514727	PTPRC	0.866488	0.92357	-0.0570819	0.482221	UCEC	not-significant
cg06550420	PTPRC	0.848063	0.883675	-0.035612	0.445836	UCEC	not-significant
cg06592416	PDE12	0.0309104	0.0361826	-0.00527219	1.22967e-05	UCEC	not-significant
cg06603851	NDUFS6	0.860998	0.849985	0.0110128	0.0259902	UCEC	not-significant
cg06661242	NFIA	0.0470301	0.0535775	-0.00654736	3.17599e-07	UCEC	not-significant
cg06674932	FDX1	0.878393	0.758318	0.120075	1.52055e-09	UCEC	not-significant
cg06679209	HMHA1	0.754521	0.774396	-0.0198741	0.814504	UCEC	not-significant
cg06690825	C1GALT1	0.955848	0.95431	0.00153742	0.791008	UCEC	not-significant
cg06722285	NFIA	0.897812	0.929015	-0.031203	0.0198123	UCEC	not-significant
cg06734993	ATP5SL	0.612635	0.773306	-0.160671	6.90698e-11	UCEC	not-significant
cg06784824	SPI1	0.178138	0.135647	0.0424907	0.00206693	UCEC	not-significant
cg06800352	MTIF3	0.0365918	0.0402873	-0.00369555	0.016922	UCEC	not-significant
cg06806080	CD47	0.650702	0.749795	-0.0990927	0.102398	UCEC	not-significant
cg06806711	MS4A1	0.494451	0.815444	-0.320993	2.88645e-18	UCEC	down
cg06824423	ARID1B	0.392002	0.401295	-0.00929346	0.0658764	UCEC	not-significant
cg06841464	HMGB2	0.0389778	0.0467089	-0.00773107	6.67968e-05	UCEC	not-significant
cg06852824	CAB39	0.93135	0.947201	-0.0158517	0.585565	UCEC	not-significant
cg06873121	LDB1	0.0714703	0.0877557	-0.0162854	9.41199e-05	UCEC	not-significant
cg06874144	CAB39	0.433886	0.468098	-0.0342116	0.220203	UCEC	not-significant
cg06891006	WDR1	0.844073	0.872127	-0.0280539	0.0464615	UCEC	not-significant
cg06918955	C1GALT1C1	0.556644	0.575674	-0.01903	0.224897	UCEC	not-significant
cg06937882	APMAP	0.270781	0.151141	0.11964	0.00111663	UCEC	not-significant
cg06955716	SLC39A9	0.704035	0.926383	-0.222348	3.11656e-19	UCEC	down
cg06976977	COX18	0.0545787	0.0612613	-0.00668257	0.00875872	UCEC	not-significant
cg06995880	NFIA	0.0308458	0.032271	-0.00142519	0.111958	UCEC	not-significant
cg07077115	MTIF3	0.0780074	0.0852404	-0.00723303	0.0265987	UCEC	not-significant
cg07090356	SS18	0.488397	0.543506	-0.0551093	0.0380379	UCEC	not-significant
cg07107055	ARID1B	0.526718	0.608444	-0.0817261	0.00679246	UCEC	not-significant
cg07109046	FOXO1	0.564222	0.750514	-0.186292	8.78932e-08	UCEC	not-significant
cg07123769	NDUFS6	0.881989	0.88559	-0.0036011	0.917993	UCEC	not-significant
cg07130508	LDB1	0.081357	0.0644128	0.0169442	0.00446896	UCEC	not-significant
cg07130869	CMC1	0.0131961	0.018664	-0.00546786	0.073675	UCEC	not-significant
cg07139363	ARID1B	0.376926	0.742991	-0.366066	2.26962e-19	UCEC	down
cg07143957	SMARCC1	0.0430984	0.0487472	-0.00564878	0.00209838	UCEC	not-significant
cg07187607	NDUFB4	0.839238	0.783266	0.0559724	1.0631e-08	UCEC	not-significant
cg07210774	C1GALT1C1	0.433603	0.470436	-0.0368334	0.0264454	UCEC	not-significant
cg07211894	COX5B	0.109073	0.0816406	0.0274323	0.282789	UCEC	not-significant
cg07212702	ARID1B	0.8237	0.751984	0.0717157	1.21338e-08	UCEC	not-significant
cg07242215	COX18	0.0155594	0.0165724	-0.001013	0.00790234	UCEC	not-significant
cg07248461	ZBTB7A	0.94157	0.942184	-0.000614201	0.970827	UCEC	not-significant
cg07304068	SMARCC1	0.0189478	0.0193295	-0.000381694	0.296107	UCEC	not-significant
cg07310946	NFIA	0.857574	0.863048	-0.00547461	0.299763	UCEC	not-significant
cg07316978	ARID1B	0.929569	0.93057	-0.00100043	0.722571	UCEC	not-significant
cg07317755	PDE12	0.0426294	0.0395821	0.00304727	0.274233	UCEC	not-significant
cg07319712	HMHA1	0.151581	0.154811	-0.00323076	0.218935	UCEC	not-significant
cg07328519	ZBTB7A	0.161671	0.100889	0.0607826	2.25891e-10	UCEC	not-significant
cg07363657	NFIA	0.414699	0.827334	-0.412635	9.38885e-22	UCEC	down
cg07369345	STK4	0.903374	0.891595	0.0117795	0.000165312	UCEC	not-significant
cg07381000	PRKCD	0.0818685	0.0584736	0.023395	0.545288	UCEC	not-significant
cg07393670	AIFM1	0.455636	0.50867	-0.0530332	0.108944	UCEC	not-significant
cg07472750	HMGB1	0.283153	0.244044	0.0391092	0.0785264	UCEC	not-significant
cg07474652	SMARCC1	0.0196646	0.0211434	-0.00147876	0.00827934	UCEC	not-significant
cg07476653	ACTB	0.0256511	0.0247387	0.000912397	0.531911	UCEC	not-significant
cg07479014	C1orf233	0.566506	0.673174	-0.106669	5.18659e-05	UCEC	not-significant
cg07491375	GRSF1	0.143738	0.143561	0.000176415	0.868174	UCEC	not-significant
cg07511008	ADAM10	0.843416	0.863974	-0.0205576	0.144587	UCEC	not-significant
cg07577837	ARID1B	0.785165	0.845111	-0.0599467	0.00209048	UCEC	not-significant
cg07580418	COX18	0.0495207	0.0487453	0.000775427	0.346554	UCEC	not-significant
cg07580762	NDUFS2	0.188542	0.0778554	0.110686	2.29216e-10	UCEC	not-significant
cg07602690	ZBTB7A	0.0176678	0.0170603	0.000607499	0.742047	UCEC	not-significant
cg07618110	MS4A1	0.595047	0.822682	-0.227635	1.84244e-12	UCEC	down
cg07622193	POU2F2	0.327811	0.347007	-0.0191962	0.0662079	UCEC	not-significant
cg07638904	SLC25A1	0.0207423	0.0220624	-0.00132009	0.180362	UCEC	not-significant
cg07652592	NDUFS7	0.0224282	0.0225094	-8.12259e-05	0.706616	UCEC	not-significant
cg07675031	SPI1	0.855998	0.897841	-0.041843	0.0159622	UCEC	not-significant
cg07687398	PRKCD	0.893241	0.945084	-0.0518436	8.23691e-12	UCEC	not-significant
cg07690733	HMHA1	0.018278	0.0152071	0.00307092	0.816251	UCEC	not-significant
cg07698783	SPI1	0.577688	0.64272	-0.0650319	0.00129211	UCEC	not-significant
cg07723855	NDUFC1	0.0240981	0.0232701	0.000828024	0.190344	UCEC	not-significant
cg07725658	GRSF1	0.0266525	0.0269553	-0.000302811	0.542301	UCEC	not-significant
cg07768107	RHOH	0.526411	0.605744	-0.079333	0.00189428	UCEC	not-significant
cg07779777	ZBTB7A	0.895664	0.906764	-0.0110997	0.185167	UCEC	not-significant
cg07798295	CHMP1A	0.972698	0.973693	-0.000994695	0.644134	UCEC	not-significant
cg07830416	NDUFC1	0.0264891	0.0296896	-0.0032005	0.148657	UCEC	not-significant
cg07916967	GTPBP3	0.357421	0.469476	-0.112055	8.08382e-11	UCEC	not-significant
cg07918176	MTIF3	0.0384149	0.0447772	-0.00636232	8.14291e-05	UCEC	not-significant
cg07965326	ARID1B	0.920387	0.91405	0.00633725	0.0069789	UCEC	not-significant
cg07980716	AIFM1	0.853699	0.912627	-0.0589283	0.00020677	UCEC	not-significant
cg08037935	NFIA	0.0475419	0.0445086	0.00303327	0.579443	UCEC	not-significant
cg08079694	ZBTB7A	0.0623812	0.0677322	-0.00535095	5.0878e-05	UCEC	not-significant
cg08099193	ATP5SL	0.0142296	0.015325	-0.00109547	0.0203206	UCEC	not-significant
cg08119412	WDR1	0.919135	0.90166	0.0174753	6.95975e-06	UCEC	not-significant
cg08127348	GTPBP3	0.0297289	0.0345558	-0.00482698	0.00143028	UCEC	not-significant
cg08170911	PRKCD	0.636079	0.590347	0.0457314	2.48842e-05	UCEC	not-significant
cg08176244	PRKCD	0.679495	0.633383	0.0461116	8.53811e-09	UCEC	not-significant
cg08182826	QPCTL	0.850105	0.852944	-0.00283839	0.77028	UCEC	not-significant
cg08209163	MTIF3	0.0634262	0.0788411	-0.0154149	0.00204362	UCEC	not-significant
cg08252934	MECR	0.0334939	0.0346405	-0.00114664	0.383467	UCEC	not-significant
cg08268892	ARID1B	0.828302	0.779638	0.0486638	1.1768e-06	UCEC	not-significant
cg08269316	HMGB2	0.080386	0.0874159	-0.00702988	0.00389063	UCEC	not-significant
cg08289140	C1orf233	0.0190536	0.0189182	0.000135398	0.000337638	UCEC	not-significant
cg08292112	UBE2K	0.016348	0.0159822	0.000365778	0.714998	UCEC	not-significant
cg08308556	ARID1B	0.0423879	0.0472147	-0.00482687	0.00303136	UCEC	not-significant
cg08363193	PTEN	0.708095	0.644615	0.0634793	0.0345985	UCEC	not-significant
cg08457514	NFIA	0.188822	0.315054	-0.126232	3.61695e-12	UCEC	not-significant
cg08484668	ARID1B	0.818351	0.971606	-0.153255	1.43044e-08	UCEC	not-significant
cg08492205	LDB1	0.0578266	0.0587843	-0.000957705	0.158382	UCEC	not-significant
cg08504448	LDB1	0.0368092	0.038536	-0.00172681	0.433184	UCEC	not-significant
cg08530036	UBR4	0.792615	0.615088	0.177527	2.36565e-12	UCEC	not-significant
cg08541862	ELOVL1	0.767482	0.77747	-0.00998885	0.301866	UCEC	not-significant
cg08572214	COX18	0.198128	0.23337	-0.0352418	0.00173498	UCEC	not-significant
cg08620237	ZBTB7A	0.923427	0.926252	-0.00282469	0.61457	UCEC	not-significant
cg08634545	UBE2D3	0.892353	0.91923	-0.0268771	0.000602682	UCEC	not-significant
cg08639244	ATP5SL	0.0307831	0.0323405	-0.00155742	0.833774	UCEC	not-significant
cg08645542	POU2F2	0.665573	0.748603	-0.0830307	0.000429029	UCEC	not-significant
cg08685384	ATP5SL	0.0472483	0.0549684	-0.00772012	0.00198215	UCEC	not-significant
cg08722383	ACTB	0.228748	0.122676	0.106072	3.13063e-14	UCEC	not-significant
cg08754618	APMAP	0.0173304	0.0180859	-0.000755506	0.123575	UCEC	not-significant
cg08783584	ARID1B	0.930033	0.930473	-0.000440122	0.832018	UCEC	not-significant
cg08825286	WDR1	0.975142	0.973654	0.0014873	0.0272196	UCEC	not-significant
cg08850169	NDUFS2	0.554121	0.214556	0.339565	2.68651e-21	UCEC	up
cg08887425	FDX1	0.1102	0.0934893	0.0167108	0.00706413	UCEC	not-significant
cg08898775	ADAM10	0.388097	0.28113	0.106967	0.000213299	UCEC	not-significant
cg08936794	ELOVL1	0.0392083	0.0441568	-0.00494851	0.00300926	UCEC	not-significant
cg08937734	UBR4	0.512183	0.455558	0.0566246	0.0740384	UCEC	not-significant
cg08995883	PRKCD	0.943782	0.937397	0.00638469	0.269394	UCEC	not-significant
cg09000385	FOXO1	0.401647	0.264564	0.137084	0.000955718	UCEC	not-significant
cg09004581	MTO1	0.0577402	0.152347	-0.0946069	9.45476e-20	UCEC	not-significant
cg09010249	TACO1	0.0416725	0.0463975	-0.00472501	0.00063077	UCEC	not-significant
cg09020341	GRSF1	0.0177491	0.019103	-0.00135397	0.013155	UCEC	not-significant
cg09041756	ACTB	0.0402233	0.0295741	0.0106492	5.74234e-08	UCEC	not-significant
cg09062708	NFIA	0.234689	0.145946	0.0887424	3.917e-05	UCEC	not-significant
cg09064713	CAB39	0.898455	0.900974	-0.00251811	0.605897	UCEC	not-significant
cg09095080	UBE2D3	0.871951	0.896573	-0.0246215	0.221051	UCEC	not-significant
cg09113483	NFIA	0.67103	0.80189	-0.13086	0.00323702	UCEC	not-significant
cg09126090	C1orf233	0.444105	0.459216	-0.0151109	0.0866697	UCEC	not-significant
cg09146491	CMC1	0.029364	0.033324	-0.00395992	0.000955718	UCEC	not-significant
cg09162056	HMGB2	0.0282058	0.0275728	0.000633012	0.67263	UCEC	not-significant
cg09172260	C1orf233	0.410915	0.367795	0.0431198	0.0695996	UCEC	not-significant
cg09203961	HMGB1	0.0439098	0.0437935	0.000116295	0.85138	UCEC	not-significant
cg09227934	CD47	0.820387	0.861477	-0.0410904	3.09899e-09	UCEC	not-significant
cg09304006	ATP5SL	0.0365494	0.0379956	-0.00144619	0.125229	UCEC	not-significant
cg09319639	CAB39	0.0321971	0.03331	-0.00111287	0.153461	UCEC	not-significant
cg09353758	SMARCC1	0.833713	0.909167	-0.0754535	4.61173e-07	UCEC	not-significant
cg09368805	ACTB	0.0357062	0.0408147	-0.00510847	0.000149669	UCEC	not-significant
cg09399405	CHMP1A	0.904069	0.894893	0.00917697	0.00476129	UCEC	not-significant
cg09417038	YBEY	0.550989	0.430903	0.120085	1.67179e-05	UCEC	not-significant
cg09458420	CAB39	0.79992	0.767319	0.0326013	0.000189982	UCEC	not-significant
cg09469430	LDB1	0.849325	0.80683	0.0424947	1.14597e-13	UCEC	not-significant
cg09504482	FOXO1	0.0696752	0.0551131	0.0145621	0.000275345	UCEC	not-significant
cg09537434	ATP5SL	0.0227325	0.0225813	0.000151192	0.929611	UCEC	not-significant
cg09550810	NFIA	0.232308	0.218669	0.0136395	0.0365998	UCEC	not-significant
cg09589688	PDE12	0.038523	0.0420195	-0.00349653	0.00120854	UCEC	not-significant
cg09637367	TACO1	0.937264	0.933593	0.0036709	0.134346	UCEC	not-significant
cg09643587	CD47	0.0423952	0.0414625	0.000932705	0.877038	UCEC	not-significant
cg09662907	C1GALT1C1	0.268327	0.372366	-0.104039	6.86611e-13	UCEC	not-significant
cg09671122	CMC1	0.884942	0.890656	-0.00571409	0.427264	UCEC	not-significant
cg09687417	OTUB1	0.782095	0.771167	0.0109279	0.00676947	UCEC	not-significant
cg09730017	HMBS	0.0336264	0.0346045	-0.000978134	0.241659	UCEC	not-significant
cg09762563	FDX1	0.111228	0.10356	0.00766752	0.038563	UCEC	not-significant
cg09793057	GTPBP3	0.0230804	0.0251287	-0.00204828	0.012625	UCEC	not-significant
cg09809246	FOXO1	0.0752899	0.067825	0.00746484	0.263583	UCEC	not-significant
cg09828580	LDB1	0.979063	0.956513	0.0225495	1.31662e-14	UCEC	not-significant
cg09849688	ARID1A	0.57234	0.381504	0.190836	2.0136e-12	UCEC	not-significant
cg09890597	OTUB1	0.93738	0.949319	-0.0119388	0.0133219	UCEC	not-significant
cg09896057	NDUFB4	0.0260172	0.0290414	-0.00302421	0.00690845	UCEC	not-significant
cg09907096	COX5B	0.0383643	0.0350022	0.00336206	0.711641	UCEC	not-significant
cg09934326	ELOVL1	0.0445472	0.114478	-0.0699308	3.9857e-20	UCEC	not-significant
cg09990790	COX18	0.0371705	0.0396344	-0.00246391	0.875879	UCEC	not-significant
cg10016835	MECR	0.0351746	0.0370595	-0.00188491	0.224467	UCEC	not-significant
cg10058598	NDUFB11	0.704421	0.744954	-0.0405328	0.038881	UCEC	not-significant
cg10059410	ARID1B	0.734106	0.918964	-0.184858	9.52673e-11	UCEC	not-significant
cg10069638	NFIA	0.0281928	0.0293014	-0.00110864	0.033299	UCEC	not-significant
cg10096454	LDB1	0.143865	0.122159	0.0217057	0.131203	UCEC	not-significant
cg10099917	HMBS	0.636469	0.701053	-0.0645839	0.000573371	UCEC	not-significant
cg10196412	NFIA	0.945586	0.949094	-0.00350791	0.186289	UCEC	not-significant
cg10230308	TACO1	0.0299648	0.0322158	-0.00225107	0.118183	UCEC	not-significant
cg10289976	LDB1	0.0645853	0.0703114	-0.00572615	0.00584479	UCEC	not-significant
cg10318121	NDUFS2	0.0415879	0.0447771	-0.00318926	0.0672176	UCEC	not-significant
cg10318492	FOXO1	0.926374	0.927323	-0.000948876	0.565661	UCEC	not-significant
cg10435245	SPI1	0.825222	0.843794	-0.0185717	0.303449	UCEC	not-significant
cg10460643	PRKCD	0.928585	0.897769	0.0308163	1.08508e-07	UCEC	not-significant
cg10485881	CHMP1A	0.952468	0.946043	0.00642472	0.000177642	UCEC	not-significant
cg10493739	TMEM38B	0.0819232	0.0897604	-0.00783724	0.000948075	UCEC	not-significant
cg10531918	PRKCD	0.306912	0.683822	-0.37691	4.04e-23	UCEC	down
cg10560317	CAB39	0.925875	0.930429	-0.00455473	0.804039	UCEC	not-significant
cg10561472	ZBTB7A	0.0742642	0.07887	-0.00460582	0.304501	UCEC	not-significant
cg10574283	ARID1B	0.62538	0.73983	-0.11445	8.00237e-16	UCEC	not-significant
cg10601057	CAB39	0.938347	0.946595	-0.00824816	0.510716	UCEC	not-significant
cg10628205	NFIA	0.115573	0.0988686	0.0167047	0.224038	UCEC	not-significant
cg10633491	ZBTB7A	0.0759359	0.081508	-0.00557205	0.185317	UCEC	not-significant
cg10653926	HMHA1	0.366395	0.501943	-0.135548	3.25257e-07	UCEC	not-significant
cg10655396	HMHA1	0.222925	0.489377	-0.266452	5.51526e-21	UCEC	down
cg10668933	CMAS	0.422138	0.323362	0.0987765	0.00295465	UCEC	not-significant
cg10696351	FOXO1	0.527699	0.40981	0.11789	6.23192e-08	UCEC	not-significant
cg10714639	HMHA1	0.0946797	0.492037	-0.397357	1.07203e-26	UCEC	down
cg10733080	ARID1B	0.973092	0.970818	0.00227396	0.00251169	UCEC	not-significant
cg10733317	FOXO1	0.882575	0.886791	-0.00421589	0.178902	UCEC	not-significant
cg10773698	NFIA	0.172191	0.171402	0.000788132	0.000246772	UCEC	not-significant
cg10776397	SLC39A9	0.926621	0.9256	0.00102117	0.460746	UCEC	not-significant
cg10880995	PDE12	0.0357422	0.0431687	-0.00742656	0.0984392	UCEC	not-significant
cg10900048	COX18	0.0112797	0.0114653	-0.000185662	0.420093	UCEC	not-significant
cg10922229	SLC35A1	0.931678	0.9319	-0.000222191	0.374323	UCEC	not-significant
cg11029704	PDE12	0.0372804	0.0462111	-0.00893068	6.23192e-08	UCEC	not-significant
cg11047295	HMGB1	0.0430073	0.0474682	-0.00446091	0.00323702	UCEC	not-significant
cg11157016	ARID1B	0.932315	0.940462	-0.00814626	0.0508295	UCEC	not-significant
cg11158179	NFIA	0.0509443	0.0539263	-0.00298202	0.170329	UCEC	not-significant
cg11186122	HMGB2	0.0290782	0.0283047	0.000773479	0.435168	UCEC	not-significant
cg11193034	C1GALT1	0.0539021	0.0660898	-0.0121877	2.04671e-05	UCEC	not-significant
cg11244402	FOXO1	0.552102	0.383909	0.168193	9.73857e-06	UCEC	not-significant
cg11254532	NFIA	0.788178	0.934856	-0.146678	0.00264556	UCEC	not-significant
cg11265843	NDUFB4	0.050787	0.0553586	-0.00457157	0.81363	UCEC	not-significant
cg11281845	UQCC1	0.0851212	0.0629091	0.0222121	0.229225	UCEC	not-significant
cg11283640	NDUFB4	0.0437722	0.042435	0.00133712	0.653037	UCEC	not-significant
cg11283995	NDUFB4	0.037705	0.039654	-0.00194903	0.0764365	UCEC	not-significant
cg11299190	ARID1B	0.876442	0.883947	-0.00750535	0.201337	UCEC	not-significant
cg11342910	MTIF3	0.018227	0.0192056	-0.000978593	0.0409472	UCEC	not-significant
cg11373049	NDUFC1	0.0180341	0.0263332	-0.00829906	0.856676	UCEC	not-significant
cg11386757	GTPBP3	0.7739	0.768526	0.00537421	2.32034e-05	UCEC	not-significant
cg11442326	NDUFS6	0.838474	0.895312	-0.0568376	1.50755e-08	UCEC	not-significant
cg11520719	ARID1B	0.234168	0.4051	-0.170932	2.56563e-14	UCEC	not-significant
cg11521998	C1orf233	0.174172	0.143134	0.0310382	0.0607552	UCEC	not-significant
cg11522767	ARID1B	0.0712265	0.0818976	-0.0106711	0.00223704	UCEC	not-significant
cg11531787	NFIA	0.0634043	0.0529813	0.0104231	0.0196345	UCEC	not-significant
cg11561443	MTO1	0.11232	0.0784977	0.0338228	0.21148	UCEC	not-significant
cg11593337	AIFM1	0.681276	0.697167	-0.0158915	0.458015	UCEC	not-significant
cg11629220	HMHA1	0.51847	0.831877	-0.313406	8.5458e-10	UCEC	down
cg11633086	AIFM1	0.335503	0.292202	0.0433003	1.57273e-05	UCEC	not-significant
cg11644424	ARID1B	0.867771	0.794169	0.0736022	1.90746e-08	UCEC	not-significant
cg11675722	NFIA	0.0306457	0.0295304	0.00111522	0.87349	UCEC	not-significant
cg11697812	UBE2K	0.015139	0.015225	-8.60497e-05	0.785811	UCEC	not-significant
cg11714200	HMHA1	0.560965	0.679153	-0.118189	4.83373e-07	UCEC	not-significant
cg11741004	CD47	0.392966	0.413016	-0.0200495	0.00482856	UCEC	not-significant
cg11813810	PTPRC	0.826755	0.898447	-0.0716921	1.84089e-05	UCEC	not-significant
cg11816360	C1GALT1C1	0.245412	0.459605	-0.214193	1.10254e-18	UCEC	down
cg11856093	ARID1A	0.05402	0.0547939	-0.000773964	0.31523	UCEC	not-significant
cg11894100	GRSF1	0.0698759	0.0713421	-0.00146619	0.416857	UCEC	not-significant
cg11903057	RHOH	0.606004	0.618454	-0.01245	0.983391	UCEC	not-significant
cg11906777	COX18	0.0277376	0.0284878	-0.000750192	0.697437	UCEC	not-significant
cg11943839	SMARCC1	0.946107	0.941986	0.00412085	0.35703	UCEC	not-significant
cg11979294	LDB1	0.0411731	0.0364501	0.00472296	0.139093	UCEC	not-significant
cg12005026	PTEN	0.915187	0.865238	0.0499495	0.133179	UCEC	not-significant
cg12070987	NDUFS8	0.896401	0.935178	-0.0387777	0.000660071	UCEC	not-significant
cg12079303	NFIA	0.0993643	0.081658	0.0177063	0.0462147	UCEC	not-significant
cg12093241	ARID1B	0.804698	0.474138	0.33056	7.05077e-21	UCEC	up
cg12126901	NFIA	0.359243	0.353935	0.00530796	0.583299	UCEC	not-significant
cg12131906	NFIA	0.839203	0.915713	-0.0765101	1.21744e-10	UCEC	not-significant
cg12136895	ARID1A	0.795231	0.773062	0.0221692	0.0459691	UCEC	not-significant
cg12153106	NDUFS6	0.826432	0.839815	-0.0133832	0.601955	UCEC	not-significant
cg12167239	SLC25A1	0.0476342	0.0926495	-0.0450152	8.0592e-22	UCEC	not-significant
cg12171875	PDE12	0.841818	0.854241	-0.0124223	0.997755	UCEC	not-significant
cg12198769	COX5B	0.236048	0.238125	-0.00207667	0.598768	UCEC	not-significant
cg12212336	CAB39	0.0342061	0.037974	-0.0037679	0.168582	UCEC	not-significant
cg12222459	MECR	0.0187174	0.0191888	-0.000471393	0.287352	UCEC	not-significant
cg12239716	VPS37A	0.955306	0.957736	-0.00243011	0.376141	UCEC	not-significant
cg12262372	NFIA	0.264626	0.330551	-0.0659247	0.00267733	UCEC	not-significant
cg12277998	UQCC1	0.0374753	0.0246156	0.0128598	0.34082	UCEC	not-significant
cg12348997	MTIF3	0.0305859	0.0298849	0.000701014	0.881475	UCEC	not-significant
cg12363545	CD47	0.0169891	0.0235513	-0.00656225	0.00279621	UCEC	not-significant
cg12390585	PTPRC	0.534397	0.59774	-0.063343	0.295587	UCEC	not-significant
cg12425283	STARD7	0.862107	0.8598	0.00230731	0.189306	UCEC	not-significant
cg12450567	NFIA	0.0374354	0.0388165	-0.00138109	0.103825	UCEC	not-significant
cg12452019	CAB39	0.948988	0.94418	0.00480798	0.000202222	UCEC	not-significant
cg12454245	NDUFB11	0.589173	0.618564	-0.0293913	9.06769e-05	UCEC	not-significant
cg12456090	SS18	0.0160203	0.0167684	-0.00074811	0.132309	UCEC	not-significant
cg12485044	HMGB1	0.848008	0.84793	7.78557e-05	0.864633	UCEC	not-significant
cg12494180	POU2F2	0.207674	0.105489	0.102185	0.000434524	UCEC	not-significant
cg12522898	UQCC1	0.0684001	0.0730486	-0.00464849	0.00108171	UCEC	not-significant
cg12571493	HMGB2	0.237302	0.51469	-0.277388	1.44985e-25	UCEC	down
cg12754671	NDUFS2	0.324458	0.32685	-0.00239153	0.362935	UCEC	not-significant
cg12802086	MECR	0.102642	0.185693	-0.0830507	1.78929e-15	UCEC	not-significant
cg12817436	HMHA1	0.465404	0.616535	-0.151131	8.29478e-13	UCEC	not-significant
cg12835352	ZBTB7A	0.083517	0.093288	-0.00977099	0.000484978	UCEC	not-significant
cg12894336	SMARCC1	0.0218098	0.0234399	-0.00163012	0.00664833	UCEC	not-significant
cg12913845	C1GALT1	0.913859	0.924112	-0.010253	0.445165	UCEC	not-significant
cg12977334	HMHA1	0.730269	0.927205	-0.196937	3.08012e-05	UCEC	not-significant
cg13022174	SS18	0.095807	0.105774	-0.00996744	0.0142742	UCEC	not-significant
cg13104508	ARID1B	0.964551	0.964744	-0.000192771	0.648984	UCEC	not-significant
cg13109289	C1GALT1	0.88412	0.904035	-0.0199154	0.371305	UCEC	not-significant
cg13258606	FDX1	0.0310103	0.0336152	-0.00260485	0.0126651	UCEC	not-significant
cg13313294	CAB39	0.226048	0.305692	-0.0796434	9.88936e-08	UCEC	not-significant
cg13313384	APMAP	0.0379185	0.0464305	-0.00851204	9.36828e-05	UCEC	not-significant
cg13319049	UBE2K	0.0186026	0.0196761	-0.00107359	0.169279	UCEC	not-significant
cg13347784	HMHA1	0.891722	0.863001	0.0287216	8.59293e-07	UCEC	not-significant
cg13387374	UBR4	0.894969	0.882049	0.0129202	0.00811584	UCEC	not-significant
cg13399569	ADAM10	0.0252649	0.0263417	-0.00107678	0.160719	UCEC	not-significant
cg13421385	ELOVL1	0.0514881	0.0518346	-0.000346528	0.549784	UCEC	not-significant
cg13435101	MTO1	0.0651895	0.0583292	0.00686032	0.985186	UCEC	not-significant
cg13460670	MS4A1	0.656896	0.88444	-0.227544	3.47099e-11	UCEC	down
cg13469346	PRKCD	0.0558107	0.0483185	0.00749212	0.947514	UCEC	not-significant
cg13515674	HMGB2	0.0479793	0.0592392	-0.0112599	0.00190875	UCEC	not-significant
cg13537974	PDE12	0.0499765	0.0549877	-0.00501123	0.0259902	UCEC	not-significant
cg13566181	TMEM261	0.921685	0.925119	-0.00343366	0.842567	UCEC	not-significant
cg13602547	ARID1B	0.824932	0.877661	-0.0527292	9.41097e-12	UCEC	not-significant
cg13611854	PDE12	0.0216344	0.0236401	-0.00200579	0.000654651	UCEC	not-significant
cg13645001	CMAS	0.0769575	0.0720585	0.00489897	0.22792	UCEC	not-significant
cg13654873	NUBPL	0.763661	0.515487	0.248174	1.62608e-14	UCEC	up
cg13673094	PTPRC	0.829176	0.745581	0.0835951	9.78944e-06	UCEC	not-significant
cg13675871	HMHA1	0.772664	0.934382	-0.161718	0.00917197	UCEC	not-significant
cg13677897	ACTB	0.0405788	0.0427796	-0.00220084	0.0598327	UCEC	not-significant
cg13679679	CMC1	0.419053	0.467803	-0.0487497	0.0182618	UCEC	not-significant
cg13705556	ZBTB7A	0.820081	0.632168	0.187912	4.02125e-19	UCEC	not-significant
cg13765961	MS4A1	0.63893	0.894495	-0.255565	2.33178e-11	UCEC	down
cg13867915	ARID1A	0.12302	0.0617851	0.0612345	6.61662e-05	UCEC	not-significant
cg13883696	NFIA	0.266807	0.233357	0.0334499	0.397751	UCEC	not-significant
cg13888710	UBE2K	0.0269502	0.028406	-0.00145579	0.0887591	UCEC	not-significant
cg13889007	PRKCD	0.571871	0.818205	-0.246334	7.37486e-18	UCEC	down
cg13891189	ALAD	0.161908	0.282035	-0.120128	6.8155e-19	UCEC	not-significant
cg13903070	NFIA	0.444917	0.487235	-0.0423183	0.107708	UCEC	not-significant
cg13908523	PRKCD	0.0178277	0.0208725	-0.00304475	0.000429029	UCEC	not-significant
cg13910573	ALAD	0.0396371	0.0426108	-0.00297372	0.0870844	UCEC	not-significant
cg13957126	ACTB	0.405479	0.141179	0.264299	7.97695e-18	UCEC	up
cg13958141	ALAD	0.0548524	0.0579555	-0.00310309	0.0948259	UCEC	not-significant
cg13980007	NFIA	0.0555628	0.0587835	-0.00322072	0.0381424	UCEC	not-significant
cg13982823	HMGB1	0.0334114	0.0326298	0.000781634	0.651414	UCEC	not-significant
cg13997649	MTO1	0.0205311	0.0206234	-9.23509e-05	0.749715	UCEC	not-significant
cg14017045	ZBTB7A	0.852855	0.859321	-0.00646666	0.739707	UCEC	not-significant
cg14054120	ATP5SL	0.0931151	0.086036	0.00707913	0.117335	UCEC	not-significant
cg14065109	YBEY	0.665524	0.75132	-0.0857968	7.9872e-09	UCEC	not-significant
cg14088811	SPI1	0.830126	0.801785	0.0283409	0.000187451	UCEC	not-significant
cg14093103	NFIA	0.474766	0.470657	0.00410916	0.985186	UCEC	not-significant
cg14110147	MTIF3	0.0383979	0.0400551	-0.00165719	0.10169	UCEC	not-significant
cg14132834	ATP5SL	0.0170068	0.0191565	-0.00214966	0.00205136	UCEC	not-significant
cg14146378	ARID1B	0.837595	0.864614	-0.0270191	0.00328441	UCEC	not-significant
cg14168545	FOXO1	0.92752	0.913989	0.0135309	0.000180048	UCEC	not-significant
cg14193097	ALAD	0.427576	0.723908	-0.296332	1.40715e-18	UCEC	down
cg14252486	NFIA	0.628232	0.909177	-0.280945	1.61379e-20	UCEC	down
cg14325733	LDB1	0.0261699	0.0245406	0.00162926	0.867289	UCEC	not-significant
cg14451771	NANS	0.797054	0.804592	-0.00753818	0.469686	UCEC	not-significant
cg14472148	NDUFB6	0.672321	0.49601	0.17631	4.07738e-13	UCEC	not-significant
cg14476331	ARID1B	0.91428	0.923058	-0.0087782	0.0174472	UCEC	not-significant
cg14478768	HMHA1	0.421751	0.679605	-0.257855	1.82962e-19	UCEC	down
cg14533737	ARID1B	0.853948	0.845845	0.00810333	0.0860507	UCEC	not-significant
cg14542646	POU2F2	0.914697	0.872308	0.0423896	1.06649e-11	UCEC	not-significant
cg14586630	MTO1	0.0556277	0.061081	-0.00545337	0.0123084	UCEC	not-significant
cg14613479	ARID1B	0.0186767	0.0204277	-0.00175097	0.00332037	UCEC	not-significant
cg14613960	NFIA	0.0486237	0.0508974	-0.00227372	0.197006	UCEC	not-significant
cg14663022	SS18	0.0412053	0.0441768	-0.00297155	0.0266757	UCEC	not-significant
cg14679780	ZBTB7A	0.6387	0.2581	0.3806	2.11877e-21	UCEC	up
cg14699343	AIFM1	0.743684	0.793513	-0.0498286	0.301339	UCEC	not-significant
cg14705778	HMGB2	0.108636	0.112519	-0.0038834	0.313606	UCEC	not-significant
cg14727059	PRKCD	0.028692	0.0326282	-0.00393617	0.00681551	UCEC	not-significant
cg14727205	PDE12	0.0230194	0.0162686	0.00675076	0.355857	UCEC	not-significant
cg14741141	APMAP	0.0337749	0.036621	-0.00284604	0.00539842	UCEC	not-significant
cg14750190	TACO1	0.0339259	0.0389082	-0.0049823	0.000171373	UCEC	not-significant
cg14752227	UQCC1	0.768349	0.727276	0.0410736	0.0115474	UCEC	not-significant
cg14793835	CMC1	0.036245	0.0333026	0.00294238	0.00992101	UCEC	not-significant
cg14815301	NFIA	0.0558745	0.0566601	-0.000785544	0.073675	UCEC	not-significant
cg14876338	NDUFS6	0.937946	0.933333	0.00461289	0.0113638	UCEC	not-significant
cg14906687	ARID1B	0.0760199	0.0840372	-0.00801728	0.000372715	UCEC	not-significant
cg14987175	ARID1B	0.530532	0.759437	-0.228905	1.75519e-12	UCEC	down
cg14990712	ZBTB7A	0.958165	0.954619	0.00354674	0.0314789	UCEC	not-significant
cg15010390	NDUFC1	0.0332879	0.0364067	-0.00311874	0.00178894	UCEC	not-significant
cg15038811	CMC1	0.108126	0.205155	-0.0970285	6.0133e-16	UCEC	not-significant
cg15050577	ARID1A	0.157802	0.177095	-0.0192924	0.024809	UCEC	not-significant
cg15060694	MTO1	0.0311555	0.0364179	-0.00526235	0.000545392	UCEC	not-significant
cg15060929	SS18	0.0265864	0.0324322	-0.00584572	0.00487957	UCEC	not-significant
cg15070710	UBR4	0.820234	0.775954	0.0442804	0.000489078	UCEC	not-significant
cg15225657	PDE12	0.0121628	0.0128488	-0.000686043	0.0475858	UCEC	not-significant
cg15289466	UBE2D3	0.597667	0.360153	0.237514	2.69071e-17	UCEC	up
cg15320455	LDB1	0.0177182	0.0181325	-0.000414321	0.656286	UCEC	not-significant
cg15356195	ACTB	0.0233509	0.0220856	0.0012653	0.658727	UCEC	not-significant
cg15362194	COX5B	0.0161817	0.0166901	-0.000508429	0.186289	UCEC	not-significant
cg15387893	TACO1	0.0647919	0.0742614	-0.00946951	0.01626	UCEC	not-significant
cg15392111	NDUFC1	0.103698	0.265953	-0.162255	1.16254e-23	UCEC	not-significant
cg15442058	CAB39	0.946008	0.948702	-0.00269328	0.0416194	UCEC	not-significant
cg15444597	LDB1	0.236793	0.130187	0.106606	9.00528e-09	UCEC	not-significant
cg15473329	SAMD4B	0.61863	0.342174	0.276456	7.12636e-21	UCEC	up
cg15500067	HMBS	0.0555193	0.0639589	-0.00843958	0.0004689	UCEC	not-significant
cg15511401	NDUFAF5	0.852072	0.790786	0.0612859	6.80406e-11	UCEC	not-significant
cg15517847	FOXO1	0.0347206	0.0351745	-0.0004539	0.195448	UCEC	not-significant
cg15520863	C1GALT1C1	0.435	0.380747	0.0542527	3.35081e-07	UCEC	not-significant
cg15524063	ELOVL1	0.0210006	0.0230265	-0.00202589	0.0738565	UCEC	not-significant
cg15539190	MTIF3	0.0160628	0.0178991	-0.00183628	0.00658807	UCEC	not-significant
cg15545624	NFIA	0.0468902	0.0439828	0.00290749	0.0284174	UCEC	not-significant
cg15546227	NFIA	0.184363	0.131645	0.0527176	0.0010604	UCEC	not-significant
cg15575375	NFIA	0.19903	0.102945	0.0960851	1.3629e-05	UCEC	not-significant
cg15603964	UBR4	0.80622	0.741335	0.064885	9.91617e-14	UCEC	not-significant
cg15617537	PTPRC	0.806003	0.879921	-0.0739182	0.01621	UCEC	not-significant
cg15618758	ARID1B	0.82278	0.700126	0.122654	5.5309e-07	UCEC	not-significant
cg15626828	PTPRC	0.159036	0.358804	-0.199768	6.59699e-15	UCEC	not-significant
cg15652204	NXT1	0.867408	0.902146	-0.0347387	8.90004e-05	UCEC	not-significant
cg15667622	LDB1	0.0170256	0.0196666	-0.00264091	0.000319203	UCEC	not-significant
cg15699623	POU2F2	0.324314	0.279076	0.0452384	0.0477121	UCEC	not-significant
cg15748742	QPCTL	0.941402	0.940645	0.000757195	0.120049	UCEC	not-significant
cg15769969	AIFM1	0.256235	0.267699	-0.0114644	0.464173	UCEC	not-significant
cg15771346	POU2F2	0.0809002	0.142451	-0.061551	1.65086e-19	UCEC	not-significant
cg15793244	GRSF1	0.023062	0.0250546	-0.00199256	0.0495104	UCEC	not-significant
cg15810996	ZBTB7A	0.881295	0.861364	0.0199308	0.000301713	UCEC	not-significant
cg15827486	COX5B	0.0159044	0.0163616	-0.000457189	0.237612	UCEC	not-significant
cg15842568	ZBTB7A	0.889875	0.918346	-0.0284708	0.666892	UCEC	not-significant
cg15964018	UBR4	0.779596	0.657893	0.121702	1.53051e-07	UCEC	not-significant
cg15982099	SPI1	0.873163	0.913855	-0.0406923	0.0295761	UCEC	not-significant
cg15987934	NFIA	0.867144	0.838236	0.0289077	4.33814e-05	UCEC	not-significant
cg15995704	POU2F2	0.981703	0.984404	-0.00270166	0.0075661	UCEC	not-significant
cg16001865	NFIA	0.738422	0.70651	0.0319125	0.00464561	UCEC	not-significant
cg16017800	ARID1B	0.916477	0.942831	-0.0263542	2.18184e-09	UCEC	not-significant
cg16022344	COX5B	0.0432036	0.0479505	-0.00474691	0.00221198	UCEC	not-significant
cg16161848	MTIF3	0.0344117	0.0339056	0.000506053	0.329025	UCEC	not-significant
cg16218424	CMAS	0.131286	0.0980509	0.0332352	0.217253	UCEC	not-significant
cg16239536	HMHA1	0.631435	0.85308	-0.221646	7.3813e-08	UCEC	down
cg16242615	ZBTB7A	0.601452	0.373353	0.228098	4.62237e-14	UCEC	up
cg16250355	SMARCC1	0.0519224	0.0614704	-0.00954799	3.25171e-05	UCEC	not-significant
cg16263722	MECR	0.734995	0.559857	0.175138	3.37098e-20	UCEC	not-significant
cg16275967	NDUFS2	0.0582246	0.0675584	-0.00933383	0.0112911	UCEC	not-significant
cg16314693	NDUFS6	0.895198	0.891527	0.0036705	0.0762498	UCEC	not-significant
cg16317052	TACO1	0.0359779	0.0342636	0.00171434	0.970827	UCEC	not-significant
cg16322893	CD47	0.0163903	0.0176351	-0.00124479	0.0152386	UCEC	not-significant
cg16357457	SMARCC1	0.107173	0.109787	-0.00261421	0.0136614	UCEC	not-significant
cg16358446	C1orf233	0.0175636	0.0169123	0.000651384	0.131732	UCEC	not-significant
cg16495581	NDUFS6	0.938847	0.947023	-0.00817535	0.027773	UCEC	not-significant
cg16511708	SS18	0.040934	0.0493692	-0.00843514	0.248974	UCEC	not-significant
cg16517172	SPI1	0.535375	0.458996	0.0763796	6.56597e-06	UCEC	not-significant
cg16569664	HMGB2	0.0259039	0.024756	0.00114794	0.279273	UCEC	not-significant
cg16593242	NXT1	0.731722	0.775429	-0.043707	0.00766817	UCEC	not-significant
cg16609181	HMHA1	0.437457	0.79461	-0.357153	9.75019e-25	UCEC	down
cg16637917	CD47	0.0688306	0.069364	-0.000533367	0.666892	UCEC	not-significant
cg16667480	SMARCC1	0.905516	0.912711	-0.00719505	0.263583	UCEC	not-significant
cg16701767	ARID1A	0.0991924	0.0841264	0.015066	0.149291	UCEC	not-significant
cg16717988	CHMP1A	0.948892	0.949742	-0.000849628	0.640105	UCEC	not-significant
cg16719194	ARID1B	0.814119	0.82285	-0.00873062	0.270371	UCEC	not-significant
cg16758041	NDUFB6	0.0398776	0.0469836	-0.007106	0.0378295	UCEC	not-significant
cg16858125	ELOVL1	0.396961	0.530391	-0.13343	4.12739e-09	UCEC	not-significant
cg17017152	NFIA	0.0928578	0.0913615	0.00149637	0.734406	UCEC	not-significant
cg17042098	NFIA	0.114425	0.0465562	0.0678689	0.686646	UCEC	not-significant
cg17046996	UQCC1	0.0436402	0.0157552	0.027885	0.96365	UCEC	not-significant
cg17056186	C1GALT1C1	0.261484	0.331738	-0.0702538	0.000112746	UCEC	not-significant
cg17083429	PTEN	0.511262	0.444799	0.0664635	0.128125	UCEC	not-significant
cg17095147	WDR1	0.897992	0.908435	-0.0104434	0.327307	UCEC	not-significant
cg17102648	NFIA	0.455336	0.587097	-0.131761	3.93614e-05	UCEC	not-significant
cg17104026	STK4	0.586107	0.478505	0.107602	1.94033e-07	UCEC	not-significant
cg17106419	LDB1	0.0367136	0.0414218	-0.00470824	0.0104502	UCEC	not-significant
cg17128184	ARID1B	0.825894	0.874362	-0.0484673	0.00323702	UCEC	not-significant
cg17129331	TACO1	0.0217217	0.024278	-0.00255629	0.00180957	UCEC	not-significant
cg17149359	C1GALT1C1	0.376077	0.444365	-0.0682885	1.04218e-08	UCEC	not-significant
cg17157498	NDUFS7	0.0507297	0.0604136	-0.00968399	4.84856e-05	UCEC	not-significant
cg17163404	UBR4	0.591434	0.697827	-0.106392	1.33768e-07	UCEC	not-significant
cg17164954	ARID1B	0.795576	0.486633	0.308942	3.60176e-25	UCEC	up
cg17187922	SS18	0.0640753	0.0731241	-0.00904873	0.00095956	UCEC	not-significant
cg17197278	C1GALT1C1	0.464613	0.546368	-0.0817554	5.9355e-06	UCEC	not-significant
cg17216759	CD47	0.0725903	0.0282999	0.0442904	0.811012	UCEC	not-significant
cg17245735	NFIA	0.0452841	0.0465548	-0.00127071	0.107462	UCEC	not-significant
cg17260318	ZBTB7A	0.104529	0.102021	0.00250771	0.518315	UCEC	not-significant
cg17274357	SLC25A1	0.633147	0.609499	0.023648	0.0188802	UCEC	not-significant
cg17352386	LDB1	0.0226651	0.0226699	-4.86951e-06	0.716678	UCEC	not-significant
cg17412964	HMGB1	0.0522629	0.0609118	-0.00864892	0.037108	UCEC	not-significant
cg17436946	UBE2K	0.0970337	0.114401	-0.0173668	0.0507188	UCEC	not-significant
cg17480641	TIMMDC1	0.499039	0.600296	-0.101258	0.00790234	UCEC	not-significant
cg17513460	NFIA	0.49674	0.806802	-0.310062	6.67901e-19	UCEC	down
cg17526890	STARD7	0.733015	0.742547	-0.00953212	0.978763	UCEC	not-significant
cg17567562	SMARCC1	0.637981	0.577104	0.0608769	0.010724	UCEC	not-significant
cg17596249	ARID1B	0.673709	0.634306	0.0394039	0.0393084	UCEC	not-significant
cg17619876	NDUFS6	0.697524	0.738273	-0.040749	5.70843e-05	UCEC	not-significant
cg17651693	HMHA1	0.0229026	0.0174917	0.00541091	0.265511	UCEC	not-significant
cg17669700	NDUFS7	0.0237704	0.023132	0.000638467	0.407874	UCEC	not-significant
cg17719099	ARID1B	0.718141	0.715775	0.0023657	0.504228	UCEC	not-significant
cg17787219	ALAD	0.0431655	0.0481511	-0.00498551	0.000582991	UCEC	not-significant
cg17887427	SLC25A1	0.0383199	0.0483558	-0.0100359	4.05282e-08	UCEC	not-significant
cg17890520	ATP5SL	0.0346778	0.0391967	-0.00451888	0.00654341	UCEC	not-significant
cg17900356	PRKCD	0.0638403	0.0355133	0.028327	0.218514	UCEC	not-significant
cg17912633	FOXO1	0.0214137	0.0219871	-0.000573413	0.110443	UCEC	not-significant
cg17915961	LDB1	0.354724	0.127987	0.226737	1.74078e-16	UCEC	up
cg18009653	WDR1	0.801767	0.733488	0.0682792	4.81115e-08	UCEC	not-significant
cg18035291	HMGB1	0.0571419	0.0711889	-0.014047	0.000366379	UCEC	not-significant
cg18073514	HMHA1	0.405574	0.480111	-0.0745365	5.19374e-06	UCEC	not-significant
cg18113780	GTPBP3	0.0351373	0.0363673	-0.00122997	0.0790895	UCEC	not-significant
cg18135767	MECR	0.929735	0.915319	0.0144156	1.96584e-05	UCEC	not-significant
cg18178963	NDUFB6	0.0566644	0.0602842	-0.00361976	0.108448	UCEC	not-significant
cg18187675	NFIA	0.822315	0.91774	-0.0954242	3.97958e-07	UCEC	not-significant
cg18218884	LDB1	0.848993	0.793798	0.0551948	8.23939e-15	UCEC	not-significant
cg18270113	ACTB	0.0902176	0.141301	-0.0510832	4.52955e-10	UCEC	not-significant
cg18303175	ZBTB7A	0.0142042	0.0149613	-0.000757187	0.115297	UCEC	not-significant
cg18368845	FOXO1	0.71937	0.74419	-0.0248194	0.910228	UCEC	not-significant
cg18380742	NFIA	0.834494	0.763575	0.0709191	5.29012e-08	UCEC	not-significant
cg18397073	POU2F2	0.67948	0.265988	0.413492	8.53712e-15	UCEC	up
cg18400751	ZBTB7A	0.86006	0.863306	-0.00324543	0.00227086	UCEC	not-significant
cg18452263	SAMD4B	0.858689	0.729958	0.128731	6.33714e-21	UCEC	not-significant
cg18456319	CAB39	0.0403394	0.0474719	-0.00713249	0.00426806	UCEC	not-significant
cg18480675	CMC1	0.572653	0.710512	-0.137858	5.01487e-05	UCEC	not-significant
cg18540614	ELOVL1	0.0243745	0.0278483	-0.00347381	0.00286916	UCEC	not-significant
cg18567992	HMHA1	0.0323547	0.0299833	0.00237145	0.552038	UCEC	not-significant
cg18615184	TACO1	0.0461592	0.0541619	-0.00800273	0.686646	UCEC	not-significant
cg18644543	HMHA1	0.253778	0.248928	0.00484978	0.15411	UCEC	not-significant
cg18671774	CAB39	0.0143782	0.0162428	-0.00186459	0.0184846	UCEC	not-significant
cg18719294	FDX1	0.0506026	0.0544327	-0.00383008	0.00489668	UCEC	not-significant
cg18728316	ARID1B	0.76394	0.871095	-0.107155	3.00528e-06	UCEC	not-significant
cg18787382	CD47	0.890226	0.894257	-0.00403071	0.44718	UCEC	not-significant
cg18800681	NDUFS6	0.775831	0.76921	0.00662101	0.0212857	UCEC	not-significant
cg18801567	PDCD10	0.643775	0.755582	-0.111807	6.84803e-09	UCEC	not-significant
cg18829541	ARID1B	0.770293	0.931467	-0.161175	9.33759e-12	UCEC	not-significant
cg18890751	MTIF3	0.0147057	0.0151498	-0.000444013	0.330093	UCEC	not-significant
cg18912981	C1GALT1	0.0576203	0.0641945	-0.00657414	0.0266757	UCEC	not-significant
cg18946602	NFIA	0.335887	0.216608	0.119279	0.000464959	UCEC	not-significant
cg18950617	HMHA1	0.0229742	0.0208083	0.00216592	0.594159	UCEC	not-significant
cg18954925	UBE2D3	0.847493	0.898587	-0.0510945	1.89927e-06	UCEC	not-significant
cg18973247	ARID1A	0.512186	0.513159	-0.000973293	0.817999	UCEC	not-significant
cg18989661	CAB39	0.950766	0.951155	-0.00038939	0.926034	UCEC	not-significant
cg19008720	HMHA1	0.505461	0.764874	-0.259412	8.6339e-12	UCEC	down
cg19042540	GTPBP3	0.0725336	0.0815342	-0.00900061	0.000758836	UCEC	not-significant
cg19054833	NDUFS7	0.0236101	0.0260674	-0.00245727	0.00107314	UCEC	not-significant
cg19060387	AIFM1	0.406663	0.444926	-0.0382631	0.0629536	UCEC	not-significant
cg19091677	HMGB2	0.0290058	0.0276173	0.00138852	0.161392	UCEC	not-significant
cg19097500	NFIA	0.091094	0.0653773	0.0257167	0.000525248	UCEC	not-significant
cg19159602	MECR	0.0204764	0.0221475	-0.00167107	0.0168186	UCEC	not-significant
cg19231244	ZBTB7A	0.0390227	0.0442638	-0.00524112	0.0281743	UCEC	not-significant
cg19242583	ARID1A	0.918434	0.936253	-0.0178192	0.00158808	UCEC	not-significant
cg19255191	COX5B	0.0344188	0.0408836	-0.00646483	2.76782e-06	UCEC	not-significant
cg19307500	HMHA1	0.41316	0.829304	-0.416144	1.57117e-24	UCEC	down
cg19339848	MTO1	0.149062	0.202209	-0.0531478	1.97486e-06	UCEC	not-significant
cg19343518	ARID1B	0.29175	0.383544	-0.0917936	1.16178e-05	UCEC	not-significant
cg19368394	NFIA	0.917876	0.828005	0.0898712	3.6875e-15	UCEC	not-significant
cg19371349	HMGB2	0.289427	0.391094	-0.101667	2.05334e-06	UCEC	not-significant
cg19380250	LDB1	0.0202214	0.0232571	-0.00303573	0.233171	UCEC	not-significant
cg19381766	ACTB	0.467017	0.405197	0.0618209	0.000527452	UCEC	not-significant
cg19397221	GRSF1	0.0557854	0.0568561	-0.00107075	0.420327	UCEC	not-significant
cg19423907	UBE2K	0.0260838	0.0275784	-0.00149456	0.0482202	UCEC	not-significant
cg19473623	C1GALT1	0.465424	0.718308	-0.252884	2.57591e-10	UCEC	down
cg19548313	HMHA1	0.476281	0.564073	-0.0877924	3.73037e-08	UCEC	not-significant
cg19571686	NUBPL	0.903713	0.908093	-0.00437995	0.52749	UCEC	not-significant
cg19603390	C1GALT1	0.0126285	0.0132248	-0.000596312	0.0941604	UCEC	not-significant
cg19617213	HMHA1	0.251252	0.554526	-0.303274	6.75287e-27	UCEC	down
cg19682514	NFIA	0.0408597	0.0432851	-0.00242546	0.111958	UCEC	not-significant
cg19713565	ZBTB7A	0.943454	0.938003	0.00545119	0.315772	UCEC	not-significant
cg19734201	UBE2K	0.0221466	0.0229098	-0.000763193	0.413635	UCEC	not-significant
cg19736647	AIFM1	0.388801	0.426938	-0.0381367	0.917993	UCEC	not-significant
cg19747357	NFIA	0.048642	0.052577	-0.00393497	0.00861522	UCEC	not-significant
cg19780807	C1GALT1C1	0.271365	0.347405	-0.0760399	2.75031e-10	UCEC	not-significant
cg19841405	ZBTB7A	0.0166102	0.0156714	0.00093886	0.0231927	UCEC	not-significant
cg19849386	NDUFS7	0.795697	0.670276	0.125421	2.46025e-20	UCEC	not-significant
cg19899972	NFIA	0.716506	0.81387	-0.0973641	1.94033e-07	UCEC	not-significant
cg19901472	MECR	0.0709931	0.0760654	-0.00507222	0.0631131	UCEC	not-significant
cg19948974	SS18	0.0239765	0.0264278	-0.0024513	0.0283362	UCEC	not-significant
cg19981185	MTIF3	0.060849	0.057952	0.00289692	0.644134	UCEC	not-significant
cg19984199	HMBS	0.0490788	0.0560149	-0.0069361	0.0433385	UCEC	not-significant
cg20019612	OTUB1	0.961208	0.929674	0.0315341	1.61869e-12	UCEC	not-significant
cg20022216	UBE2K	0.0313161	0.0316746	-0.000358441	0.552791	UCEC	not-significant
cg20058848	STARD7	0.82382	0.787214	0.036606	0.00163153	UCEC	not-significant
cg20147645	MTIF3	0.365109	0.468813	-0.103704	2.91472e-12	UCEC	not-significant
cg20148857	COX5B	0.933399	0.937625	-0.00422624	0.083009	UCEC	not-significant
cg20152989	NDUFB9	0.910741	0.92576	-0.0150197	0.000172145	UCEC	not-significant
cg20171453	RHOH	0.881498	0.915697	-0.0341984	0.000224944	UCEC	not-significant
cg20207043	PDE12	0.0427371	0.0480965	-0.00535945	0.00683864	UCEC	not-significant
cg20270775	CMC1	0.216005	0.226246	-0.0102415	0.0879185	UCEC	not-significant
cg20289988	NFIA	0.045705	0.0490132	-0.00330829	0.0281743	UCEC	not-significant
cg20301722	ELOVL1	0.0166878	0.0184153	-0.00172748	0.00313265	UCEC	not-significant
cg20330296	NDUFS7	0.0384668	0.0409514	-0.00248461	0.007876	UCEC	not-significant
cg20336580	SLC25A1	0.0125852	0.0136528	-0.00106758	0.0351107	UCEC	not-significant
cg20368979	COX18	0.0407614	0.0468292	-0.00606785	5.31264e-05	UCEC	not-significant
cg20385686	ARID1A	0.131875	0.153144	-0.0212696	0.0043752	UCEC	not-significant
cg20399509	YBEY	0.132853	0.0255153	0.107337	0.694941	UCEC	not-significant
cg20408104	ARID1B	0.887146	0.900918	-0.0137724	0.913528	UCEC	not-significant
cg20409358	HMGB2	0.0412886	0.0460409	-0.00475234	0.0123084	UCEC	not-significant
cg20413923	ARID1A	0.0297097	0.032784	-0.00307426	0.0250269	UCEC	not-significant
cg20432732	UBR4	0.754333	0.781947	-0.0276137	0.0233296	UCEC	not-significant
cg20444341	ARID1B	0.0174371	0.0195024	-0.00206529	0.047334	UCEC	not-significant
cg20550050	CAB39	0.932668	0.904115	0.028553	1.66365e-13	UCEC	not-significant
cg20559612	NXT1	0.872111	0.870953	0.00115808	0.134054	UCEC	not-significant
cg20564458	UQCC1	0.0502278	0.0195042	0.0307236	0.14583	UCEC	not-significant
cg20584841	HMHA1	0.347711	0.228497	0.119215	3.02802e-07	UCEC	not-significant
cg20608709	ADAM10	0.871658	0.884693	-0.0130355	0.634481	UCEC	not-significant
cg20609911	MTIF3	0.884269	0.889536	-0.00526705	0.862864	UCEC	not-significant
cg20636846	RTN4IP1	0.887924	0.874164	0.0137602	3.1415e-05	UCEC	not-significant
cg20661985	APMAP	0.888401	0.918564	-0.0301624	0.00328441	UCEC	not-significant
cg20677939	ARID1B	0.0364771	0.0406327	-0.00415558	0.00461303	UCEC	not-significant
cg20685352	SMARCC1	0.0208429	0.0216047	-0.00076186	0.0650535	UCEC	not-significant
cg20800039	ADAM10	0.944155	0.953891	-0.0097364	0.000910706	UCEC	not-significant
cg20824576	CD47	0.0120849	0.0130668	-0.000981864	0.0282695	UCEC	not-significant
cg20886263	PRKCD	0.067328	0.0858149	-0.018487	1.75885e-05	UCEC	not-significant
cg20929545	HMBS	0.764306	0.752701	0.0116049	0.156729	UCEC	not-significant
cg21046413	AIFM1	0.446681	0.503623	-0.0569424	0.0344336	UCEC	not-significant
cg21104167	ZBTB7A	0.0239975	0.0240121	-1.45475e-05	0.661172	UCEC	not-significant
cg21136136	MTIF3	0.027213	0.0322631	-0.00505006	0.000133587	UCEC	not-significant
cg21156662	NDUFS6	0.905096	0.906463	-0.00136669	0.468305	UCEC	not-significant
cg21206277	ZBTB7A	0.971607	0.972818	-0.00121106	0.529698	UCEC	not-significant
cg21216204	FOXO1	0.019091	0.0214234	-0.00233244	0.0120371	UCEC	not-significant
cg21233377	ALAD	0.894537	0.870466	0.0240706	8.04069e-09	UCEC	not-significant
cg21242684	COX5B	0.104943	0.0925597	0.0123834	0.555052	UCEC	not-significant
cg21288729	FOXO1	0.0169355	0.0166104	0.000325021	0.888583	UCEC	not-significant
cg21333964	HMBS	0.0470324	0.0479397	-0.000907292	0.144897	UCEC	not-significant
cg21382749	CD47	0.920998	0.931573	-0.0105753	0.0602925	UCEC	not-significant
cg21412992	NFIA	0.029604	0.0296249	-2.08394e-05	0.202132	UCEC	not-significant
cg21414842	NFIA	0.658927	0.835234	-0.176307	1.04169e-10	UCEC	not-significant
cg21441590	RHOH	0.852657	0.858034	-0.00537623	0.480819	UCEC	not-significant
cg21454760	ARID1A	0.360495	0.435135	-0.0746401	5.43475e-07	UCEC	not-significant
cg21499459	HMGB2	0.287071	0.282667	0.00440401	0.815377	UCEC	not-significant
cg21573047	FOXO1	0.0588845	0.0390187	0.0198658	0.0165118	UCEC	not-significant
cg21596498	POU2F2	0.709839	0.821817	-0.111978	6.33976e-05	UCEC	not-significant
cg21638712	HMBS	0.851876	0.890838	-0.0389618	0.00132285	UCEC	not-significant
cg21681549	NFIA	0.0292454	0.0315592	-0.00231382	0.00935434	UCEC	not-significant
cg21691116	NDUFS2	0.210519	0.0771806	0.133338	4.74057e-15	UCEC	not-significant
cg21708354	MTO1	0.0214796	0.0222656	-0.000786085	0.108944	UCEC	not-significant
cg21721489	HMGB1	0.812558	0.73401	0.0785479	2.64731e-12	UCEC	not-significant
cg21789849	CD47	0.117419	0.121979	-0.00456004	0.216834	UCEC	not-significant
cg21793517	ARID1B	0.860674	0.861423	-0.000749879	0.937664	UCEC	not-significant
cg21842664	CAB39	0.0401145	0.0412349	-0.00112032	0.238956	UCEC	not-significant
cg21863016	UBR4	0.946731	0.910386	0.0363454	1.84515e-17	UCEC	not-significant
cg21903826	PRKCD	0.0347022	0.0407238	-0.0060216	2.5344e-06	UCEC	not-significant
cg21913775	UBR4	0.896089	0.897298	-0.00120967	0.616153	UCEC	not-significant
cg21914262	MTIF3	0.0389601	0.0448746	-0.00591451	0.000888944	UCEC	not-significant
cg21930487	NDUFS2	0.0472689	0.0496628	-0.00239387	0.181095	UCEC	not-significant
cg22042546	ARID1A	0.218264	0.0996773	0.118587	9.53454e-13	UCEC	not-significant
cg22052778	NDUFS7	0.0253016	0.0260559	-0.000754292	0.268907	UCEC	not-significant
cg22097171	ARID1B	0.929502	0.957518	-0.0280163	0.000986861	UCEC	not-significant
cg22124673	GRSF1	0.0337268	0.0350165	-0.00128969	0.117654	UCEC	not-significant
cg22127491	NDUFC1	0.0183223	0.0218375	-0.00351523	0.313066	UCEC	not-significant
cg22232269	WDR1	0.915552	0.908285	0.0072673	0.0272196	UCEC	not-significant
cg22267908	MTIF3	0.038123	0.0412639	-0.00314091	0.0253199	UCEC	not-significant
cg22314562	CHMP1A	0.846576	0.870317	-0.0237412	0.00445321	UCEC	not-significant
cg22340807	NFIA	0.651667	0.747056	-0.0953886	0.000671037	UCEC	not-significant
[truncated: 1,259 more rows]

## Sheet:  correlation
The correlation between the expression of phagocytosis regulators and methylation levels
gene	cancer	cor	FDR
ACTB	BRCA	-0.336801	2.81944e-20
AIFM1	BRCA	-0.217265	1.41862e-08
ALAD	BRCA	-0.23172	1.14193e-09
ARID1A	BRCA	-0.252046	2.32432e-11
ARID1B	BRCA	-0.268379	7.75685e-13
C1GALT1	BRCA	-0.363754	8.40739e-24
C1GALT1C1	BRCA	-0.188716	1.22909e-06
CAB39	BRCA	-0.204627	1.12434e-07
FDX1	BRCA	-0.410056	9.86642e-31
FOXO1	BRCA	-0.244626	1.00819e-10
HMGB1	BRCA	-0.296628	1.17603e-15
HMGB2	BRCA	-0.342464	5.42583e-21
HMHA1	BRCA	-0.233157	8.8163e-10
LDB1	BRCA	-0.211878	5.44715e-08
MS4A1	BRCA	-0.580225	4.69107e-68
MTIF3	BRCA	-0.363203	9.97173e-24
NDUFB4	BRCA	-0.183755	2.45868e-06
NDUFS2	BRCA	-0.230677	1.3819e-09
NFIA	BRCA	-0.531975	1.81835e-54
NUBPL	BRCA	0.0779627	0.0702357
PDE12	BRCA	-0.259594	4.96789e-12
POU2F2	BRCA	-0.352452	2.779e-22
PRKCD	BRCA	-0.289685	6.22193e-15
PTPRC	BRCA	-0.46746	5.28484e-41
SAMD4B	BRCA	-0.218628	1.1225e-08
SLC39A9	BRCA	-0.0230364	0.642289
SPI1	BRCA	-0.646417	2.13706e-89
YBEY	BRCA	0.0865659	0.0415208
ZBTB7A	BRCA	-0.221444	6.97785e-09
ACTB	UCEC	-0.312703	0.00122231
AIFM1	UCEC	-0.508312	1.66897e-10
ALAD	UCEC	-0.235428	0.0303538
ARID1A	UCEC	-0.26653	0.00953873
ARID1B	UCEC	-0.241689	0.0248723
C1GALT1	UCEC	-0.142002	0.27434
C1GALT1C1	UCEC	-0.094929	0.518208
CAB39	UCEC	-0.143036	0.269947
FDX1	UCEC	-0.287873	0.00411759
FOXO1	UCEC	-0.267071	0.00931868
HMGB1	UCEC	-0.206201	0.0708791
HMGB2	UCEC	-0.388243	1.09786e-05
HMHA1	UCEC	-0.224749	0.0423698
LDB1	UCEC	-0.336699	0.00031229
MS4A1	UCEC	0.00350663	0.988582
MTIF3	UCEC	-0.34869	0.00015111
NDUFB4	UCEC	-0.233165	0.0326957
NDUFS2	UCEC	-0.251294	0.0175617
NFIA	UCEC	-0.589525	4.18648e-15
NUBPL	UCEC	-0.202804	0.0774711
PDE12	UCEC	-0.125732	0.355264
POU2F2	UCEC	-0.22068	0.0479197
PRKCD	UCEC	-0.280208	0.00529367
PTPRC	UCEC	-0.431011	3.55257e-07
SAMD4B	UCEC	-0.226786	0.0400045
SLC39A9	UCEC	-0.209457	0.064639
SPI1	UCEC	-0.497617	5.45186e-10
YBEY	UCEC	0.0739976	0.637934
ZBTB7A	UCEC	-0.400053	4.51348e-06
ACTB	CESC	-0.213143	0.00337349
AIFM1	CESC	-0.274994	4.76438e-05
ALAD	CESC	-0.215434	0.00297787
ARID1A	CESC	-0.31318	1.61133e-06
ARID1B	CESC	-0.370295	3.47337e-09
C1GALT1	CESC	-0.312127	1.77191e-06
C1GALT1C1	CESC	-0.235449	0.00087126
CAB39	CESC	-0.275771	4.48407e-05
FDX1	CESC	-0.305358	4.8606e-06
FOXO1	CESC	-0.262547	0.000125506
HMGB1	CESC	-0.27252	5.81497e-05
HMGB2	CESC	-0.354445	2.17986e-08
HMHA1	CESC	-0.19505	0.00892421
LDB1	CESC	-0.31406	1.47604e-06
MS4A1	CESC	-0.174272	0.0231678
MTIF3	CESC	-0.439005	3.49233e-13
NDUFB4	CESC	-0.186359	0.0135769
NDUFS2	CESC	-0.257976	0.000178562
NFIA	CESC	-0.434587	5.96461e-13
NUBPL	CESC	-0.137289	0.0930131
PDE12	CESC	-0.263639	0.000116168
POU2F2	CESC	-0.183111	0.0156485
PRKCD	CESC	-0.406331	3.57372e-11
PTPRC	CESC	-0.484838	1.87538e-16
SAMD4B	CESC	-0.308074	2.60694e-06
SLC39A9	CESC	0.0876234	0.338073
SPI1	CESC	-0.347795	4.39777e-08
YBEY	CESC	0.112519	0.190822
ZBTB7A	CESC	-0.312248	1.76016e-06
ACTB	OV	0.105489	0.0699333
AIFM1	OV	-0.106433	0.0673316
ALAD	OV	-0.342361	1.61171e-10
ARID1A	OV	-0.282455	2.95036e-07
C1GALT1	OV	0.0456594	0.466139
C1GALT1C1	OV	0.000213119	0.99775
CAB39	OV	-0.33211	5.84358e-10
FDX1	OV	-0.0763404	0.200028
FOXO1	OV	-0.280373	3.44367e-07
HMGB1	OV	-0.332686	5.84358e-10
HMGB2	OV	-0.126708	0.0275745
HMHA1	OV	-0.0370511	0.557949
LDB1	OV	0.0856514	0.148268
MS4A1	OV	-0.0310673	0.62598
MTIF3	OV	-0.153944	0.00668016
NFIA	OV	-0.192062	0.000700678
PRKCD	OV	-0.0420585	0.50191
PTPRC	OV	-0.139649	0.0145889
SPI1	OV	-0.402741	5.19206e-15
ZBTB7A	OV	-0.280333	3.44367e-07
ARID1B	OV	0	1
NDUFB4	OV	0	1
NDUFS2	OV	0	1
NUBPL	OV	0	1
PDE12	OV	0	1
POU2F2	OV	0	1
SAMD4B	OV	0	1
SLC39A9	OV	0	1
YBEY	OV	0	1

## Sheet: sample sizes 
	sample sizes for both cancer and normal tissues
	BRCA: Tumor 1099, Normal 292
	CESC: Tumor 306, Normal 13
	OV: Tumor 427, Normal 88
	UCEC: Tumor 181, Normal 101
