# Supplementary material for: Pan-cancer analysis of phagocytosis regulators in female-specific cancers: a focus on HMGB2
Source: Front Immunol. 2025 May 6;16:1565924. doi: 10.3389/fimmu.2025.1565924 (PMC12089064; doi:10.3389/fimmu.2025.1565924)
Supplement: Supplementary Table 3 — The relationship between phagocytosis regulators and overall survival. [file Table3.xlsx]

## Sheet: OS
symbol	HR	HR.95L	HR.95H	pvalue	type
C1orf233	0.830485	0.742374	0.929053	0.00117059	BRCA
UBR4	0.855197	0.629043	1.16266	0.318177	BRCA
ARID1A	0.94568	0.767061	1.16589	0.601038	BRCA
MECR	1.05596	0.808259	1.37958	0.689725	BRCA
ELOVL1	1.15667	0.867044	1.54304	0.322287	BRCA
NFIA	0.938773	0.836066	1.0541	0.285171	BRCA
NDUFS2	0.839477	0.646523	1.09002	0.189142	BRCA
PTPRC	0.980462	0.896743	1.072	0.6648	BRCA
NDUFAF7	1.16237	0.814008	1.65982	0.407787	BRCA
STARD7	0.946227	0.698487	1.28184	0.721192	BRCA
COX5B	0.714085	0.568451	0.89703	0.00380693	BRCA
CAB39	1.38592	1.04369	1.84038	0.0241045	BRCA
CMC1	0.895742	0.688994	1.16453	0.410881	BRCA
SMARCC1	0.899221	0.725349	1.11477	0.332579	BRCA
NDUFAF3	0.762095	0.61217	0.948738	0.0150663	BRCA
PRKCD	0.818365	0.670316	0.999112	0.048989	BRCA
PDE12	1.21166	0.954443	1.5382	0.1148	BRCA
CD47	0.863031	0.718961	1.03597	0.11394	BRCA
TIMMDC1	0.845106	0.604615	1.18125	0.324621	BRCA
NDUFB4	0.817154	0.634149	1.05297	0.118532	BRCA
PDCD10	0.98367	0.770802	1.25532	0.894719	BRCA
WDR1	0.83914	0.605476	1.16298	0.292236	BRCA
UBE2K	0.955334	0.72152	1.26492	0.749685	BRCA
RHOH	0.934235	0.859946	1.01494	0.107588	BRCA
GRSF1	1.03797	0.786809	1.36929	0.792067	BRCA
COX18	1.09694	0.881468	1.36509	0.406975	BRCA
UBE2D3	1.38783	0.958914	2.0086	0.082291	BRCA
NDUFC1	0.859237	0.654334	1.12831	0.275065	BRCA
HMGB2	0.807698	0.689988	0.945489	0.00787379	BRCA
NDUFS6	0.800226	0.677087	0.94576	0.0089465	BRCA
HIGD2A	0.785007	0.606727	1.01567	0.0655269	BRCA
MTO1	1.43256	1.07277	1.91301	0.0148513	BRCA
SLC35A1	1.13357	0.90077	1.42653	0.285104	BRCA
RTN4IP1	1.20043	1.00072	1.43999	0.049096	BRCA
ARID1B	1.63815	1.2623	2.12591	0.000205898	BRCA
ACTB	0.892675	0.709218	1.12359	0.333429	BRCA
C1GALT1	1.11564	0.984846	1.26381	0.0854413	BRCA
VPS37A	1.14333	0.915285	1.4282	0.237964	BRCA
NDUFB9	0.947676	0.784454	1.14486	0.577355	BRCA
TMEM261	0.903109	0.731367	1.11518	0.343651	BRCA
NDUFB6	0.77562	0.583941	1.03022	0.0793613	BRCA
GNE	1.23451	1.04599	1.457	0.0127097	BRCA
NANS	0.774226	0.636526	0.941716	0.0104383	BRCA
TMEM38B	1.07101	0.955242	1.2008	0.239836	BRCA
ALAD	1.24041	0.984522	1.5628	0.0676049	BRCA
NDUFA8	0.698223	0.52149	0.934849	0.0158478	BRCA
PTEN	1.19366	0.972175	1.46561	0.0909345	BRCA
LDB1	0.944735	0.721965	1.23624	0.678632	BRCA
SPI1	0.872002	0.762794	0.996846	0.0448312	BRCA
MS4A1	0.919466	0.87675	0.964262	0.00054146	BRCA
OTUB1	0.71705	0.53986	0.952397	0.0216328	BRCA
NDUFV1	0.96111	0.788613	1.17134	0.694301	BRCA
NDUFS8	0.805698	0.670706	0.96786	0.0209367	BRCA
LIPT2	1.01205	0.83527	1.22623	0.902706	BRCA
FDX1	1.24289	0.998036	1.54782	0.0520879	BRCA
HMBS	0.73912	0.583074	0.936928	0.0124754	BRCA
NDUFA9	0.810786	0.616926	1.06556	0.13246	BRCA
CMAS	1.04287	0.840017	1.29471	0.703689	BRCA
CS	1.72875	1.29284	2.31163	0.000222052	BRCA
MTIF3	1.2195	0.906744	1.64013	0.189357	BRCA
HMGB1	0.856086	0.63391	1.15613	0.310777	BRCA
FOXO1	1.23153	1.07242	1.41426	0.00317286	BRCA
NUBPL	1.3379	1.08249	1.65358	0.00707362	BRCA
SLC39A9	0.889527	0.710972	1.11293	0.305818	BRCA
ADAM10	1.20104	1.02176	1.41178	0.0263541	BRCA
CHMP1A	0.79132	0.616313	1.01602	0.0664569	BRCA
TACO1	0.801919	0.63726	1.00912	0.059768	BRCA
C17orf89	0.752472	0.605922	0.934466	0.0100746	BRCA
SS18	0.748329	0.546465	1.02476	0.0706897	BRCA
HMHA1	0.838226	0.72471	0.969523	0.0174612	BRCA
NDUFS7	0.899612	0.756111	1.07035	0.232794	BRCA
ZBTB7A	0.949826	0.713884	1.26375	0.723853	BRCA
GTPBP3	0.7301	0.594543	0.896566	0.00268327	BRCA
SAMD4B	0.857963	0.631304	1.166	0.327702	BRCA
ATP5SL	0.644523	0.459637	0.903777	0.0108807	BRCA
POU2F2	0.955071	0.839282	1.08683	0.485706	BRCA
QPCTL	0.852612	0.693328	1.04849	0.130739	BRCA
NDUFAF5	1.01216	0.76297	1.34273	0.933216	BRCA
NXT1	0.827652	0.642248	1.06658	0.143784	BRCA
APMAP	1.05045	0.836777	1.31868	0.671434	BRCA
UQCC1	0.997437	0.782011	1.27221	0.983505	BRCA
STK4	1.01436	0.788828	1.30438	0.911504	BRCA
YBEY	0.681279	0.567629	0.817683	3.76292e-05	BRCA
SLC25A1	1.06452	0.867652	1.30605	0.549004	BRCA
NDUFB11	0.734264	0.576152	0.935767	0.0125408	BRCA
NDUFA1	0.819974	0.622429	1.08022	0.158153	BRCA
C1GALT1C1	1.28551	0.976265	1.69271	0.0736358	BRCA
AIFM1	0.890399	0.690847	1.14759	0.369913	BRCA
C1orf233	0.985654	0.902362	1.07663	0.748381	OV
UBR4	0.88615	0.783012	1.00287	0.0555547	OV
ARID1A	0.956028	0.83456	1.09518	0.516582	OV
MECR	0.931774	0.792478	1.09555	0.392362	OV
ELOVL1	0.926739	0.808524	1.06224	0.274492	OV
NFIA	0.972876	0.859573	1.10111	0.663366	OV
NDUFS2	0.883167	0.782247	0.997107	0.0447752	OV
PTPRC	0.968666	0.897664	1.04528	0.412402	OV
NDUFAF7	0.827664	0.735978	0.930772	0.00159078	OV
STARD7	0.908277	0.788244	1.04659	0.183412	OV
COX5B	0.898077	0.817997	0.985997	0.0240769	OV
CAB39	0.990451	0.817478	1.20002	0.92195	OV
CMC1	0.850453	0.773487	0.935078	0.000817287	OV
SMARCC1	0.935413	0.813511	1.07558	0.348652	OV
NDUFAF3	0.87348	0.790482	0.965193	0.00792092	OV
PRKCD	0.970917	0.839996	1.12224	0.689617	OV
PDE12	0.930327	0.790055	1.0955	0.386441	OV
CD47	0.897439	0.818012	0.984577	0.0220964	OV
TIMMDC1	0.889001	0.797151	0.991435	0.0344671	OV
NDUFB4	0.870505	0.802877	0.943828	0.000776467	OV
PDCD10	0.896238	0.794565	1.01092	0.074559	OV
WDR1	0.902147	0.805114	1.01087	0.0761154	OV
UBE2K	0.862862	0.778443	0.956437	0.00498725	OV
RHOH	0.95961	0.897057	1.02653	0.23062	OV
GRSF1	0.870632	0.775993	0.976813	0.0182976	OV
COX18	0.856195	0.757176	0.968163	0.0132885	OV
UBE2D3	0.926933	0.810335	1.06031	0.268644	OV
NDUFC1	0.874245	0.795558	0.960715	0.00522558	OV
HMGB2	0.883362	0.803539	0.971115	0.0102723	OV
NDUFS6	0.870465	0.791449	0.957369	0.00427318	OV
HIGD2A	0.900355	0.81864	0.990226	0.0305951	OV
MTO1	0.864064	0.757403	0.985744	0.0297378	OV
SLC35A1	0.835733	0.749421	0.931986	0.00125352	OV
RTN4IP1	0.933525	0.812954	1.07198	0.329617	OV
ARID1B	1.16422	0.989767	1.36942	0.0663901	OV
ACTB	0.905226	0.831727	0.98522	0.0211889	OV
C1GALT1	1.03049	0.900699	1.17898	0.661925	OV
VPS37A	0.967332	0.817956	1.14399	0.69794	OV
NDUFB9	0.923263	0.836535	1.01898	0.112659	OV
TMEM261	0.846344	0.776393	0.922598	0.000150464	OV
NDUFB6	0.857035	0.779253	0.942582	0.0014824	OV
GNE	0.993707	0.878755	1.1237	0.919833	OV
NANS	0.914181	0.78772	1.06095	0.237534	OV
TMEM38B	0.931247	0.846081	1.02499	0.145491	OV
ALAD	0.933791	0.794006	1.09819	0.407695	OV
NDUFA8	0.902142	0.796038	1.02239	0.106716	OV
PTEN	1.03147	0.91645	1.16093	0.607499	OV
LDB1	0.964781	0.834055	1.116	0.629349	OV
SPI1	0.966418	0.877306	1.06458	0.488908	OV
MS4A1	0.946039	0.909606	0.983932	0.0056339	OV
OTUB1	0.872656	0.78951	0.964558	0.00766893	OV
NDUFV1	0.887459	0.794858	0.990848	0.0337126	OV
NDUFS8	0.905513	0.818176	1.00217	0.0551094	OV
LIPT2	0.836017	0.753078	0.928091	0.0007798	OV
FDX1	0.918175	0.781425	1.07886	0.299501	OV
HMBS	0.845158	0.760115	0.939716	0.00187678	OV
NDUFA9	0.956351	0.818223	1.1178	0.574954	OV
CMAS	1.01158	0.865506	1.18231	0.884952	OV
CS	0.896704	0.791184	1.0163	0.0878444	OV
MTIF3	0.927714	0.789808	1.0897	0.360827	OV
HMGB1	0.910182	0.811068	1.02141	0.109623	OV
FOXO1	1.09084	0.960253	1.23919	0.18138	OV
NUBPL	0.924746	0.787176	1.08636	0.341089	OV
SLC39A9	0.920465	0.796345	1.06393	0.262107	OV
ADAM10	1.0032	0.870755	1.15579	0.964732	OV
CHMP1A	0.910133	0.78829	1.05081	0.199106	OV
TACO1	0.902511	0.779911	1.04438	0.168513	OV
C17orf89	0.869012	0.787264	0.959249	0.00534695	OV
SS18	0.884097	0.78546	0.995119	0.0412484	OV
HMHA1	1.01425	0.890452	1.15527	0.831271	OV
NDUFS7	0.944075	0.821685	1.0847	0.41659	OV
ZBTB7A	1.04259	0.876834	1.23969	0.636816	OV
GTPBP3	0.881161	0.779471	0.996118	0.0431629	OV
SAMD4B	1.07119	0.91762	1.25047	0.383714	OV
ATP5SL	1.03493	0.864519	1.23892	0.708407	OV
POU2F2	0.975402	0.863809	1.10141	0.687853	OV
QPCTL	0.977515	0.838528	1.13954	0.771331	OV
NDUFAF5	0.909498	0.788056	1.04966	0.194547	OV
NXT1	0.888328	0.783385	1.00733	0.0648763	OV
APMAP	1.07555	0.872086	1.32647	0.496055	OV
UQCC1	1.05573	0.881498	1.2644	0.555642	OV
STK4	0.92756	0.784668	1.09647	0.378326	OV
YBEY	0.885388	0.793765	0.987587	0.0289569	OV
SLC25A1	0.893624	0.795134	1.00431	0.0590644	OV
NDUFB11	0.882871	0.800591	0.973607	0.0125659	OV
NDUFA1	0.921236	0.825757	1.02775	0.141676	OV
C1GALT1C1	0.892553	0.778898	1.02279	0.101906	OV
AIFM1	0.87188	0.787429	0.965388	0.00834884	OV
C1orf233	1.18165	0.969915	1.4396	0.0975686	UCEC
UBR4	1.50573	0.740315	3.06253	0.258524	UCEC
ARID1A	0.909752	0.668403	1.23825	0.547619	UCEC
MECR	0.878469	0.515575	1.49679	0.63367	UCEC
ELOVL1	1.10217	0.623614	1.94796	0.73778	UCEC
NFIA	1.00657	0.811911	1.24789	0.952397	UCEC
NDUFS2	1.16853	0.613186	2.22682	0.635938	UCEC
PTPRC	0.904397	0.7627	1.07242	0.247765	UCEC
NDUFAF7	1.35294	0.737204	2.48298	0.329177	UCEC
STARD7	1.30387	0.649558	2.6173	0.455458	UCEC
COX5B	1.60467	1.02174	2.52018	0.0400378	UCEC
CAB39	0.901926	0.596848	1.36294	0.624124	UCEC
CMC1	0.720887	0.435627	1.19294	0.202849	UCEC
SMARCC1	0.873829	0.570461	1.33853	0.535335	UCEC
NDUFAF3	1.21549	0.733184	2.01506	0.449275	UCEC
PRKCD	1.1999	0.84098	1.71201	0.314923	UCEC
PDE12	0.794808	0.502143	1.25805	0.326995	UCEC
CD47	1.12237	0.851814	1.47887	0.41204	UCEC
TIMMDC1	1.22155	0.657631	2.26901	0.526469	UCEC
NDUFB4	0.898605	0.516239	1.56418	0.705394	UCEC
PDCD10	1.00527	0.705832	1.43174	0.976754	UCEC
WDR1	0.602039	0.373481	0.970467	0.037249	UCEC
UBE2K	0.937837	0.532473	1.6518	0.82414	UCEC
RHOH	0.851139	0.682636	1.06124	0.152161	UCEC
GRSF1	0.842247	0.485973	1.45971	0.54061	UCEC
COX18	0.623435	0.415332	0.935809	0.0226012	UCEC
UBE2D3	0.650192	0.391212	1.08061	0.0967442	UCEC
NDUFC1	0.729127	0.442891	1.20035	0.214236	UCEC
HMGB2	1.08948	0.774841	1.53188	0.622108	UCEC
NDUFS6	1.19518	0.822531	1.73665	0.349684	UCEC
HIGD2A	1.01835	0.6065	1.70988	0.945164	UCEC
MTO1	0.840886	0.465345	1.5195	0.565926	UCEC
SLC35A1	1.15558	0.718397	1.85882	0.551011	UCEC
RTN4IP1	1.07239	0.660365	1.7415	0.777534	UCEC
ARID1B	0.896496	0.602657	1.3336	0.589735	UCEC
ACTB	0.872195	0.513314	1.48198	0.613164	UCEC
C1GALT1	1.14872	0.841589	1.56794	0.382408	UCEC
VPS37A	0.769	0.54525	1.08457	0.134338	UCEC
NDUFB9	1.13233	0.742094	1.72778	0.564316	UCEC
TMEM261	0.556187	0.346194	0.893556	0.0152986	UCEC
NDUFB6	0.731114	0.472787	1.13059	0.159095	UCEC
GNE	0.881758	0.668727	1.16265	0.372469	UCEC
NANS	0.738488	0.496119	1.09926	0.135263	UCEC
TMEM38B	0.990773	0.769867	1.27507	0.942585	UCEC
ALAD	0.847436	0.536154	1.33945	0.478495	UCEC
NDUFA8	0.785383	0.473589	1.30245	0.349236	UCEC
PTEN	0.66952	0.490524	0.913832	0.0114818	UCEC
LDB1	0.87439	0.591501	1.29257	0.500895	UCEC
SPI1	0.946537	0.727131	1.23215	0.682993	UCEC
MS4A1	0.934006	0.838565	1.04031	0.214453	UCEC
OTUB1	1.14437	0.634715	2.06326	0.653855	UCEC
NDUFV1	1.24132	0.774067	1.99062	0.369643	UCEC
NDUFS8	1.16898	0.834514	1.63751	0.363902	UCEC
LIPT2	1.10498	0.753012	1.62147	0.609916	UCEC
FDX1	1.12246	0.599949	2.10005	0.717763	UCEC
HMBS	0.884112	0.617962	1.26489	0.500287	UCEC
NDUFA9	1.10792	0.657393	1.86721	0.70036	UCEC
CMAS	0.996812	0.642171	1.54731	0.988645	UCEC
CS	1.01197	0.511783	2.00103	0.972703	UCEC
MTIF3	0.642436	0.344177	1.19916	0.164652	UCEC
HMGB1	0.720356	0.436438	1.18897	0.199508	UCEC
FOXO1	0.870244	0.646858	1.17077	0.358481	UCEC
NUBPL	0.748393	0.481491	1.16324	0.197753	UCEC
SLC39A9	0.648228	0.316907	1.32594	0.235112	UCEC
ADAM10	0.910167	0.696871	1.18875	0.489636	UCEC
CHMP1A	0.9123	0.524327	1.58735	0.745325	UCEC
TACO1	0.873629	0.525562	1.45221	0.602335	UCEC
C17orf89	1.09659	0.723559	1.66194	0.663809	UCEC
SS18	1.05308	0.558975	1.98394	0.872848	UCEC
HMHA1	0.961997	0.69998	1.32209	0.81124	UCEC
NDUFS7	0.977587	0.685673	1.39378	0.900316	UCEC
ZBTB7A	0.617396	0.345444	1.10344	0.103585	UCEC
GTPBP3	1.14237	0.754897	1.72872	0.528882	UCEC
SAMD4B	1.90689	1.14712	3.16987	0.0127999	UCEC
ATP5SL	0.785604	0.431257	1.43111	0.430364	UCEC
POU2F2	1.22344	0.928489	1.61209	0.151912	UCEC
QPCTL	1.15204	0.788859	1.68242	0.46386	UCEC
NDUFAF5	1.06	0.581809	1.9312	0.84902	UCEC
NXT1	0.604769	0.331455	1.10346	0.101192	UCEC
APMAP	0.992111	0.648126	1.51866	0.970916	UCEC
UQCC1	0.840441	0.494368	1.42878	0.520845	UCEC
STK4	1.17072	0.738072	1.85697	0.503091	UCEC
YBEY	0.927375	0.672985	1.27792	0.644879	UCEC
SLC25A1	1.08351	0.717702	1.63577	0.702727	UCEC
NDUFB11	1.22191	0.815182	1.83158	0.331807	UCEC
NDUFA1	1.53593	0.877701	2.6878	0.132823	UCEC
C1GALT1C1	0.957325	0.638287	1.43583	0.832985	UCEC
AIFM1	1.05996	0.743542	1.51103	0.74754	UCEC
C1orf233	0.92972	0.772901	1.11836	0.439429	CESC
UBR4	0.578734	0.329559	1.01631	0.0569548	CESC
ARID1A	1.07771	0.842916	1.37792	0.550543	CESC
MECR	0.659889	0.418068	1.04159	0.0742606	CESC
ELOVL1	2.05103	1.23816	3.39756	0.00527828	CESC
NFIA	1.20084	0.963797	1.49618	0.102828	CESC
NDUFS2	1.51745	0.858651	2.68169	0.151166	CESC
PTPRC	0.869752	0.760766	0.99435	0.0410606	CESC
NDUFAF7	0.74629	0.45853	1.21464	0.238978	CESC
STARD7	0.675497	0.414916	1.09973	0.114645	CESC
COX5B	0.789371	0.544554	1.14425	0.211808	CESC
CAB39	1.19159	0.819178	1.7333	0.359256	CESC
CMC1	0.633126	0.417284	0.960612	0.0316439	CESC
SMARCC1	1.05956	0.760189	1.47683	0.732721	CESC
NDUFAF3	0.857853	0.607967	1.21045	0.382785	CESC
PRKCD	0.897209	0.652757	1.23321	0.50391	CESC
PDE12	1.16789	0.816307	1.67089	0.395724	CESC
CD47	1.01628	0.759945	1.35907	0.913303	CESC
TIMMDC1	0.677064	0.433597	1.05724	0.0863148	CESC
NDUFB4	0.543715	0.351649	0.840687	0.00613573	CESC
PDCD10	1.0462	0.735643	1.48786	0.801537	CESC
WDR1	1.13205	0.725014	1.7676	0.585375	CESC
UBE2K	1.16047	0.780654	1.72507	0.46188	CESC
RHOH	0.793842	0.673424	0.935792	0.00594858	CESC
GRSF1	1.32595	0.815784	2.15517	0.25495	CESC
COX18	1.04831	0.745801	1.47353	0.785922	CESC
UBE2D3	1.50093	0.829702	2.71519	0.179371	CESC
NDUFC1	0.7012	0.471055	1.04379	0.080322	CESC
HMGB2	0.780049	0.595996	1.02094	0.0704469	CESC
NDUFS6	0.757923	0.550077	1.0443	0.0900969	CESC
HIGD2A	0.596742	0.403961	0.881523	0.0095022	CESC
MTO1	0.624743	0.366851	1.06393	0.083306	CESC
SLC35A1	1.25057	0.909959	1.71867	0.168103	CESC
RTN4IP1	0.75721	0.506187	1.13272	0.1759	CESC
ARID1B	1.23084	0.874946	1.73149	0.232963	CESC
ACTB	1.034	0.695898	1.53637	0.868555	CESC
C1GALT1	1.4964	1.15333	1.94152	0.00241588	CESC
VPS37A	1.07568	0.748912	1.54502	0.692931	CESC
NDUFB9	0.707685	0.469178	1.06744	0.0991971	CESC
TMEM261	0.864369	0.688444	1.08525	0.209349	CESC
NDUFB6	0.588637	0.36571	0.947453	0.029092	CESC
GNE	0.883993	0.73656	1.06094	0.185322	CESC
NANS	0.672214	0.470468	0.960472	0.0291484	CESC
TMEM38B	0.890876	0.702132	1.13036	0.341482	CESC
ALAD	0.914188	0.660206	1.26588	0.589017	CESC
NDUFA8	0.554251	0.341168	0.900418	0.0171416	CESC
PTEN	1.19768	0.894714	1.60323	0.225403	CESC
LDB1	1.08353	0.786208	1.49328	0.624003	CESC
SPI1	0.845065	0.712548	1.00223	0.0530658	CESC
MS4A1	0.904269	0.841766	0.971414	0.00589463	CESC
OTUB1	0.745649	0.442022	1.25784	0.271278	CESC
NDUFV1	0.683149	0.448558	1.04043	0.0758452	CESC
NDUFS8	0.663557	0.451509	0.975192	0.0368121	CESC
LIPT2	0.914665	0.712868	1.17359	0.483075	CESC
FDX1	0.663986	0.47099	0.936067	0.0194381	CESC
HMBS	1.07975	0.765088	1.52383	0.662442	CESC
NDUFA9	0.661911	0.421521	1.03939	0.0731091	CESC
CMAS	1.27096	0.869124	1.85859	0.216248	CESC
CS	1.21424	0.726976	2.02809	0.458286	CESC
MTIF3	0.88481	0.563103	1.39031	0.59557	CESC
HMGB1	1.23575	0.798858	1.91158	0.341595	CESC
FOXO1	1.16286	0.880262	1.53618	0.288165	CESC
NUBPL	1.0101	0.699443	1.45873	0.957273	CESC
SLC39A9	1.00465	0.550845	1.83232	0.987925	CESC
ADAM10	1.22287	0.956624	1.56322	0.108274	CESC
CHMP1A	0.769641	0.478699	1.23741	0.279823	CESC
TACO1	0.687348	0.423328	1.11603	0.129507	CESC
C17orf89	0.822065	0.596718	1.13251	0.230652	CESC
SS18	1.11909	0.668148	1.87437	0.668969	CESC
HMHA1	0.759394	0.57633	1.00061	0.0505058	CESC
NDUFS7	0.595953	0.416601	0.852518	0.00460501	CESC
ZBTB7A	0.914171	0.588684	1.41962	0.689441	CESC
GTPBP3	0.805848	0.539194	1.20437	0.292383	CESC
SAMD4B	1.08636	0.65986	1.78852	0.744703	CESC
ATP5SL	1.30238	0.781162	2.17138	0.31106	CESC
POU2F2	1.00006	0.82051	1.21891	0.999511	CESC
QPCTL	0.819232	0.591356	1.13492	0.23055	CESC
NDUFAF5	0.575175	0.346726	0.954144	0.0322147	CESC
NXT1	0.848165	0.549025	1.31029	0.45802	CESC
APMAP	1.18532	0.835276	1.68207	0.341074	CESC
UQCC1	1.07505	0.73022	1.58273	0.71382	CESC
STK4	1.07576	0.747661	1.54783	0.694036	CESC
YBEY	0.939607	0.722679	1.22165	0.641845	CESC
SLC25A1	1.16545	0.745001	1.82319	0.502462	CESC
NDUFB11	0.709483	0.491843	1.02343	0.0663476	CESC
NDUFA1	0.5836	0.391116	0.870814	0.00835452	CESC
C1GALT1C1	0.853875	0.598385	1.21845	0.38386	CESC
AIFM1	0.66259	0.443221	0.990535	0.0448222	CESC
