# Supplementary material for: Pan-cancer analysis of phagocytosis regulators in female-specific cancers: a focus on HMGB2
Source: Front Immunol. 2025 May 6;16:1565924. doi: 10.3389/fimmu.2025.1565924 (PMC12089064; doi:10.3389/fimmu.2025.1565924)
Supplement: Supplementary file 5 [file Table2.xlsx]

## Sheet: Sheet1
Supplementary Table 2 The correlation between phagocytic regulatory factors and pathways
gene	pathway	cor	FDR	type	correlation
C1orf233	Cell Cycle pathway	-0.0425402	0.190024	BRCA	None
C1orf233	HIPPO pathway	-0.268577	1.13e-18	BRCA	None
C1orf233	MYC pathway	0.104971	0.000886532	BRCA	None
C1orf233	NOTCH pathway	-0.0699142	0.0292916	BRCA	None
C1orf233	NRF2 pathway	-0.105536	0.000831535	BRCA	None
C1orf233	PI3K pathway	-0.193568	3.7e-10	BRCA	None
C1orf233	RTK/RAS pathway	-0.0457536	0.157015	BRCA	None
C1orf233	TGF-Beta pathway	-0.394142	2.36e-40	BRCA	Inhibition
C1orf233	TP53 pathway	-0.319187	3.31e-26	BRCA	Inhibition
C1orf233	WNT pathway	-0.0626513	0.0516619	BRCA	None
UBR4	Cell Cycle pathway	0.0348877	0.287857	BRCA	None
UBR4	HIPPO pathway	-0.310383	8.5e-25	BRCA	Inhibition
UBR4	MYC pathway	0.0913112	0.00398431	BRCA	None
UBR4	NOTCH pathway	-0.105765	0.000809882	BRCA	None
UBR4	NRF2 pathway	-0.00756957	0.824466	BRCA	None
UBR4	PI3K pathway	-0.48207	1.94e-62	BRCA	Inhibition
UBR4	RTK/RAS pathway	-0.280178	2.91e-20	BRCA	None
UBR4	TGF-Beta pathway	-0.526341	5.03e-76	BRCA	Inhibition
UBR4	TP53 pathway	-0.249989	2.76e-16	BRCA	None
UBR4	WNT pathway	0.035785	0.27523	BRCA	None
ARID1A	Cell Cycle pathway	-0.114735	0.000265625	BRCA	None
ARID1A	HIPPO pathway	0.305625	4.76e-24	BRCA	Activation
ARID1A	MYC pathway	0.104393	0.00094632	BRCA	None
ARID1A	NOTCH pathway	0.0849427	0.00756879	BRCA	None
ARID1A	NRF2 pathway	0.0955033	0.00257542	BRCA	None
ARID1A	PI3K pathway	0.485344	2.3e-63	BRCA	Activation
ARID1A	RTK/RAS pathway	0.371703	9.83e-36	BRCA	Activation
ARID1A	TGF-Beta pathway	0.40891	1.24e-43	BRCA	Activation
ARID1A	TP53 pathway	0.17376	2.09e-08	BRCA	None
ARID1A	WNT pathway	0.0183144	0.588682	BRCA	None
MECR	Cell Cycle pathway	-0.00481076	0.88872	BRCA	None
MECR	HIPPO pathway	-0.167507	6.78e-08	BRCA	None
MECR	MYC pathway	0.18856	1.06e-09	BRCA	None
MECR	NOTCH pathway	-0.134437	1.72e-05	BRCA	None
MECR	NRF2 pathway	-0.0156958	0.64698	BRCA	None
MECR	PI3K pathway	-0.256666	3.98e-17	BRCA	None
MECR	RTK/RAS pathway	-0.112269	0.000362696	BRCA	None
MECR	TGF-Beta pathway	-0.435948	4.85e-50	BRCA	Inhibition
MECR	TP53 pathway	-0.241666	2.82e-15	BRCA	None
MECR	WNT pathway	0.0647317	0.0440613	BRCA	None
ELOVL1	Cell Cycle pathway	0.288404	1.94e-21	BRCA	None
ELOVL1	HIPPO pathway	0.00653583	0.848522	BRCA	None
ELOVL1	MYC pathway	0.0459194	0.155571	BRCA	None
ELOVL1	NOTCH pathway	0.0260706	0.431488	BRCA	None
ELOVL1	NRF2 pathway	-0.178955	7.56e-09	BRCA	None
ELOVL1	PI3K pathway	-0.1456	3.02e-06	BRCA	None
ELOVL1	RTK/RAS pathway	-0.200121	8.89e-11	BRCA	None
ELOVL1	TGF-Beta pathway	-0.201059	7.21e-11	BRCA	None
ELOVL1	TP53 pathway	-0.0836648	0.00854475	BRCA	None
ELOVL1	WNT pathway	0.0593558	0.0653919	BRCA	None
NFIA	Cell Cycle pathway	-0.268595	1.13e-18	BRCA	None
NFIA	HIPPO pathway	0.20437	3.41e-11	BRCA	None
NFIA	MYC pathway	-0.117862	0.000176672	BRCA	None
NFIA	NOTCH pathway	0.027795	0.402905	BRCA	None
NFIA	NRF2 pathway	0.154691	6.65e-07	BRCA	None
NFIA	PI3K pathway	0.377072	8.51e-37	BRCA	Activation
NFIA	RTK/RAS pathway	0.0754755	0.0181272	BRCA	None
NFIA	TGF-Beta pathway	0.327275	1.47e-27	BRCA	Activation
NFIA	TP53 pathway	0.167992	6.19e-08	BRCA	None
NFIA	WNT pathway	-0.0719391	0.0246682	BRCA	None
NDUFS2	Cell Cycle pathway	-0.0984299	0.00187242	BRCA	None
NDUFS2	HIPPO pathway	-0.14631	2.69e-06	BRCA	None
NDUFS2	MYC pathway	0.0488865	0.130448	BRCA	None
NDUFS2	NOTCH pathway	-0.170433	3.92e-08	BRCA	None
NDUFS2	NRF2 pathway	0.00988938	0.771895	BRCA	None
NDUFS2	PI3K pathway	-0.0629216	0.0506333	BRCA	None
NDUFS2	RTK/RAS pathway	-0.123915	7.8e-05	BRCA	None
NDUFS2	TGF-Beta pathway	-0.275804	1.17e-19	BRCA	None
NDUFS2	TP53 pathway	0.00536453	0.875203	BRCA	None
NDUFS2	WNT pathway	-0.173345	2.24e-08	BRCA	None
PTPRC	Cell Cycle pathway	0.253652	9.55e-17	BRCA	None
PTPRC	HIPPO pathway	0.255668	5.29e-17	BRCA	None
PTPRC	MYC pathway	0.0187817	0.579172	BRCA	None
PTPRC	NOTCH pathway	0.227969	1.08e-13	BRCA	None
PTPRC	NRF2 pathway	-0.0461595	0.153403	BRCA	None
PTPRC	PI3K pathway	0.0528157	0.102032	BRCA	None
PTPRC	RTK/RAS pathway	0.0685476	0.0327028	BRCA	None
PTPRC	TGF-Beta pathway	0.376442	1.14e-36	BRCA	Activation
PTPRC	TP53 pathway	0.3706	1.61e-35	BRCA	Activation
PTPRC	WNT pathway	0.26327	5.7e-18	BRCA	None
NDUFAF7	Cell Cycle pathway	0.15743	4.15e-07	BRCA	None
NDUFAF7	HIPPO pathway	-0.0248653	0.454839	BRCA	None
NDUFAF7	MYC pathway	0.147018	2.41e-06	BRCA	None
NDUFAF7	NOTCH pathway	-0.0979893	0.00196679	BRCA	None
NDUFAF7	NRF2 pathway	0.0538149	0.0957299	BRCA	None
NDUFAF7	PI3K pathway	-0.14512	3.26e-06	BRCA	None
NDUFAF7	RTK/RAS pathway	-0.0577861	0.0729192	BRCA	None
NDUFAF7	TGF-Beta pathway	-0.0809843	0.0109893	BRCA	None
NDUFAF7	TP53 pathway	0.178193	8.77e-09	BRCA	None
NDUFAF7	WNT pathway	0.0192173	0.570452	BRCA	None
STARD7	Cell Cycle pathway	0.238465	6.8e-15	BRCA	None
STARD7	HIPPO pathway	0.0637905	0.0474252	BRCA	None
STARD7	MYC pathway	0.10205	0.00124241	BRCA	None
STARD7	NOTCH pathway	-0.183808	2.85e-09	BRCA	None
STARD7	NRF2 pathway	0.00170844	0.960758	BRCA	None
STARD7	PI3K pathway	0.0216375	0.518341	BRCA	None
STARD7	RTK/RAS pathway	-0.111058	0.000422796	BRCA	None
STARD7	TGF-Beta pathway	0.0595123	0.0647056	BRCA	None
STARD7	TP53 pathway	0.173351	2.24e-08	BRCA	None
STARD7	WNT pathway	-0.0314774	0.339451	BRCA	None
COX5B	Cell Cycle pathway	0.0488976	0.130448	BRCA	None
COX5B	HIPPO pathway	-0.42954	1.77e-48	BRCA	Inhibition
COX5B	MYC pathway	0.0457023	0.157319	BRCA	None
COX5B	NOTCH pathway	-0.116652	0.000207406	BRCA	None
COX5B	NRF2 pathway	-0.00145167	0.965302	BRCA	None
COX5B	PI3K pathway	-0.453412	1.57e-54	BRCA	Inhibition
COX5B	RTK/RAS pathway	-0.319042	3.48e-26	BRCA	Inhibition
COX5B	TGF-Beta pathway	-0.576559	1.65e-94	BRCA	Inhibition
COX5B	TP53 pathway	-0.402791	2.92e-42	BRCA	Inhibition
COX5B	WNT pathway	-0.0544742	0.0914434	BRCA	None
CAB39	Cell Cycle pathway	-0.00782599	0.819708	BRCA	None
CAB39	HIPPO pathway	0.381506	1.1e-37	BRCA	Activation
CAB39	MYC pathway	-0.109131	0.000538125	BRCA	None
CAB39	NOTCH pathway	0.130699	2.99e-05	BRCA	None
CAB39	NRF2 pathway	0.202947	4.7e-11	BRCA	None
CAB39	PI3K pathway	0.423645	4.59e-47	BRCA	Activation
CAB39	RTK/RAS pathway	0.197363	1.63e-10	BRCA	None
CAB39	TGF-Beta pathway	0.613531	3.08e-110	BRCA	Activation
CAB39	TP53 pathway	0.32325	7.01e-27	BRCA	Activation
CAB39	WNT pathway	0.107113	0.000688764	BRCA	None
CMC1	Cell Cycle pathway	-0.0417185	0.198908	BRCA	None
CMC1	HIPPO pathway	-0.509476	1.37e-70	BRCA	Inhibition
CMC1	MYC pathway	-0.173932	2.03e-08	BRCA	None
CMC1	NOTCH pathway	-0.406527	4.19e-43	BRCA	Inhibition
CMC1	NRF2 pathway	-0.00392588	0.909412	BRCA	None
CMC1	PI3K pathway	-0.233643	2.47e-14	BRCA	None
CMC1	RTK/RAS pathway	-0.277418	7.01e-20	BRCA	None
CMC1	TGF-Beta pathway	-0.381711	1.01e-37	BRCA	Inhibition
CMC1	TP53 pathway	-0.137433	1.09e-05	BRCA	None
CMC1	WNT pathway	-0.350676	1.07e-31	BRCA	Inhibition
SMARCC1	Cell Cycle pathway	0.137514	1.08e-05	BRCA	None
SMARCC1	HIPPO pathway	0.326703	1.83e-27	BRCA	Activation
SMARCC1	MYC pathway	0.133112	2.11e-05	BRCA	None
SMARCC1	NOTCH pathway	-0.00271591	0.937518	BRCA	None
SMARCC1	NRF2 pathway	-0.0838842	0.0083852	BRCA	None
SMARCC1	PI3K pathway	0.395093	1.48e-40	BRCA	Activation
SMARCC1	RTK/RAS pathway	0.151871	1.07e-06	BRCA	None
SMARCC1	TGF-Beta pathway	0.336981	3.04e-29	BRCA	Activation
SMARCC1	TP53 pathway	0.338626	1.61e-29	BRCA	Activation
SMARCC1	WNT pathway	-0.000320826	0.991601	BRCA	None
NDUFAF3	Cell Cycle pathway	-0.235171	1.64e-14	BRCA	None
NDUFAF3	HIPPO pathway	-0.473204	6.3e-60	BRCA	Inhibition
NDUFAF3	MYC pathway	-0.0794751	0.0126442	BRCA	None
NDUFAF3	NOTCH pathway	-0.270436	6.38e-19	BRCA	None
NDUFAF3	NRF2 pathway	-0.0150763	0.66061	BRCA	None
NDUFAF3	PI3K pathway	-0.198711	1.21e-10	BRCA	None
NDUFAF3	RTK/RAS pathway	-0.0850184	0.007523	BRCA	None
NDUFAF3	TGF-Beta pathway	-0.470693	3.03e-59	BRCA	Inhibition
NDUFAF3	TP53 pathway	-0.370914	1.41e-35	BRCA	Inhibition
NDUFAF3	WNT pathway	-0.225808	1.88e-13	BRCA	None
PRKCD	Cell Cycle pathway	-0.221387	5.71e-13	BRCA	None
PRKCD	HIPPO pathway	-0.203753	3.91e-11	BRCA	None
PRKCD	MYC pathway	-0.0566981	0.0786304	BRCA	None
PRKCD	NOTCH pathway	-0.189554	8.62e-10	BRCA	None
PRKCD	NRF2 pathway	0.0496469	0.124819	BRCA	None
PRKCD	PI3K pathway	0.26231	7.62e-18	BRCA	None
PRKCD	RTK/RAS pathway	0.0961023	0.00241512	BRCA	None
PRKCD	TGF-Beta pathway	0.0375353	0.250726	BRCA	None
PRKCD	TP53 pathway	-0.183391	3.09e-09	BRCA	None
PRKCD	WNT pathway	-0.261962	8.44e-18	BRCA	None
PDE12	Cell Cycle pathway	-0.108991	0.000546768	BRCA	None
PDE12	HIPPO pathway	0.199703	9.73e-11	BRCA	None
PDE12	MYC pathway	-0.0119456	0.728194	BRCA	None
PDE12	NOTCH pathway	-0.0497243	0.124341	BRCA	None
PDE12	NRF2 pathway	-0.00390526	0.909412	BRCA	None
PDE12	PI3K pathway	0.473472	5.43e-60	BRCA	Activation
PDE12	RTK/RAS pathway	0.293628	3.34e-22	BRCA	None
PDE12	TGF-Beta pathway	0.389593	2.24e-39	BRCA	Activation
PDE12	TP53 pathway	0.22803	1.07e-13	BRCA	None
PDE12	WNT pathway	-0.131782	2.55e-05	BRCA	None
CD47	Cell Cycle pathway	0.23345	2.59e-14	BRCA	None
CD47	HIPPO pathway	-0.00557555	0.870679	BRCA	None
CD47	MYC pathway	-0.0646487	0.0442949	BRCA	None
CD47	NOTCH pathway	-0.17339	2.23e-08	BRCA	None
CD47	NRF2 pathway	-0.00163296	0.961643	BRCA	None
CD47	PI3K pathway	-0.0942128	0.00295078	BRCA	None
CD47	RTK/RAS pathway	-0.294723	2.29e-22	BRCA	None
CD47	TGF-Beta pathway	-0.165014	1.07e-07	BRCA	None
CD47	TP53 pathway	0.0933679	0.0032243	BRCA	None
CD47	WNT pathway	0.0142181	0.680267	BRCA	None
TIMMDC1	Cell Cycle pathway	0.13813	9.84e-06	BRCA	None
TIMMDC1	HIPPO pathway	-0.298638	5.84e-23	BRCA	None
TIMMDC1	MYC pathway	-0.0399768	0.219091	BRCA	None
TIMMDC1	NOTCH pathway	-0.291265	7.4e-22	BRCA	None
TIMMDC1	NRF2 pathway	-0.0553553	0.0860388	BRCA	None
TIMMDC1	PI3K pathway	-0.373811	3.77e-36	BRCA	Inhibition
TIMMDC1	RTK/RAS pathway	-0.411258	3.6e-44	BRCA	Inhibition
TIMMDC1	TGF-Beta pathway	-0.483596	7.34e-63	BRCA	Inhibition
TIMMDC1	TP53 pathway	-0.150517	1.35e-06	BRCA	None
TIMMDC1	WNT pathway	-0.113619	0.000305575	BRCA	None
NDUFB4	Cell Cycle pathway	0.011952	0.728194	BRCA	None
NDUFB4	HIPPO pathway	-0.385765	1.45e-38	BRCA	Inhibition
NDUFB4	MYC pathway	-0.184953	2.25e-09	BRCA	None
NDUFB4	NOTCH pathway	-0.249916	2.81e-16	BRCA	None
NDUFB4	NRF2 pathway	0.075823	0.0176084	BRCA	None
NDUFB4	PI3K pathway	-0.166646	7.91e-08	BRCA	None
NDUFB4	RTK/RAS pathway	-0.333838	1.09e-28	BRCA	Inhibition
NDUFB4	TGF-Beta pathway	-0.373907	3.65e-36	BRCA	Inhibition
NDUFB4	TP53 pathway	-0.236987	1.01e-14	BRCA	None
NDUFB4	WNT pathway	-0.239475	5.16e-15	BRCA	None
PDCD10	Cell Cycle pathway	0.261045	1.11e-17	BRCA	None
PDCD10	HIPPO pathway	0.0734657	0.0216809	BRCA	None
PDCD10	MYC pathway	-0.0924908	0.00352714	BRCA	None
PDCD10	NOTCH pathway	-0.17835	8.51e-09	BRCA	None
PDCD10	NRF2 pathway	0.0098892	0.771895	BRCA	None
PDCD10	PI3K pathway	0.117895	0.000176231	BRCA	None
PDCD10	RTK/RAS pathway	-0.10127	0.00135627	BRCA	None
PDCD10	TGF-Beta pathway	0.132476	2.32e-05	BRCA	None
PDCD10	TP53 pathway	0.189869	8.1e-10	BRCA	None
PDCD10	WNT pathway	-0.10599	0.000789105	BRCA	None
WDR1	Cell Cycle pathway	0.124296	7.42e-05	BRCA	None
WDR1	HIPPO pathway	0.23539	1.55e-14	BRCA	None
WDR1	MYC pathway	0.125429	6.36e-05	BRCA	None
WDR1	NOTCH pathway	0.196442	1.98e-10	BRCA	None
WDR1	NRF2 pathway	-0.0318214	0.334756	BRCA	None
WDR1	PI3K pathway	0.126576	5.41e-05	BRCA	None
WDR1	RTK/RAS pathway	0.191947	5.2e-10	BRCA	None
WDR1	TGF-Beta pathway	0.13785	1.03e-05	BRCA	None
WDR1	TP53 pathway	-0.0462018	0.153194	BRCA	None
WDR1	WNT pathway	0.204607	3.24e-11	BRCA	None
UBE2K	Cell Cycle pathway	-0.0109409	0.751193	BRCA	None
UBE2K	HIPPO pathway	-0.119202	0.000147894	BRCA	None
UBE2K	MYC pathway	-0.186888	1.5e-09	BRCA	None
UBE2K	NOTCH pathway	-0.29718	9.74e-23	BRCA	None
UBE2K	NRF2 pathway	0.120825	0.000119488	BRCA	None
UBE2K	PI3K pathway	0.169136	5e-08	BRCA	None
UBE2K	RTK/RAS pathway	-0.139288	8.2e-06	BRCA	None
UBE2K	TGF-Beta pathway	0.00320293	0.925945	BRCA	None
UBE2K	TP53 pathway	0.0658506	0.0406077	BRCA	None
UBE2K	WNT pathway	-0.278637	4.77e-20	BRCA	None
RHOH	Cell Cycle pathway	-0.278214	5.43e-20	BRCA	None
RHOH	HIPPO pathway	-0.168688	5.43e-08	BRCA	None
RHOH	MYC pathway	-0.102435	0.00118862	BRCA	None
RHOH	NOTCH pathway	-0.0524424	0.104448	BRCA	None
RHOH	NRF2 pathway	0.0978187	0.00200232	BRCA	None
RHOH	PI3K pathway	0.172313	2.74e-08	BRCA	None
RHOH	RTK/RAS pathway	0.078389	0.0139649	BRCA	None
RHOH	TGF-Beta pathway	0.0805001	0.0114665	BRCA	None
RHOH	TP53 pathway	-0.00566324	0.869386	BRCA	None
RHOH	WNT pathway	-0.115115	0.000253963	BRCA	None
GRSF1	Cell Cycle pathway	0.0812183	0.0107747	BRCA	None
GRSF1	HIPPO pathway	0.0268529	0.418247	BRCA	None
GRSF1	MYC pathway	-0.0489258	0.130448	BRCA	None
GRSF1	NOTCH pathway	-0.228311	1e-13	BRCA	None
GRSF1	NRF2 pathway	-0.0304783	0.356041	BRCA	None
GRSF1	PI3K pathway	0.258434	2.42e-17	BRCA	None
GRSF1	RTK/RAS pathway	-0.0227169	0.496641	BRCA	None
GRSF1	TGF-Beta pathway	0.113939	0.000294635	BRCA	None
GRSF1	TP53 pathway	0.126958	5.13e-05	BRCA	None
GRSF1	WNT pathway	-0.171492	3.21e-08	BRCA	None
COX18	Cell Cycle pathway	-0.175969	1.37e-08	BRCA	None
COX18	HIPPO pathway	-0.0143367	0.678133	BRCA	None
COX18	MYC pathway	-0.149238	1.68e-06	BRCA	None
COX18	NOTCH pathway	-0.175617	1.46e-08	BRCA	None
COX18	NRF2 pathway	0.055409	0.0858352	BRCA	None
COX18	PI3K pathway	0.324655	4.06e-27	BRCA	Activation
COX18	RTK/RAS pathway	0.127874	4.5e-05	BRCA	None
COX18	TGF-Beta pathway	0.202707	4.96e-11	BRCA	None
COX18	TP53 pathway	0.085323	0.0073165	BRCA	None
COX18	WNT pathway	-0.237387	9.09e-15	BRCA	None
UBE2D3	Cell Cycle pathway	-0.0535485	0.0974248	BRCA	None
UBE2D3	HIPPO pathway	0.131686	2.58e-05	BRCA	None
UBE2D3	MYC pathway	-0.0266051	0.422472	BRCA	None
UBE2D3	NOTCH pathway	-0.079371	0.0127513	BRCA	None
UBE2D3	NRF2 pathway	0.132178	2.41e-05	BRCA	None
UBE2D3	PI3K pathway	0.290544	9.39e-22	BRCA	None
UBE2D3	RTK/RAS pathway	0.214485	3.11e-12	BRCA	None
UBE2D3	TGF-Beta pathway	0.291983	5.86e-22	BRCA	None
UBE2D3	TP53 pathway	0.14459	3.56e-06	BRCA	None
UBE2D3	WNT pathway	-0.0833471	0.00880759	BRCA	None
NDUFC1	Cell Cycle pathway	-0.186832	1.52e-09	BRCA	None
NDUFC1	HIPPO pathway	-0.454046	1.08e-54	BRCA	Inhibition
NDUFC1	MYC pathway	-0.143234	4.42e-06	BRCA	None
NDUFC1	NOTCH pathway	-0.263322	5.63e-18	BRCA	None
NDUFC1	NRF2 pathway	0.0827922	0.00929534	BRCA	None
NDUFC1	PI3K pathway	-0.255027	6.38e-17	BRCA	None
NDUFC1	RTK/RAS pathway	-0.193443	3.8e-10	BRCA	None
NDUFC1	TGF-Beta pathway	-0.434891	8.8e-50	BRCA	Inhibition
NDUFC1	TP53 pathway	-0.375128	2.07e-36	BRCA	Inhibition
NDUFC1	WNT pathway	-0.228115	1.05e-13	BRCA	None
HMGB2	Cell Cycle pathway	0.389807	2.05e-39	BRCA	Activation
HMGB2	HIPPO pathway	-0.237817	8.1e-15	BRCA	None
HMGB2	MYC pathway	0.152484	9.73e-07	BRCA	None
HMGB2	NOTCH pathway	-0.204252	3.49e-11	BRCA	None
HMGB2	NRF2 pathway	-0.0521173	0.10655	BRCA	None
HMGB2	PI3K pathway	-0.152331	9.95e-07	BRCA	None
HMGB2	RTK/RAS pathway	-0.198184	1.36e-10	BRCA	None
HMGB2	TGF-Beta pathway	-0.259796	1.61e-17	BRCA	None
HMGB2	TP53 pathway	0.0590996	0.0664928	BRCA	None
HMGB2	WNT pathway	-0.134871	1.62e-05	BRCA	None
NDUFS6	Cell Cycle pathway	0.0808169	0.0111352	BRCA	None
NDUFS6	HIPPO pathway	-0.369285	2.91e-35	BRCA	Inhibition
NDUFS6	MYC pathway	0.148217	1.98e-06	BRCA	None
NDUFS6	NOTCH pathway	-0.0986539	0.00182764	BRCA	None
NDUFS6	NRF2 pathway	-0.113737	0.000301993	BRCA	None
NDUFS6	PI3K pathway	-0.369667	2.46e-35	BRCA	Inhibition
NDUFS6	RTK/RAS pathway	-0.222432	4.38e-13	BRCA	None
NDUFS6	TGF-Beta pathway	-0.528835	7.72e-77	BRCA	Inhibition
NDUFS6	TP53 pathway	-0.478347	2.32e-61	BRCA	Inhibition
NDUFS6	WNT pathway	-0.00695381	0.839559	BRCA	None
HIGD2A	Cell Cycle pathway	-0.120773	0.00012012	BRCA	None
HIGD2A	HIPPO pathway	-0.407837	2.13e-43	BRCA	Inhibition
HIGD2A	MYC pathway	0.0242779	0.465295	BRCA	None
HIGD2A	NOTCH pathway	-0.0878698	0.00569434	BRCA	None
HIGD2A	NRF2 pathway	0.0200181	0.553405	BRCA	None
HIGD2A	PI3K pathway	-0.358286	3.99e-33	BRCA	Inhibition
HIGD2A	RTK/RAS pathway	-0.180189	5.95e-09	BRCA	None
HIGD2A	TGF-Beta pathway	-0.493012	1.3e-65	BRCA	Inhibition
HIGD2A	TP53 pathway	-0.373733	3.84e-36	BRCA	Inhibition
HIGD2A	WNT pathway	-0.0579708	0.0720168	BRCA	None
MTO1	Cell Cycle pathway	0.0755383	0.0180505	BRCA	None
MTO1	HIPPO pathway	0.166652	7.91e-08	BRCA	None
MTO1	MYC pathway	0.0287779	0.38524	BRCA	None
MTO1	NOTCH pathway	0.0189952	0.574905	BRCA	None
MTO1	NRF2 pathway	0.0554073	0.0858352	BRCA	None
MTO1	PI3K pathway	0.0620941	0.0538429	BRCA	None
MTO1	RTK/RAS pathway	-0.0100889	0.76948	BRCA	None
MTO1	TGF-Beta pathway	0.224238	2.78e-13	BRCA	None
MTO1	TP53 pathway	0.315248	1.41e-25	BRCA	Activation
MTO1	WNT pathway	0.0517227	0.109361	BRCA	None
SLC35A1	Cell Cycle pathway	-0.201005	7.28e-11	BRCA	None
SLC35A1	HIPPO pathway	0.0404824	0.212963	BRCA	None
SLC35A1	MYC pathway	-0.0411691	0.205011	BRCA	None
SLC35A1	NOTCH pathway	-0.0993815	0.00168512	BRCA	None
SLC35A1	NRF2 pathway	0.170648	3.77e-08	BRCA	None
SLC35A1	PI3K pathway	0.119878	0.000135239	BRCA	None
SLC35A1	RTK/RAS pathway	0.0342847	0.296557	BRCA	None
SLC35A1	TGF-Beta pathway	0.173744	2.09e-08	BRCA	None
SLC35A1	TP53 pathway	0.113668	0.000304197	BRCA	None
SLC35A1	WNT pathway	-0.0945491	0.00285186	BRCA	None
RTN4IP1	Cell Cycle pathway	0.164832	1.1e-07	BRCA	None
RTN4IP1	HIPPO pathway	-0.100551	0.00147155	BRCA	None
RTN4IP1	MYC pathway	0.0125718	0.715763	BRCA	None
RTN4IP1	NOTCH pathway	-0.149224	1.68e-06	BRCA	None
RTN4IP1	NRF2 pathway	-0.116796	0.000203807	BRCA	None
RTN4IP1	PI3K pathway	-0.205584	2.58e-11	BRCA	None
RTN4IP1	RTK/RAS pathway	-0.375441	1.81e-36	BRCA	Inhibition
RTN4IP1	TGF-Beta pathway	-0.212984	4.48e-12	BRCA	None
RTN4IP1	TP53 pathway	-0.0478587	0.139062	BRCA	None
RTN4IP1	WNT pathway	-0.0294907	0.37346	BRCA	None
ARID1B	Cell Cycle pathway	-0.0429826	0.185456	BRCA	None
ARID1B	HIPPO pathway	0.428186	3.69e-48	BRCA	Activation
ARID1B	MYC pathway	0.097678	0.00203145	BRCA	None
ARID1B	NOTCH pathway	0.165877	9.13e-08	BRCA	None
ARID1B	NRF2 pathway	0.0771801	0.0156096	BRCA	None
ARID1B	PI3K pathway	0.423478	4.87e-47	BRCA	Activation
ARID1B	RTK/RAS pathway	0.282138	1.54e-20	BRCA	None
ARID1B	TGF-Beta pathway	0.482601	1.4e-62	BRCA	Activation
ARID1B	TP53 pathway	0.316162	1e-25	BRCA	Activation
ARID1B	WNT pathway	0.120464	0.000125156	BRCA	None
ACTB	Cell Cycle pathway	0.286659	3.49e-21	BRCA	None
ACTB	HIPPO pathway	0.0268464	0.418247	BRCA	None
ACTB	MYC pathway	-0.0104147	0.763502	BRCA	None
ACTB	NOTCH pathway	0.173963	2.02e-08	BRCA	None
ACTB	NRF2 pathway	-0.0940624	0.00299546	BRCA	None
ACTB	PI3K pathway	-0.379303	3.07e-37	BRCA	Inhibition
ACTB	RTK/RAS pathway	-0.31788	5.33e-26	BRCA	Inhibition
ACTB	TGF-Beta pathway	-0.267955	1.36e-18	BRCA	None
ACTB	TP53 pathway	-0.0569444	0.0774276	BRCA	None
ACTB	WNT pathway	0.252556	1.31e-16	BRCA	None
C1GALT1	Cell Cycle pathway	0.28119	2.1e-20	BRCA	None
C1GALT1	HIPPO pathway	0.319279	3.22e-26	BRCA	Activation
C1GALT1	MYC pathway	0.0139951	0.68501	BRCA	None
C1GALT1	NOTCH pathway	0.146036	2.81e-06	BRCA	None
C1GALT1	NRF2 pathway	-0.0270708	0.414895	BRCA	None
C1GALT1	PI3K pathway	0.0936389	0.00313436	BRCA	None
C1GALT1	RTK/RAS pathway	0.0240187	0.470132	BRCA	None
C1GALT1	TGF-Beta pathway	0.268476	1.16e-18	BRCA	None
C1GALT1	TP53 pathway	0.289478	1.35e-21	BRCA	None
C1GALT1	WNT pathway	0.191965	5.2e-10	BRCA	None
VPS37A	Cell Cycle pathway	-0.00921688	0.787391	BRCA	None
VPS37A	HIPPO pathway	0.139674	7.74e-06	BRCA	None
VPS37A	MYC pathway	-0.0871455	0.00613216	BRCA	None
VPS37A	NOTCH pathway	-0.0207386	0.537735	BRCA	None
VPS37A	NRF2 pathway	0.0926626	0.00346712	BRCA	None
VPS37A	PI3K pathway	0.21252	5e-12	BRCA	None
VPS37A	RTK/RAS pathway	0.194336	3.14e-10	BRCA	None
VPS37A	TGF-Beta pathway	0.188687	1.03e-09	BRCA	None
VPS37A	TP53 pathway	0.152436	9.79e-07	BRCA	None
VPS37A	WNT pathway	-0.0897216	0.00470409	BRCA	None
NDUFB9	Cell Cycle pathway	0.178844	7.72e-09	BRCA	None
NDUFB9	HIPPO pathway	-0.286441	3.74e-21	BRCA	None
NDUFB9	MYC pathway	0.0281627	0.396369	BRCA	None
NDUFB9	NOTCH pathway	-0.267587	1.52e-18	BRCA	None
NDUFB9	NRF2 pathway	-0.112036	0.000373182	BRCA	None
NDUFB9	PI3K pathway	-0.229202	7.95e-14	BRCA	None
NDUFB9	RTK/RAS pathway	-0.34008	8.87e-30	BRCA	Inhibition
NDUFB9	TGF-Beta pathway	-0.430129	1.31e-48	BRCA	Inhibition
NDUFB9	TP53 pathway	-0.236199	1.25e-14	BRCA	None
NDUFB9	WNT pathway	-0.070942	0.0268579	BRCA	None
TMEM261	Cell Cycle pathway	0.0601868	0.0616069	BRCA	None
TMEM261	HIPPO pathway	-0.14456	3.57e-06	BRCA	None
TMEM261	MYC pathway	-0.0742802	0.020198	BRCA	None
TMEM261	NOTCH pathway	-0.141282	6.03e-06	BRCA	None
TMEM261	NRF2 pathway	0.0123923	0.719451	BRCA	None
TMEM261	PI3K pathway	-0.34558	9.17e-31	BRCA	Inhibition
TMEM261	RTK/RAS pathway	-0.266332	2.24e-18	BRCA	None
TMEM261	TGF-Beta pathway	-0.285716	4.73e-21	BRCA	None
TMEM261	TP53 pathway	-0.0372797	0.253688	BRCA	None
TMEM261	WNT pathway	-0.000675424	0.983437	BRCA	None
NDUFB6	Cell Cycle pathway	0.0193765	0.567465	BRCA	None
NDUFB6	HIPPO pathway	-0.380126	2.09e-37	BRCA	Inhibition
NDUFB6	MYC pathway	0.0138495	0.687823	BRCA	None
NDUFB6	NOTCH pathway	-0.179861	6.32e-09	BRCA	None
NDUFB6	NRF2 pathway	-0.0809254	0.0110352	BRCA	None
NDUFB6	PI3K pathway	-0.426437	9.74e-48	BRCA	Inhibition
NDUFB6	RTK/RAS pathway	-0.155081	6.22e-07	BRCA	None
NDUFB6	TGF-Beta pathway	-0.475545	1.46e-60	BRCA	Inhibition
NDUFB6	TP53 pathway	-0.350347	1.23e-31	BRCA	Inhibition
NDUFB6	WNT pathway	-0.104118	0.000976803	BRCA	None
GNE	Cell Cycle pathway	0.0314735	0.339451	BRCA	None
GNE	HIPPO pathway	0.192972	4.18e-10	BRCA	None
GNE	MYC pathway	-0.00319641	0.925945	BRCA	None
GNE	NOTCH pathway	0.0792021	0.0129396	BRCA	None
GNE	NRF2 pathway	-0.047555	0.141282	BRCA	None
GNE	PI3K pathway	0.217662	1.44e-12	BRCA	None
GNE	RTK/RAS pathway	0.188654	1.04e-09	BRCA	None
GNE	TGF-Beta pathway	0.343286	2.37e-30	BRCA	Activation
GNE	TP53 pathway	0.249795	2.9e-16	BRCA	None
GNE	WNT pathway	0.044248	0.172004	BRCA	None
NANS	Cell Cycle pathway	-0.17474	1.74e-08	BRCA	None
NANS	HIPPO pathway	-0.337925	2.09e-29	BRCA	Inhibition
NANS	MYC pathway	-0.0569045	0.0775468	BRCA	None
NANS	NOTCH pathway	-0.0960755	0.00241824	BRCA	None
NANS	NRF2 pathway	0.0596813	0.0639639	BRCA	None
NANS	PI3K pathway	-0.13175	2.56e-05	BRCA	None
NANS	RTK/RAS pathway	-0.198851	1.18e-10	BRCA	None
NANS	TGF-Beta pathway	-0.244795	1.19e-15	BRCA	None
NANS	TP53 pathway	-0.312492	3.9e-25	BRCA	Inhibition
NANS	WNT pathway	-0.195788	2.28e-10	BRCA	None
TMEM38B	Cell Cycle pathway	0.322593	8.96e-27	BRCA	Activation
TMEM38B	HIPPO pathway	0.209452	1.04e-11	BRCA	None
TMEM38B	MYC pathway	0.102606	0.00116649	BRCA	None
TMEM38B	NOTCH pathway	0.0582543	0.0706971	BRCA	None
TMEM38B	NRF2 pathway	-0.053235	0.0993717	BRCA	None
TMEM38B	PI3K pathway	0.0419368	0.196572	BRCA	None
TMEM38B	RTK/RAS pathway	0.0647343	0.0440613	BRCA	None
TMEM38B	TGF-Beta pathway	0.137048	1.15e-05	BRCA	None
TMEM38B	TP53 pathway	0.153266	8.51e-07	BRCA	None
TMEM38B	WNT pathway	0.101844	0.00127111	BRCA	None
ALAD	Cell Cycle pathway	-0.389577	2.24e-39	BRCA	Inhibition
ALAD	HIPPO pathway	0.0762581	0.0169369	BRCA	None
ALAD	MYC pathway	-0.0114616	0.739645	BRCA	None
ALAD	NOTCH pathway	0.0464588	0.150886	BRCA	None
ALAD	NRF2 pathway	0.217359	1.55e-12	BRCA	None
ALAD	PI3K pathway	0.246363	7.66e-16	BRCA	None
ALAD	RTK/RAS pathway	0.331534	2.75e-28	BRCA	Activation
ALAD	TGF-Beta pathway	0.168694	5.43e-08	BRCA	None
ALAD	TP53 pathway	-0.0764763	0.0166219	BRCA	None
ALAD	WNT pathway	-0.0161032	0.6386	BRCA	None
NDUFA8	Cell Cycle pathway	-0.0275534	0.407057	BRCA	None
NDUFA8	HIPPO pathway	-0.52043	3.93e-74	BRCA	Inhibition
NDUFA8	MYC pathway	-0.0858549	0.0069739	BRCA	None
NDUFA8	NOTCH pathway	-0.225177	2.21e-13	BRCA	None
NDUFA8	NRF2 pathway	0.0110033	0.750485	BRCA	None
NDUFA8	PI3K pathway	-0.338051	2.01e-29	BRCA	Inhibition
NDUFA8	RTK/RAS pathway	-0.313307	2.89e-25	BRCA	Inhibition
NDUFA8	TGF-Beta pathway	-0.486278	1.3e-63	BRCA	Inhibition
NDUFA8	TP53 pathway	-0.429758	1.59e-48	BRCA	Inhibition
NDUFA8	WNT pathway	-0.256774	3.86e-17	BRCA	None
PTEN	Cell Cycle pathway	0.00827401	0.809624	BRCA	None
PTEN	HIPPO pathway	0.305948	4.25e-24	BRCA	Activation
PTEN	MYC pathway	-0.139453	8.01e-06	BRCA	None
PTEN	NOTCH pathway	0.129976	3.32e-05	BRCA	None
PTEN	NRF2 pathway	0.160713	2.31e-07	BRCA	None
PTEN	PI3K pathway	0.472818	7.71e-60	BRCA	Activation
PTEN	RTK/RAS pathway	0.189522	8.66e-10	BRCA	None
PTEN	TGF-Beta pathway	0.493532	9.36e-66	BRCA	Activation
PTEN	TP53 pathway	0.291247	7.4e-22	BRCA	None
PTEN	WNT pathway	0.00112765	0.972697	BRCA	None
LDB1	Cell Cycle pathway	-0.191645	5.54e-10	BRCA	None
LDB1	HIPPO pathway	0.142124	5.28e-06	BRCA	None
LDB1	MYC pathway	0.265428	2.96e-18	BRCA	None
LDB1	NOTCH pathway	0.0851822	0.0074104	BRCA	None
LDB1	NRF2 pathway	0.0652998	0.0423703	BRCA	None
LDB1	PI3K pathway	0.25832	2.48e-17	BRCA	None
LDB1	RTK/RAS pathway	0.377404	7.35e-37	BRCA	Activation
LDB1	TGF-Beta pathway	0.127668	4.63e-05	BRCA	None
LDB1	TP53 pathway	0.00591864	0.863691	BRCA	None
LDB1	WNT pathway	0.0765821	0.0164843	BRCA	None
SPI1	Cell Cycle pathway	0.206841	1.94e-11	BRCA	None
SPI1	HIPPO pathway	-0.0606958	0.0594796	BRCA	None
SPI1	MYC pathway	0.0472912	0.143543	BRCA	None
SPI1	NOTCH pathway	0.160725	2.31e-07	BRCA	None
SPI1	NRF2 pathway	-0.0838485	0.00840175	BRCA	None
SPI1	PI3K pathway	-0.314282	2.02e-25	BRCA	Inhibition
SPI1	RTK/RAS pathway	-0.0464652	0.150886	BRCA	None
SPI1	TGF-Beta pathway	-0.103893	0.00100206	BRCA	None
SPI1	TP53 pathway	-0.0261726	0.429989	BRCA	None
SPI1	WNT pathway	0.242497	2.24e-15	BRCA	None
MS4A1	Cell Cycle pathway	0.147225	2.33e-06	BRCA	None
MS4A1	HIPPO pathway	0.0945238	0.00285501	BRCA	None
MS4A1	MYC pathway	0.108457	0.000583918	BRCA	None
MS4A1	NOTCH pathway	0.169702	4.51e-08	BRCA	None
MS4A1	NRF2 pathway	-0.0570423	0.0769767	BRCA	None
MS4A1	PI3K pathway	-0.118879	0.000154315	BRCA	None
MS4A1	RTK/RAS pathway	-0.0216971	0.517664	BRCA	None
MS4A1	TGF-Beta pathway	0.116585	0.000208902	BRCA	None
MS4A1	TP53 pathway	0.197092	1.72e-10	BRCA	None
MS4A1	WNT pathway	0.27006	7.16e-19	BRCA	None
OTUB1	Cell Cycle pathway	-0.06818	0.0336425	BRCA	None
OTUB1	HIPPO pathway	-0.292423	5.06e-22	BRCA	None
OTUB1	MYC pathway	0.0651257	0.042857	BRCA	None
OTUB1	NOTCH pathway	-0.181536	4.53e-09	BRCA	None
OTUB1	NRF2 pathway	-0.109931	0.000486904	BRCA	None
OTUB1	PI3K pathway	-0.24572	9.17e-16	BRCA	None
OTUB1	RTK/RAS pathway	-0.215916	2.21e-12	BRCA	None
OTUB1	TGF-Beta pathway	-0.433823	1.6e-49	BRCA	Inhibition
OTUB1	TP53 pathway	-0.364201	2.86e-34	BRCA	Inhibition
OTUB1	WNT pathway	-0.0609852	0.0582368	BRCA	None
NDUFV1	Cell Cycle pathway	0.0654487	0.0419168	BRCA	None
NDUFV1	HIPPO pathway	-0.224943	2.33e-13	BRCA	None
NDUFV1	MYC pathway	0.310068	9.49e-25	BRCA	Activation
NDUFV1	NOTCH pathway	-0.0498066	0.123822	BRCA	None
NDUFV1	NRF2 pathway	-0.206005	2.35e-11	BRCA	None
NDUFV1	PI3K pathway	-0.364152	2.9e-34	BRCA	Inhibition
NDUFV1	RTK/RAS pathway	-0.14674	2.51e-06	BRCA	None
NDUFV1	TGF-Beta pathway	-0.468941	9.25e-59	BRCA	Inhibition
NDUFV1	TP53 pathway	-0.302664	1.39e-23	BRCA	Inhibition
NDUFV1	WNT pathway	0.0917339	0.00381188	BRCA	None
NDUFS8	Cell Cycle pathway	-0.0532298	0.0993717	BRCA	None
NDUFS8	HIPPO pathway	-0.500007	1.31e-67	BRCA	Inhibition
NDUFS8	MYC pathway	-0.0237618	0.474944	BRCA	None
NDUFS8	NOTCH pathway	-0.243334	1.78e-15	BRCA	None
NDUFS8	NRF2 pathway	-0.0920434	0.00369785	BRCA	None
NDUFS8	PI3K pathway	-0.348873	2.3e-31	BRCA	Inhibition
NDUFS8	RTK/RAS pathway	-0.251337	1.87e-16	BRCA	None
NDUFS8	TGF-Beta pathway	-0.605244	1.43e-106	BRCA	Inhibition
NDUFS8	TP53 pathway	-0.465017	1.11e-57	BRCA	Inhibition
NDUFS8	WNT pathway	-0.155922	5.37e-07	BRCA	None
LIPT2	Cell Cycle pathway	-0.0731312	0.0222758	BRCA	None
LIPT2	HIPPO pathway	-0.223354	3.47e-13	BRCA	None
LIPT2	MYC pathway	-0.0158903	0.643011	BRCA	None
LIPT2	NOTCH pathway	-0.189912	8.04e-10	BRCA	None
LIPT2	NRF2 pathway	0.00678305	0.843042	BRCA	None
LIPT2	PI3K pathway	-0.132327	2.37e-05	BRCA	None
LIPT2	RTK/RAS pathway	-0.114899	0.000260865	BRCA	None
LIPT2	TGF-Beta pathway	-0.107238	0.000679411	BRCA	None
LIPT2	TP53 pathway	-0.0580435	0.0717271	BRCA	None
LIPT2	WNT pathway	-0.161912	1.87e-07	BRCA	None
FDX1	Cell Cycle pathway	0.0674022	0.0358272	BRCA	None
FDX1	HIPPO pathway	0.0103916	0.763502	BRCA	None
FDX1	MYC pathway	-0.084371	0.00799553	BRCA	None
FDX1	NOTCH pathway	0.0119952	0.728194	BRCA	None
FDX1	NRF2 pathway	-0.0317153	0.336148	BRCA	None
FDX1	PI3K pathway	-0.285198	5.58e-21	BRCA	None
FDX1	RTK/RAS pathway	-0.18744	1.34e-09	BRCA	None
FDX1	TGF-Beta pathway	-0.0964702	0.0023203	BRCA	None
FDX1	TP53 pathway	0.163977	1.28e-07	BRCA	None
FDX1	WNT pathway	0.166823	7.7e-08	BRCA	None
HMBS	Cell Cycle pathway	0.102629	0.00116541	BRCA	None
HMBS	HIPPO pathway	-0.218634	1.14e-12	BRCA	None
HMBS	MYC pathway	0.0307252	0.352106	BRCA	None
HMBS	NOTCH pathway	-0.210031	9.09e-12	BRCA	None
HMBS	NRF2 pathway	-0.153562	8.09e-07	BRCA	None
HMBS	PI3K pathway	-0.343133	2.5e-30	BRCA	Inhibition
HMBS	RTK/RAS pathway	-0.343992	1.77e-30	BRCA	Inhibition
HMBS	TGF-Beta pathway	-0.518425	1.71e-73	BRCA	Inhibition
HMBS	TP53 pathway	-0.081728	0.0102971	BRCA	None
HMBS	WNT pathway	-0.0134807	0.695396	BRCA	None
NDUFA9	Cell Cycle pathway	0.273142	2.73e-19	BRCA	None
NDUFA9	HIPPO pathway	-0.198551	1.25e-10	BRCA	None
NDUFA9	MYC pathway	0.0186213	0.582205	BRCA	None
NDUFA9	NOTCH pathway	-0.156684	4.7e-07	BRCA	None
NDUFA9	NRF2 pathway	-0.123765	7.95e-05	BRCA	None
NDUFA9	PI3K pathway	-0.366594	9.87e-35	BRCA	Inhibition
NDUFA9	RTK/RAS pathway	-0.38285	5.95e-38	BRCA	Inhibition
NDUFA9	TGF-Beta pathway	-0.351034	9.26e-32	BRCA	Inhibition
NDUFA9	TP53 pathway	-0.0991461	0.001729	BRCA	None
NDUFA9	WNT pathway	-0.0270726	0.414895	BRCA	None
CMAS	Cell Cycle pathway	0.330804	3.66e-28	BRCA	Activation
CMAS	HIPPO pathway	-0.0392719	0.227962	BRCA	None
CMAS	MYC pathway	-0.0103374	0.763991	BRCA	None
CMAS	NOTCH pathway	-0.164745	1.12e-07	BRCA	None
CMAS	NRF2 pathway	-0.0503681	0.119527	BRCA	None
CMAS	PI3K pathway	-0.174345	1.88e-08	BRCA	None
CMAS	RTK/RAS pathway	-0.185479	2.01e-09	BRCA	None
CMAS	TGF-Beta pathway	-0.1203	0.000127799	BRCA	None
CMAS	TP53 pathway	0.101577	0.00130997	BRCA	None
CMAS	WNT pathway	-0.0690476	0.0314256	BRCA	None
CS	Cell Cycle pathway	0.0855946	0.00712738	BRCA	None
CS	HIPPO pathway	0.0965268	0.00230943	BRCA	None
CS	MYC pathway	0.092986	0.00335739	BRCA	None
CS	NOTCH pathway	-0.0870322	0.00619461	BRCA	None
CS	NRF2 pathway	-0.0128343	0.709978	BRCA	None
CS	PI3K pathway	0.356628	8.18e-33	BRCA	Activation
CS	RTK/RAS pathway	0.0718797	0.0247603	BRCA	None
CS	TGF-Beta pathway	0.217479	1.51e-12	BRCA	None
CS	TP53 pathway	0.193415	3.81e-10	BRCA	None
CS	WNT pathway	-0.121801	0.00010443	BRCA	None
MTIF3	Cell Cycle pathway	-0.301697	1.96e-23	BRCA	Inhibition
MTIF3	HIPPO pathway	-0.319001	3.51e-26	BRCA	Inhibition
MTIF3	MYC pathway	-0.214785	2.9e-12	BRCA	None
MTIF3	NOTCH pathway	-0.195929	2.22e-10	BRCA	None
MTIF3	NRF2 pathway	0.317845	5.37e-26	BRCA	Activation
MTIF3	PI3K pathway	-0.110012	0.000482725	BRCA	None
MTIF3	RTK/RAS pathway	-0.0811141	0.0108679	BRCA	None
MTIF3	TGF-Beta pathway	-0.179152	7.28e-09	BRCA	None
MTIF3	TP53 pathway	-0.0442443	0.172004	BRCA	None
MTIF3	WNT pathway	-0.249425	3.22e-16	BRCA	None
HMGB1	Cell Cycle pathway	0.260578	1.27e-17	BRCA	None
HMGB1	HIPPO pathway	0.106022	0.000787389	BRCA	None
HMGB1	MYC pathway	0.0783535	0.01399	BRCA	None
HMGB1	NOTCH pathway	0.0562252	0.0813076	BRCA	None
HMGB1	NRF2 pathway	0.104621	0.000921956	BRCA	None
HMGB1	PI3K pathway	-0.0526572	0.10303	BRCA	None
HMGB1	RTK/RAS pathway	-0.0917463	0.00381188	BRCA	None
HMGB1	TGF-Beta pathway	0.017675	0.603058	BRCA	None
HMGB1	TP53 pathway	0.161357	2.07e-07	BRCA	None
HMGB1	WNT pathway	0.112743	0.000341565	BRCA	None
FOXO1	Cell Cycle pathway	0.0691059	0.0313164	BRCA	None
FOXO1	HIPPO pathway	0.577092	1.17e-94	BRCA	Activation
FOXO1	MYC pathway	0.0561636	0.0815608	BRCA	None
FOXO1	NOTCH pathway	0.522435	8.98e-75	BRCA	Activation
FOXO1	NRF2 pathway	0.091073	0.00408158	BRCA	None
FOXO1	PI3K pathway	0.283992	8.33e-21	BRCA	None
FOXO1	RTK/RAS pathway	0.313787	2.42e-25	BRCA	Activation
FOXO1	TGF-Beta pathway	0.624087	4.52e-115	BRCA	Activation
FOXO1	TP53 pathway	0.269269	9.16e-19	BRCA	None
FOXO1	WNT pathway	0.494003	7.33e-66	BRCA	Activation
NUBPL	Cell Cycle pathway	-0.328493	9.12e-28	BRCA	Inhibition
NUBPL	HIPPO pathway	0.0740177	0.0206545	BRCA	None
NUBPL	MYC pathway	-0.143439	4.28e-06	BRCA	None
NUBPL	NOTCH pathway	-0.124452	7.27e-05	BRCA	None
NUBPL	NRF2 pathway	0.0846452	0.00778881	BRCA	None
NUBPL	PI3K pathway	0.474376	3.07e-60	BRCA	Activation
NUBPL	RTK/RAS pathway	0.22358	3.29e-13	BRCA	None
NUBPL	TGF-Beta pathway	0.380837	1.5e-37	BRCA	Activation
NUBPL	TP53 pathway	0.0734459	0.0216857	BRCA	None
NUBPL	WNT pathway	-0.204382	3.41e-11	BRCA	None
SLC39A9	Cell Cycle pathway	-0.379178	3.22e-37	BRCA	Inhibition
SLC39A9	HIPPO pathway	0.0223164	0.504711	BRCA	None
SLC39A9	MYC pathway	-0.226232	1.69e-13	BRCA	None
SLC39A9	NOTCH pathway	-0.13742	1.09e-05	BRCA	None
SLC39A9	NRF2 pathway	0.201073	7.21e-11	BRCA	None
SLC39A9	PI3K pathway	0.498926	2.69e-67	BRCA	Activation
SLC39A9	RTK/RAS pathway	0.197259	1.66e-10	BRCA	None
SLC39A9	TGF-Beta pathway	0.338441	1.73e-29	BRCA	Activation
SLC39A9	TP53 pathway	0.0332974	0.311674	BRCA	None
SLC39A9	WNT pathway	-0.274386	1.83e-19	BRCA	None
ADAM10	Cell Cycle pathway	0.0272169	0.413082	BRCA	None
ADAM10	HIPPO pathway	0.449551	1.6e-53	BRCA	Activation
ADAM10	MYC pathway	-0.114787	0.000264302	BRCA	None
ADAM10	NOTCH pathway	0.18011	6.03e-09	BRCA	None
ADAM10	NRF2 pathway	0.0391861	0.228796	BRCA	None
ADAM10	PI3K pathway	0.565581	3.31e-90	BRCA	Activation
ADAM10	RTK/RAS pathway	0.31849	4.25e-26	BRCA	Activation
ADAM10	TGF-Beta pathway	0.676504	2.55e-142	BRCA	Activation
ADAM10	TP53 pathway	0.325846	2.56e-27	BRCA	Activation
ADAM10	WNT pathway	0.0490691	0.129576	BRCA	None
CHMP1A	Cell Cycle pathway	0.183753	2.88e-09	BRCA	None
CHMP1A	HIPPO pathway	-0.22478	2.43e-13	BRCA	None
CHMP1A	MYC pathway	0.162464	1.69e-07	BRCA	None
CHMP1A	NOTCH pathway	0.00964752	0.777203	BRCA	None
CHMP1A	NRF2 pathway	-0.227838	1.12e-13	BRCA	None
CHMP1A	PI3K pathway	-0.366668	9.63e-35	BRCA	Inhibition
CHMP1A	RTK/RAS pathway	-0.241446	2.99e-15	BRCA	None
CHMP1A	TGF-Beta pathway	-0.442142	1.32e-51	BRCA	Inhibition
CHMP1A	TP53 pathway	-0.345972	7.83e-31	BRCA	Inhibition
CHMP1A	WNT pathway	0.0467174	0.14879	BRCA	None
TACO1	Cell Cycle pathway	0.0510392	0.114325	BRCA	None
TACO1	HIPPO pathway	-0.414533	6.45e-45	BRCA	Inhibition
TACO1	MYC pathway	-0.086587	0.00647692	BRCA	None
TACO1	NOTCH pathway	-0.307933	2.06e-24	BRCA	Inhibition
TACO1	NRF2 pathway	-0.0651245	0.042857	BRCA	None
TACO1	PI3K pathway	-0.100827	0.00142683	BRCA	None
TACO1	RTK/RAS pathway	-0.291744	6.33e-22	BRCA	None
TACO1	TGF-Beta pathway	-0.347646	3.86e-31	BRCA	Inhibition
TACO1	TP53 pathway	-0.274938	1.54e-19	BRCA	None
TACO1	WNT pathway	-0.25826	2.51e-17	BRCA	None
C17orf89	Cell Cycle pathway	0.0516414	0.109827	BRCA	None
C17orf89	HIPPO pathway	-0.377823	6.09e-37	BRCA	Inhibition
C17orf89	MYC pathway	-0.0611631	0.0575156	BRCA	None
C17orf89	NOTCH pathway	-0.309372	1.22e-24	BRCA	Inhibition
C17orf89	NRF2 pathway	-0.0523457	0.10501	BRCA	None
C17orf89	PI3K pathway	-0.279592	3.52e-20	BRCA	None
C17orf89	RTK/RAS pathway	-0.285771	4.67e-21	BRCA	None
C17orf89	TGF-Beta pathway	-0.452422	2.82e-54	BRCA	Inhibition
C17orf89	TP53 pathway	-0.214622	3.01e-12	BRCA	None
C17orf89	WNT pathway	-0.134868	1.62e-05	BRCA	None
SS18	Cell Cycle pathway	-0.0692103	0.0310837	BRCA	None
SS18	HIPPO pathway	0.186672	1.57e-09	BRCA	None
SS18	MYC pathway	0.0137645	0.689119	BRCA	None
SS18	NOTCH pathway	-0.105129	0.000871033	BRCA	None
SS18	NRF2 pathway	0.131785	2.55e-05	BRCA	None
SS18	PI3K pathway	0.25603	4.77e-17	BRCA	None
SS18	RTK/RAS pathway	0.229827	6.76e-14	BRCA	None
SS18	TGF-Beta pathway	0.322588	8.96e-27	BRCA	Activation
SS18	TP53 pathway	0.247514	5.55e-16	BRCA	None
SS18	WNT pathway	-0.0557603	0.0838901	BRCA	None
HMHA1	Cell Cycle pathway	-0.148562	1.87e-06	BRCA	None
HMHA1	HIPPO pathway	-0.338002	2.04e-29	BRCA	Inhibition
HMHA1	MYC pathway	0.157405	4.16e-07	BRCA	None
HMHA1	NOTCH pathway	-0.0647632	0.0440613	BRCA	None
HMHA1	NRF2 pathway	0.00202903	0.953423	BRCA	None
HMHA1	PI3K pathway	-0.264301	4.18e-18	BRCA	None
HMHA1	RTK/RAS pathway	0.0489074	0.130448	BRCA	None
HMHA1	TGF-Beta pathway	-0.366216	1.15e-34	BRCA	Inhibition
HMHA1	TP53 pathway	-0.329652	5.77e-28	BRCA	Inhibition
HMHA1	WNT pathway	0.0244912	0.461434	BRCA	None
NDUFS7	Cell Cycle pathway	-0.163277	1.46e-07	BRCA	None
NDUFS7	HIPPO pathway	-0.373754	3.84e-36	BRCA	Inhibition
NDUFS7	MYC pathway	0.146927	2.44e-06	BRCA	None
NDUFS7	NOTCH pathway	-0.0433798	0.18123	BRCA	None
NDUFS7	NRF2 pathway	-0.0601956	0.0616069	BRCA	None
NDUFS7	PI3K pathway	-0.310535	8.08e-25	BRCA	Inhibition
NDUFS7	RTK/RAS pathway	-0.028836	0.384642	BRCA	None
NDUFS7	TGF-Beta pathway	-0.52361	3.9e-75	BRCA	Inhibition
NDUFS7	TP53 pathway	-0.493567	9.36e-66	BRCA	Inhibition
NDUFS7	WNT pathway	-0.00899628	0.792166	BRCA	None
ZBTB7A	Cell Cycle pathway	-0.35541	1.39e-32	BRCA	Inhibition
ZBTB7A	HIPPO pathway	-0.140813	6.48e-06	BRCA	None
ZBTB7A	MYC pathway	0.033645	0.306412	BRCA	None
ZBTB7A	NOTCH pathway	-0.0292961	0.376569	BRCA	None
ZBTB7A	NRF2 pathway	0.217903	1.37e-12	BRCA	None
ZBTB7A	PI3K pathway	0.224962	2.33e-13	BRCA	None
ZBTB7A	RTK/RAS pathway	0.345562	9.17e-31	BRCA	Activation
ZBTB7A	TGF-Beta pathway	0.00995243	0.771895	BRCA	None
ZBTB7A	TP53 pathway	-0.199885	9.36e-11	BRCA	None
ZBTB7A	WNT pathway	-0.128535	4.09e-05	BRCA	None
GTPBP3	Cell Cycle pathway	-0.0477285	0.140066	BRCA	None
GTPBP3	HIPPO pathway	-0.210864	7.46e-12	BRCA	None
GTPBP3	MYC pathway	0.351846	6.56e-32	BRCA	Activation
GTPBP3	NOTCH pathway	-0.1667	7.87e-08	BRCA	None
GTPBP3	NRF2 pathway	-0.0410682	0.205974	BRCA	None
GTPBP3	PI3K pathway	-0.12556	6.26e-05	BRCA	None
GTPBP3	RTK/RAS pathway	0.12526	6.51e-05	BRCA	None
GTPBP3	TGF-Beta pathway	-0.382605	6.62e-38	BRCA	Inhibition
GTPBP3	TP53 pathway	-0.193217	3.97e-10	BRCA	None
GTPBP3	WNT pathway	-0.0619054	0.0545361	BRCA	None
SAMD4B	Cell Cycle pathway	0.180009	6.14e-09	BRCA	None
SAMD4B	HIPPO pathway	-0.0705075	0.0278581	BRCA	None
SAMD4B	MYC pathway	0.249281	3.34e-16	BRCA	None
SAMD4B	NOTCH pathway	0.0318957	0.333911	BRCA	None
SAMD4B	NRF2 pathway	-0.157211	4.29e-07	BRCA	None
SAMD4B	PI3K pathway	-0.291301	7.35e-22	BRCA	None
SAMD4B	RTK/RAS pathway	-0.10465	0.00092042	BRCA	None
SAMD4B	TGF-Beta pathway	-0.39632	8.05e-41	BRCA	Inhibition
SAMD4B	TP53 pathway	-0.19508	2.67e-10	BRCA	None
SAMD4B	WNT pathway	0.094709	0.00280613	BRCA	None
ATP5SL	Cell Cycle pathway	-0.227694	1.16e-13	BRCA	None
ATP5SL	HIPPO pathway	-0.141102	6.19e-06	BRCA	None
ATP5SL	MYC pathway	0.0684184	0.0330154	BRCA	None
ATP5SL	NOTCH pathway	-0.0857811	0.00701539	BRCA	None
ATP5SL	NRF2 pathway	0.0605752	0.0599528	BRCA	None
ATP5SL	PI3K pathway	0.0618951	0.0545361	BRCA	None
ATP5SL	RTK/RAS pathway	0.183628	2.94e-09	BRCA	None
ATP5SL	TGF-Beta pathway	-0.170795	3.67e-08	BRCA	None
ATP5SL	TP53 pathway	-0.2857	4.73e-21	BRCA	None
ATP5SL	WNT pathway	-0.0324728	0.324538	BRCA	None
POU2F2	Cell Cycle pathway	0.205654	2.55e-11	BRCA	None
POU2F2	HIPPO pathway	0.129552	3.53e-05	BRCA	None
POU2F2	MYC pathway	0.0664806	0.0386508	BRCA	None
POU2F2	NOTCH pathway	0.247405	5.7e-16	BRCA	None
POU2F2	NRF2 pathway	-0.0678883	0.034435	BRCA	None
POU2F2	PI3K pathway	-0.151018	1.24e-06	BRCA	None
POU2F2	RTK/RAS pathway	-0.0351826	0.283672	BRCA	None
POU2F2	TGF-Beta pathway	0.125183	6.57e-05	BRCA	None
POU2F2	TP53 pathway	0.158122	3.67e-07	BRCA	None
POU2F2	WNT pathway	0.317588	5.89e-26	BRCA	Activation
QPCTL	Cell Cycle pathway	-0.123738	7.97e-05	BRCA	None
QPCTL	HIPPO pathway	-0.280697	2.47e-20	BRCA	None
QPCTL	MYC pathway	0.124189	7.52e-05	BRCA	None
QPCTL	NOTCH pathway	-0.18111	4.93e-09	BRCA	None
QPCTL	NRF2 pathway	-0.148994	1.74e-06	BRCA	None
QPCTL	PI3K pathway	-0.317144	6.93e-26	BRCA	Inhibition
QPCTL	RTK/RAS pathway	-0.12946	3.57e-05	BRCA	None
QPCTL	TGF-Beta pathway	-0.467541	2.24e-58	BRCA	Inhibition
QPCTL	TP53 pathway	-0.217834	1.39e-12	BRCA	None
QPCTL	WNT pathway	-0.059193	0.0661159	BRCA	None
NDUFAF5	Cell Cycle pathway	0.112991	0.000331258	BRCA	None
NDUFAF5	HIPPO pathway	-0.272647	3.18e-19	BRCA	None
NDUFAF5	MYC pathway	0.0247572	0.456499	BRCA	None
NDUFAF5	NOTCH pathway	-0.19136	5.88e-10	BRCA	None
NDUFAF5	NRF2 pathway	-0.0624256	0.0525218	BRCA	None
NDUFAF5	PI3K pathway	-0.366569	9.89e-35	BRCA	Inhibition
NDUFAF5	RTK/RAS pathway	-0.279274	3.89e-20	BRCA	None
NDUFAF5	TGF-Beta pathway	-0.341456	5.03e-30	BRCA	Inhibition
NDUFAF5	TP53 pathway	-0.0479273	0.138624	BRCA	None
NDUFAF5	WNT pathway	-0.0882844	0.0054606	BRCA	None
NXT1	Cell Cycle pathway	0.165738	9.35e-08	BRCA	None
NXT1	HIPPO pathway	-0.258386	2.44e-17	BRCA	None
NXT1	MYC pathway	0.0822164	0.00982729	BRCA	None
NXT1	NOTCH pathway	-0.119771	0.000136982	BRCA	None
NXT1	NRF2 pathway	-0.0616286	0.0556134	BRCA	None
NXT1	PI3K pathway	-0.442392	1.16e-51	BRCA	Inhibition
NXT1	RTK/RAS pathway	-0.332117	2.19e-28	BRCA	Inhibition
NXT1	TGF-Beta pathway	-0.492464	1.83e-65	BRCA	Inhibition
NXT1	TP53 pathway	-0.189633	8.5e-10	BRCA	None
NXT1	WNT pathway	0.0550045	0.0881338	BRCA	None
APMAP	Cell Cycle pathway	-0.244782	1.19e-15	BRCA	None
APMAP	HIPPO pathway	-0.105426	0.000841341	BRCA	None
APMAP	MYC pathway	-0.095432	0.00259172	BRCA	None
APMAP	NOTCH pathway	-0.0353044	0.28217	BRCA	None
APMAP	NRF2 pathway	0.0415339	0.200857	BRCA	None
APMAP	PI3K pathway	0.124667	7.06e-05	BRCA	None
APMAP	RTK/RAS pathway	-0.0165914	0.627524	BRCA	None
APMAP	TGF-Beta pathway	0.0419671	0.196473	BRCA	None
APMAP	TP53 pathway	-0.173888	2.04e-08	BRCA	None
APMAP	WNT pathway	-0.122801	9.09e-05	BRCA	None
UQCC1	Cell Cycle pathway	-0.165103	1.05e-07	BRCA	None
UQCC1	HIPPO pathway	-0.169173	4.98e-08	BRCA	None
UQCC1	MYC pathway	-0.0373187	0.253464	BRCA	None
UQCC1	NOTCH pathway	-0.256817	3.83e-17	BRCA	None
UQCC1	NRF2 pathway	0.0476593	0.140511	BRCA	None
UQCC1	PI3K pathway	0.232944	2.96e-14	BRCA	None
UQCC1	RTK/RAS pathway	0.0727291	0.0230596	BRCA	None
UQCC1	TGF-Beta pathway	-0.0082503	0.809624	BRCA	None
UQCC1	TP53 pathway	-0.0856945	0.00706634	BRCA	None
UQCC1	WNT pathway	-0.276162	1.05e-19	BRCA	None
STK4	Cell Cycle pathway	0.17791	9.26e-09	BRCA	None
STK4	HIPPO pathway	0.244765	1.19e-15	BRCA	None
STK4	MYC pathway	-0.0254883	0.442664	BRCA	None
STK4	NOTCH pathway	0.058954	0.0671385	BRCA	None
STK4	NRF2 pathway	-0.0130299	0.705892	BRCA	None
STK4	PI3K pathway	0.295717	1.62e-22	BRCA	None
STK4	RTK/RAS pathway	0.063354	0.0489789	BRCA	None
STK4	TGF-Beta pathway	0.437056	2.59e-50	BRCA	Activation
STK4	TP53 pathway	0.428975	2.4e-48	BRCA	Activation
STK4	WNT pathway	-0.00408125	0.906873	BRCA	None
YBEY	Cell Cycle pathway	-0.232876	3e-14	BRCA	None
YBEY	HIPPO pathway	-0.234405	2.01e-14	BRCA	None
YBEY	MYC pathway	-0.0428083	0.187194	BRCA	None
YBEY	NOTCH pathway	-0.0973361	0.00210911	BRCA	None
YBEY	NRF2 pathway	0.0481526	0.136769	BRCA	None
YBEY	PI3K pathway	-0.214907	2.83e-12	BRCA	None
YBEY	RTK/RAS pathway	-0.0024863	0.942481	BRCA	None
YBEY	TGF-Beta pathway	-0.256884	3.77e-17	BRCA	None
YBEY	TP53 pathway	-0.160286	2.49e-07	BRCA	None
YBEY	WNT pathway	-0.0614267	0.056421	BRCA	None
SLC25A1	Cell Cycle pathway	0.0152034	0.658278	BRCA	None
SLC25A1	HIPPO pathway	-0.278593	4.82e-20	BRCA	None
SLC25A1	MYC pathway	0.0814102	0.0106076	BRCA	None
SLC25A1	NOTCH pathway	-0.0500556	0.121923	BRCA	None
SLC25A1	NRF2 pathway	-0.26155	9.53e-18	BRCA	None
SLC25A1	PI3K pathway	-0.15824	3.6e-07	BRCA	None
SLC25A1	RTK/RAS pathway	-0.164732	1.12e-07	BRCA	None
SLC25A1	TGF-Beta pathway	-0.357855	4.79e-33	BRCA	Inhibition
SLC25A1	TP53 pathway	-0.309972	9.78e-25	BRCA	Inhibition
SLC25A1	WNT pathway	-0.0636612	0.0478523	BRCA	None
NDUFB11	Cell Cycle pathway	0.0685515	0.0327028	BRCA	None
NDUFB11	HIPPO pathway	-0.473107	6.54e-60	BRCA	Inhibition
NDUFB11	MYC pathway	0.0910016	0.0041063	BRCA	None
NDUFB11	NOTCH pathway	-0.160179	2.54e-07	BRCA	None
NDUFB11	NRF2 pathway	-0.141473	5.86e-06	BRCA	None
NDUFB11	PI3K pathway	-0.496304	1.5e-66	BRCA	Inhibition
NDUFB11	RTK/RAS pathway	-0.3599	1.96e-33	BRCA	Inhibition
NDUFB11	TGF-Beta pathway	-0.658117	2.92e-132	BRCA	Inhibition
NDUFB11	TP53 pathway	-0.423563	4.72e-47	BRCA	Inhibition
NDUFB11	WNT pathway	-0.0813902	0.0106113	BRCA	None
NDUFA1	Cell Cycle pathway	0.0167474	0.624519	BRCA	None
NDUFA1	HIPPO pathway	-0.48569	1.88e-63	BRCA	Inhibition
NDUFA1	MYC pathway	-0.151369	1.17e-06	BRCA	None
NDUFA1	NOTCH pathway	-0.271895	4.03e-19	BRCA	None
NDUFA1	NRF2 pathway	0.0385984	0.236351	BRCA	None
NDUFA1	PI3K pathway	-0.422122	1.02e-46	BRCA	Inhibition
NDUFA1	RTK/RAS pathway	-0.413056	1.39e-44	BRCA	Inhibition
NDUFA1	TGF-Beta pathway	-0.540873	5.07e-81	BRCA	Inhibition
NDUFA1	TP53 pathway	-0.277385	7.06e-20	BRCA	None
NDUFA1	WNT pathway	-0.193904	3.45e-10	BRCA	None
C1GALT1C1	Cell Cycle pathway	-0.0326498	0.321984	BRCA	None
C1GALT1C1	HIPPO pathway	-0.0720365	0.0244934	BRCA	None
C1GALT1C1	MYC pathway	-0.160849	2.27e-07	BRCA	None
C1GALT1C1	NOTCH pathway	-0.197677	1.52e-10	BRCA	None
C1GALT1C1	NRF2 pathway	0.0928528	0.00340118	BRCA	None
C1GALT1C1	PI3K pathway	0.00762571	0.823965	BRCA	None
C1GALT1C1	RTK/RAS pathway	-0.065939	0.040372	BRCA	None
C1GALT1C1	TGF-Beta pathway	0.0530282	0.100656	BRCA	None
C1GALT1C1	TP53 pathway	0.0891399	0.00499644	BRCA	None
C1GALT1C1	WNT pathway	-0.140422	6.88e-06	BRCA	None
AIFM1	Cell Cycle pathway	-0.0264326	0.425354	BRCA	None
AIFM1	HIPPO pathway	-0.496518	1.36e-66	BRCA	Inhibition
AIFM1	MYC pathway	-0.157115	4.36e-07	BRCA	None
AIFM1	NOTCH pathway	-0.408735	1.34e-43	BRCA	Inhibition
AIFM1	NRF2 pathway	-0.034347	0.295955	BRCA	None
AIFM1	PI3K pathway	-0.257935	2.76e-17	BRCA	None
AIFM1	RTK/RAS pathway	-0.413198	1.31e-44	BRCA	Inhibition
AIFM1	TGF-Beta pathway	-0.498327	3.92e-67	BRCA	Inhibition
AIFM1	TP53 pathway	-0.256298	4.42e-17	BRCA	None
AIFM1	WNT pathway	-0.337634	2.34e-29	BRCA	Inhibition
C1orf233	Cell Cycle pathway	-0.0368478	0.534578	OV	None
C1orf233	HIPPO pathway	0.0738471	0.180692	OV	None
C1orf233	MYC pathway	-0.0847715	0.121684	OV	None
C1orf233	NOTCH pathway	0.0939404	0.0837194	OV	None
C1orf233	NRF2 pathway	-0.207551	5.05e-05	OV	None
C1orf233	PI3K pathway	0.0758773	0.167802	OV	None
C1orf233	RTK/RAS pathway	0.0122609	0.842	OV	None
C1orf233	TGF-Beta pathway	-0.0500202	0.379294	OV	None
C1orf233	TP53 pathway	-0.204353	6.61e-05	OV	None
C1orf233	WNT pathway	0.059312	0.293512	OV	None
UBR4	Cell Cycle pathway	-0.100984	0.0601885	OV	None
UBR4	HIPPO pathway	-0.206044	5.73e-05	OV	None
UBR4	MYC pathway	-0.0433765	0.454197	OV	None
UBR4	NOTCH pathway	-0.161219	0.00198249	OV	None
UBR4	NRF2 pathway	0.122276	0.0209584	OV	None
UBR4	PI3K pathway	-0.140453	0.00752448	OV	None
UBR4	RTK/RAS pathway	-0.166034	0.00141427	OV	None
UBR4	TGF-Beta pathway	-0.377137	1.16e-14	OV	Inhibition
UBR4	TP53 pathway	0.129949	0.0139335	OV	None
UBR4	WNT pathway	-0.242001	1.76e-06	OV	None
ARID1A	Cell Cycle pathway	0.255086	4.39e-07	OV	None
ARID1A	HIPPO pathway	0.413505	1.19e-17	OV	Activation
ARID1A	MYC pathway	0.423242	1.63e-18	OV	Activation
ARID1A	NOTCH pathway	0.292547	4.95e-09	OV	None
ARID1A	NRF2 pathway	0.157161	0.00260631	OV	None
ARID1A	PI3K pathway	0.374456	1.82e-14	OV	Activation
ARID1A	RTK/RAS pathway	0.404068	8.04e-17	OV	Activation
ARID1A	TGF-Beta pathway	0.41027	2.3e-17	OV	Activation
ARID1A	TP53 pathway	0.124067	0.0191249	OV	None
ARID1A	WNT pathway	0.189453	0.000234787	OV	None
MECR	Cell Cycle pathway	-0.156006	0.00282083	OV	None
MECR	HIPPO pathway	-0.245704	1.21e-06	OV	None
MECR	MYC pathway	-0.0778979	0.156669	OV	None
MECR	NOTCH pathway	-0.270415	7.79e-08	OV	None
MECR	NRF2 pathway	-0.0859205	0.116253	OV	None
MECR	PI3K pathway	-0.0293936	0.619078	OV	None
MECR	RTK/RAS pathway	-0.256508	3.73e-07	OV	None
MECR	TGF-Beta pathway	-0.340853	4.8e-12	OV	Inhibition
MECR	TP53 pathway	-0.101743	0.0582459	OV	None
MECR	WNT pathway	-0.287227	9.8e-09	OV	None
ELOVL1	Cell Cycle pathway	0.0110911	0.856734	OV	None
ELOVL1	HIPPO pathway	-0.0152232	0.801273	OV	None
ELOVL1	MYC pathway	-0.0135317	0.824314	OV	None
ELOVL1	NOTCH pathway	-0.188224	0.000258921	OV	None
ELOVL1	NRF2 pathway	-0.178796	0.000548191	OV	None
ELOVL1	PI3K pathway	0.0897318	0.100071	OV	None
ELOVL1	RTK/RAS pathway	-0.228124	7.23e-06	OV	None
ELOVL1	TGF-Beta pathway	-0.0244764	0.676937	OV	None
ELOVL1	TP53 pathway	-0.283799	1.51e-08	OV	None
ELOVL1	WNT pathway	-0.151455	0.00376864	OV	None
NFIA	Cell Cycle pathway	0.0233688	0.691022	OV	None
NFIA	HIPPO pathway	0.17256	0.000885762	OV	None
NFIA	MYC pathway	0.202368	7.79e-05	OV	None
NFIA	NOTCH pathway	0.0292531	0.620444	OV	None
NFIA	NRF2 pathway	0.275109	4.52e-08	OV	None
NFIA	PI3K pathway	0.215581	2.47e-05	OV	None
NFIA	RTK/RAS pathway	0.170831	0.000997105	OV	None
NFIA	TGF-Beta pathway	0.207083	5.26e-05	OV	None
NFIA	TP53 pathway	0.157541	0.00254738	OV	None
NFIA	WNT pathway	0.0029213	0.964695	OV	None
NDUFS2	Cell Cycle pathway	0.0436596	0.4516	OV	None
NDUFS2	HIPPO pathway	0.124238	0.0189701	OV	None
NDUFS2	MYC pathway	0.109026	0.0415369	OV	None
NDUFS2	NOTCH pathway	-0.0570018	0.314521	OV	None
NDUFS2	NRF2 pathway	0.0250799	0.670783	OV	None
NDUFS2	PI3K pathway	0.252229	6.03e-07	OV	None
NDUFS2	RTK/RAS pathway	0.0158504	0.791918	OV	None
NDUFS2	TGF-Beta pathway	0.0614813	0.274406	OV	None
NDUFS2	TP53 pathway	-0.00614282	0.921048	OV	None
NDUFS2	WNT pathway	-0.138175	0.00861999	OV	None
PTPRC	Cell Cycle pathway	0.366562	7.3e-14	OV	Activation
PTPRC	HIPPO pathway	0.173877	0.000801729	OV	None
PTPRC	MYC pathway	-0.123535	0.0196189	OV	None
PTPRC	NOTCH pathway	0.00665094	0.913705	OV	None
PTPRC	NRF2 pathway	-0.231621	5.13e-06	OV	None
PTPRC	PI3K pathway	0.223753	1.12e-05	OV	None
PTPRC	RTK/RAS pathway	0.0802994	0.143287	OV	None
PTPRC	TGF-Beta pathway	0.308748	5.59e-10	OV	Activation
PTPRC	TP53 pathway	-0.0357685	0.548203	OV	None
PTPRC	WNT pathway	0.0518221	0.361154	OV	None
NDUFAF7	Cell Cycle pathway	0.0580465	0.303937	OV	None
NDUFAF7	HIPPO pathway	-0.101173	0.0598342	OV	None
NDUFAF7	MYC pathway	0.205255	6.11e-05	OV	None
NDUFAF7	NOTCH pathway	0.029911	0.613434	OV	None
NDUFAF7	NRF2 pathway	0.161151	0.00198528	OV	None
NDUFAF7	PI3K pathway	0.070389	0.205734	OV	None
NDUFAF7	RTK/RAS pathway	-0.00218799	0.971823	OV	None
NDUFAF7	TGF-Beta pathway	0.120937	0.0225687	OV	None
NDUFAF7	TP53 pathway	0.199747	9.79e-05	OV	None
NDUFAF7	WNT pathway	0.0421576	0.469987	OV	None
STARD7	Cell Cycle pathway	0.245318	1.26e-06	OV	None
STARD7	HIPPO pathway	0.310329	4.47e-10	OV	Activation
STARD7	MYC pathway	0.351039	9.76e-13	OV	Activation
STARD7	NOTCH pathway	0.145247	0.00558275	OV	None
STARD7	NRF2 pathway	0.0793147	0.149116	OV	None
STARD7	PI3K pathway	0.380968	6.11e-15	OV	Activation
STARD7	RTK/RAS pathway	0.208883	4.46e-05	OV	None
STARD7	TGF-Beta pathway	0.468233	7.13e-23	OV	Activation
STARD7	TP53 pathway	0.0179463	0.764192	OV	None
STARD7	WNT pathway	0.128096	0.0152912	OV	None
COX5B	Cell Cycle pathway	-0.260711	2.41e-07	OV	None
COX5B	HIPPO pathway	-0.609859	1.7e-41	OV	Inhibition
COX5B	MYC pathway	-0.218287	1.91e-05	OV	None
COX5B	NOTCH pathway	-0.442588	2.66e-20	OV	Inhibition
COX5B	NRF2 pathway	0.0647182	0.247067	OV	None
COX5B	PI3K pathway	-0.421421	2.33e-18	OV	Inhibition
COX5B	RTK/RAS pathway	-0.521384	6.56e-29	OV	Inhibition
COX5B	TGF-Beta pathway	-0.550612	1.69e-32	OV	Inhibition
COX5B	TP53 pathway	-0.0557223	0.326492	OV	None
COX5B	WNT pathway	-0.384292	3.5e-15	OV	Inhibition
CAB39	Cell Cycle pathway	0.240269	2.11e-06	OV	None
CAB39	HIPPO pathway	0.374308	1.86e-14	OV	Activation
CAB39	MYC pathway	0.222764	1.24e-05	OV	None
CAB39	NOTCH pathway	0.1837	0.000375622	OV	None
CAB39	NRF2 pathway	0.263862	1.7e-07	OV	None
CAB39	PI3K pathway	0.377493	1.09e-14	OV	Activation
CAB39	RTK/RAS pathway	0.342139	3.98e-12	OV	Activation
CAB39	TGF-Beta pathway	0.508294	2.37e-27	OV	Activation
CAB39	TP53 pathway	0.12705	0.0162593	OV	None
CAB39	WNT pathway	0.259507	2.7e-07	OV	None
CMC1	Cell Cycle pathway	-0.212626	3.22e-05	OV	None
CMC1	HIPPO pathway	-0.536298	1.27e-30	OV	Inhibition
CMC1	MYC pathway	-0.202792	7.51e-05	OV	None
CMC1	NOTCH pathway	-0.44456	1.72e-20	OV	Inhibition
CMC1	NRF2 pathway	-0.0518668	0.361154	OV	None
CMC1	PI3K pathway	-0.306699	7.48e-10	OV	Inhibition
CMC1	RTK/RAS pathway	-0.472135	2.99e-23	OV	Inhibition
CMC1	TGF-Beta pathway	-0.409747	2.53e-17	OV	Inhibition
CMC1	TP53 pathway	-0.120627	0.022933	OV	None
CMC1	WNT pathway	-0.32061	1.03e-10	OV	Inhibition
SMARCC1	Cell Cycle pathway	0.224344	1.06e-05	OV	None
SMARCC1	HIPPO pathway	0.422871	1.73e-18	OV	Activation
SMARCC1	MYC pathway	0.520681	7.63e-29	OV	Activation
SMARCC1	NOTCH pathway	0.298616	2.21e-09	OV	None
SMARCC1	NRF2 pathway	0.12389	0.0192882	OV	None
SMARCC1	PI3K pathway	0.454757	1.75e-21	OV	Activation
SMARCC1	RTK/RAS pathway	0.446882	1.02e-20	OV	Activation
SMARCC1	TGF-Beta pathway	0.53162	3.51e-30	OV	Activation
SMARCC1	TP53 pathway	0.146976	0.00504553	OV	None
SMARCC1	WNT pathway	0.296593	2.9e-09	OV	None
NDUFAF3	Cell Cycle pathway	-0.233004	4.49e-06	OV	None
NDUFAF3	HIPPO pathway	-0.413504	1.19e-17	OV	Inhibition
NDUFAF3	MYC pathway	-0.172682	0.000879533	OV	None
NDUFAF3	NOTCH pathway	-0.330841	2.28e-11	OV	Inhibition
NDUFAF3	NRF2 pathway	-0.0529467	0.352179	OV	None
NDUFAF3	PI3K pathway	-0.311106	4.04e-10	OV	Inhibition
NDUFAF3	RTK/RAS pathway	-0.375475	1.56e-14	OV	Inhibition
NDUFAF3	TGF-Beta pathway	-0.402033	1.18e-16	OV	Inhibition
NDUFAF3	TP53 pathway	-0.032969	0.577152	OV	None
NDUFAF3	WNT pathway	-0.275015	4.55e-08	OV	None
PRKCD	Cell Cycle pathway	0.0497242	0.382315	OV	None
PRKCD	HIPPO pathway	0.105873	0.0485278	OV	None
PRKCD	MYC pathway	0.23264	4.65e-06	OV	None
PRKCD	NOTCH pathway	-0.113636	0.0330591	OV	None
PRKCD	NRF2 pathway	-0.00594797	0.922149	OV	None
PRKCD	PI3K pathway	0.137437	0.0090229	OV	None
PRKCD	RTK/RAS pathway	0.0993414	0.0650903	OV	None
PRKCD	TGF-Beta pathway	0.102279	0.0568928	OV	None
PRKCD	TP53 pathway	-0.0222621	0.705256	OV	None
PRKCD	WNT pathway	-0.117979	0.0262293	OV	None
PDE12	Cell Cycle pathway	0.258832	2.9e-07	OV	None
PDE12	HIPPO pathway	0.3475	1.69e-12	OV	Activation
PDE12	MYC pathway	0.364201	1.06e-13	OV	Activation
PDE12	NOTCH pathway	0.175314	0.000720031	OV	None
PDE12	NRF2 pathway	0.00925918	0.883054	OV	None
PDE12	PI3K pathway	0.471361	3.52e-23	OV	Activation
PDE12	RTK/RAS pathway	0.33931	6.09e-12	OV	Activation
PDE12	TGF-Beta pathway	0.53382	2.08e-30	OV	Activation
PDE12	TP53 pathway	0.128879	0.0146969	OV	None
PDE12	WNT pathway	0.211364	3.59e-05	OV	None
CD47	Cell Cycle pathway	-0.0502438	0.377231	OV	None
CD47	HIPPO pathway	-0.173913	0.0008015	OV	None
CD47	MYC pathway	-0.233338	4.35e-06	OV	None
CD47	NOTCH pathway	-0.214865	2.63e-05	OV	None
CD47	NRF2 pathway	-0.10242	0.0566915	OV	None
CD47	PI3K pathway	-0.0516197	0.362486	OV	None
CD47	RTK/RAS pathway	-0.253395	5.31e-07	OV	None
CD47	TGF-Beta pathway	-0.162492	0.00183175	OV	None
CD47	TP53 pathway	-0.000323941	0.996985	OV	None
CD47	WNT pathway	-0.210619	3.82e-05	OV	None
TIMMDC1	Cell Cycle pathway	-0.136895	0.00930426	OV	None
TIMMDC1	HIPPO pathway	-0.437142	8.76e-20	OV	Inhibition
TIMMDC1	MYC pathway	-0.153545	0.00329543	OV	None
TIMMDC1	NOTCH pathway	-0.242677	1.65e-06	OV	None
TIMMDC1	NRF2 pathway	0.104088	0.0526347	OV	None
TIMMDC1	PI3K pathway	-0.262995	1.87e-07	OV	None
TIMMDC1	RTK/RAS pathway	-0.388748	1.56e-15	OV	Inhibition
TIMMDC1	TGF-Beta pathway	-0.447705	8.57e-21	OV	Inhibition
TIMMDC1	TP53 pathway	-0.00681378	0.912073	OV	None
TIMMDC1	WNT pathway	-0.232034	4.92e-06	OV	None
NDUFB4	Cell Cycle pathway	-0.139414	0.00802045	OV	None
NDUFB4	HIPPO pathway	-0.483614	1.78e-24	OV	Inhibition
NDUFB4	MYC pathway	-0.240356	2.1e-06	OV	None
NDUFB4	NOTCH pathway	-0.248278	9.24e-07	OV	None
NDUFB4	NRF2 pathway	-0.00887946	0.887282	OV	None
NDUFB4	PI3K pathway	-0.420603	2.69e-18	OV	Inhibition
NDUFB4	RTK/RAS pathway	-0.431217	3.15e-19	OV	Inhibition
NDUFB4	TGF-Beta pathway	-0.521565	6.56e-29	OV	Inhibition
NDUFB4	TP53 pathway	-0.035044	0.556821	OV	None
NDUFB4	WNT pathway	-0.24394	1.46e-06	OV	None
PDCD10	Cell Cycle pathway	0.189606	0.000232345	OV	None
PDCD10	HIPPO pathway	-0.121821	0.0214806	OV	None
PDCD10	MYC pathway	-0.0436183	0.4516	OV	None
PDCD10	NOTCH pathway	-0.0644389	0.249232	OV	None
PDCD10	NRF2 pathway	-0.0553711	0.329874	OV	None
PDCD10	PI3K pathway	0.113118	0.0337578	OV	None
PDCD10	RTK/RAS pathway	-0.190479	0.000217175	OV	None
PDCD10	TGF-Beta pathway	0.107959	0.0437409	OV	None
PDCD10	TP53 pathway	-0.0656025	0.240237	OV	None
PDCD10	WNT pathway	-0.0648444	0.246298	OV	None
WDR1	Cell Cycle pathway	0.105052	0.0502694	OV	None
WDR1	HIPPO pathway	0.183364	0.000385306	OV	None
WDR1	MYC pathway	0.145937	0.00533862	OV	None
WDR1	NOTCH pathway	0.0844847	0.122827	OV	None
WDR1	NRF2 pathway	-0.204016	6.8e-05	OV	None
WDR1	PI3K pathway	0.259968	2.59e-07	OV	None
WDR1	RTK/RAS pathway	0.0892311	0.101864	OV	None
WDR1	TGF-Beta pathway	0.242153	1.74e-06	OV	None
WDR1	TP53 pathway	-0.0336309	0.571014	OV	None
WDR1	WNT pathway	0.110684	0.0382447	OV	None
UBE2K	Cell Cycle pathway	0.0175042	0.770483	OV	None
UBE2K	HIPPO pathway	-0.0918912	0.0910291	OV	None
UBE2K	MYC pathway	-0.0138279	0.820401	OV	None
UBE2K	NOTCH pathway	-0.0168782	0.779797	OV	None
UBE2K	NRF2 pathway	-0.078552	0.153204	OV	None
UBE2K	PI3K pathway	0.142366	0.00670168	OV	None
UBE2K	RTK/RAS pathway	-0.131554	0.012721	OV	None
UBE2K	TGF-Beta pathway	0.103663	0.0536446	OV	None
UBE2K	TP53 pathway	0.0616374	0.273689	OV	None
UBE2K	WNT pathway	-0.0122232	0.842	OV	None
RHOH	Cell Cycle pathway	0.327034	4.06e-11	OV	Activation
RHOH	HIPPO pathway	0.0544461	0.337724	OV	None
RHOH	MYC pathway	-0.146724	0.00510471	OV	None
RHOH	NOTCH pathway	-0.0586669	0.298824	OV	None
RHOH	NRF2 pathway	-0.229235	6.46e-06	OV	None
RHOH	PI3K pathway	0.116795	0.0279913	OV	None
RHOH	RTK/RAS pathway	-0.00858581	0.890254	OV	None
RHOH	TGF-Beta pathway	0.182201	0.000422473	OV	None
RHOH	TP53 pathway	-0.0937919	0.0841196	OV	None
RHOH	WNT pathway	0.00775609	0.901531	OV	None
GRSF1	Cell Cycle pathway	0.0384159	0.515499	OV	None
GRSF1	HIPPO pathway	-0.00213542	0.971823	OV	None
GRSF1	MYC pathway	0.0788138	0.151785	OV	None
GRSF1	NOTCH pathway	-0.0763858	0.16514	OV	None
GRSF1	NRF2 pathway	-0.0160151	0.790167	OV	None
GRSF1	PI3K pathway	0.238113	2.66e-06	OV	None
GRSF1	RTK/RAS pathway	-0.0771073	0.160836	OV	None
GRSF1	TGF-Beta pathway	0.188191	0.00025894	OV	None
GRSF1	TP53 pathway	0.0493388	0.386431	OV	None
GRSF1	WNT pathway	-0.0298608	0.613434	OV	None
COX18	Cell Cycle pathway	0.0331635	0.576506	OV	None
COX18	HIPPO pathway	-0.0349335	0.556852	OV	None
COX18	MYC pathway	0.0892672	0.101864	OV	None
COX18	NOTCH pathway	0.0143564	0.814254	OV	None
COX18	NRF2 pathway	-0.0380602	0.519192	OV	None
COX18	PI3K pathway	0.158041	0.00246791	OV	None
COX18	RTK/RAS pathway	-0.0686595	0.217825	OV	None
COX18	TGF-Beta pathway	0.21234	3.29e-05	OV	None
COX18	TP53 pathway	-0.00149888	0.980022	OV	None
COX18	WNT pathway	0.0518342	0.361154	OV	None
UBE2D3	Cell Cycle pathway	0.151346	0.00378889	OV	None
UBE2D3	HIPPO pathway	0.0393295	0.503897	OV	None
UBE2D3	MYC pathway	0.0300833	0.613434	OV	None
UBE2D3	NOTCH pathway	0.0298667	0.613434	OV	None
UBE2D3	NRF2 pathway	-0.138562	0.0084577	OV	None
UBE2D3	PI3K pathway	0.171951	0.000919913	OV	None
UBE2D3	RTK/RAS pathway	0.0517322	0.361689	OV	None
UBE2D3	TGF-Beta pathway	0.320182	1.09e-10	OV	Activation
UBE2D3	TP53 pathway	-0.0284881	0.628769	OV	None
UBE2D3	WNT pathway	0.0607093	0.281156	OV	None
NDUFC1	Cell Cycle pathway	-0.2174	2.07e-05	OV	None
NDUFC1	HIPPO pathway	-0.534156	2.06e-30	OV	Inhibition
NDUFC1	MYC pathway	-0.311615	3.77e-10	OV	Inhibition
NDUFC1	NOTCH pathway	-0.347726	1.64e-12	OV	Inhibition
NDUFC1	NRF2 pathway	0.0271377	0.645148	OV	None
NDUFC1	PI3K pathway	-0.487613	6.35e-25	OV	Inhibition
NDUFC1	RTK/RAS pathway	-0.426855	7.86e-19	OV	Inhibition
NDUFC1	TGF-Beta pathway	-0.562963	4.9e-34	OV	Inhibition
NDUFC1	TP53 pathway	-0.0419638	0.471981	OV	None
NDUFC1	WNT pathway	-0.312405	3.4e-10	OV	Inhibition
HMGB2	Cell Cycle pathway	0.214611	2.69e-05	OV	None
HMGB2	HIPPO pathway	-0.153622	0.00328504	OV	None
HMGB2	MYC pathway	0.0559708	0.324252	OV	None
HMGB2	NOTCH pathway	-0.0832154	0.128537	OV	None
HMGB2	NRF2 pathway	0.128359	0.0150784	OV	None
HMGB2	PI3K pathway	0.0232645	0.691022	OV	None
HMGB2	RTK/RAS pathway	-0.113549	0.0331534	OV	None
HMGB2	TGF-Beta pathway	-0.0678847	0.223291	OV	None
HMGB2	TP53 pathway	0.205895	5.79e-05	OV	None
HMGB2	WNT pathway	-0.152389	0.00355252	OV	None
NDUFS6	Cell Cycle pathway	-0.14217	0.00675969	OV	None
NDUFS6	HIPPO pathway	-0.468548	6.78e-23	OV	Inhibition
NDUFS6	MYC pathway	-0.23424	3.96e-06	OV	None
NDUFS6	NOTCH pathway	-0.346406	2.01e-12	OV	Inhibition
NDUFS6	NRF2 pathway	-0.00819223	0.895556	OV	None
NDUFS6	PI3K pathway	-0.310395	4.45e-10	OV	Inhibition
NDUFS6	RTK/RAS pathway	-0.509339	1.84e-27	OV	Inhibition
NDUFS6	TGF-Beta pathway	-0.462551	2.73e-22	OV	Inhibition
NDUFS6	TP53 pathway	-0.161854	0.0019024	OV	None
NDUFS6	WNT pathway	-0.277775	3.26e-08	OV	None
HIGD2A	Cell Cycle pathway	-0.305735	8.55e-10	OV	Inhibition
HIGD2A	HIPPO pathway	-0.334673	1.26e-11	OV	Inhibition
HIGD2A	MYC pathway	-0.245903	1.19e-06	OV	None
HIGD2A	NOTCH pathway	-0.32218	8.36e-11	OV	Inhibition
HIGD2A	NRF2 pathway	0.0298126	0.613434	OV	None
HIGD2A	PI3K pathway	-0.378174	9.75e-15	OV	Inhibition
HIGD2A	RTK/RAS pathway	-0.33602	1.03e-11	OV	Inhibition
HIGD2A	TGF-Beta pathway	-0.527274	1.25e-29	OV	Inhibition
HIGD2A	TP53 pathway	-0.126981	0.0162935	OV	None
HIGD2A	WNT pathway	-0.198327	0.000111143	OV	None
MTO1	Cell Cycle pathway	0.0894075	0.101393	OV	None
MTO1	HIPPO pathway	0.118916	0.0249626	OV	None
MTO1	MYC pathway	0.112663	0.0345429	OV	None
MTO1	NOTCH pathway	0.0473886	0.407681	OV	None
MTO1	NRF2 pathway	0.0245067	0.676937	OV	None
MTO1	PI3K pathway	0.25124	6.71e-07	OV	None
MTO1	RTK/RAS pathway	0.153015	0.00340611	OV	None
MTO1	TGF-Beta pathway	0.318657	1.36e-10	OV	Activation
MTO1	TP53 pathway	0.0790586	0.150481	OV	None
MTO1	WNT pathway	0.0406046	0.489397	OV	None
SLC35A1	Cell Cycle pathway	-0.0126516	0.837902	OV	None
SLC35A1	HIPPO pathway	0.00558864	0.92485	OV	None
SLC35A1	MYC pathway	0.0345619	0.560296	OV	None
SLC35A1	NOTCH pathway	0.0264155	0.655615	OV	None
SLC35A1	NRF2 pathway	0.0806938	0.141613	OV	None
SLC35A1	PI3K pathway	0.0399337	0.49733	OV	None
SLC35A1	RTK/RAS pathway	-0.00975583	0.876869	OV	None
SLC35A1	TGF-Beta pathway	0.209479	4.24e-05	OV	None
SLC35A1	TP53 pathway	0.0316983	0.593689	OV	None
SLC35A1	WNT pathway	0.0603332	0.28448	OV	None
RTN4IP1	Cell Cycle pathway	-0.0167374	0.781161	OV	None
RTN4IP1	HIPPO pathway	-0.114907	0.0309322	OV	None
RTN4IP1	MYC pathway	-0.0669162	0.230165	OV	None
RTN4IP1	NOTCH pathway	0.0112121	0.855742	OV	None
RTN4IP1	NRF2 pathway	-0.0199691	0.737715	OV	None
RTN4IP1	PI3K pathway	-0.0254993	0.667527	OV	None
RTN4IP1	RTK/RAS pathway	-0.0813739	0.138233	OV	None
RTN4IP1	TGF-Beta pathway	0.0284024	0.628769	OV	None
RTN4IP1	TP53 pathway	0.00567869	0.92485	OV	None
RTN4IP1	WNT pathway	0.00857468	0.890254	OV	None
ARID1B	Cell Cycle pathway	0.261031	2.33e-07	OV	None
ARID1B	HIPPO pathway	0.455522	1.49e-21	OV	Activation
ARID1B	MYC pathway	0.363927	1.1e-13	OV	Activation
ARID1B	NOTCH pathway	0.28656	1.07e-08	OV	None
ARID1B	NRF2 pathway	0.0656917	0.239809	OV	None
ARID1B	PI3K pathway	0.47097	3.78e-23	OV	Activation
ARID1B	RTK/RAS pathway	0.381733	5.41e-15	OV	Activation
ARID1B	TGF-Beta pathway	0.532489	2.9e-30	OV	Activation
ARID1B	TP53 pathway	0.17119	0.00097182	OV	None
ARID1B	WNT pathway	0.259691	2.65e-07	OV	None
ACTB	Cell Cycle pathway	0.0764485	0.16498	OV	None
ACTB	HIPPO pathway	-0.105135	0.0501437	OV	None
ACTB	MYC pathway	-0.322454	8.08e-11	OV	Inhibition
ACTB	NOTCH pathway	-0.060949	0.279201	OV	None
ACTB	NRF2 pathway	8.54e-05	0.998608	OV	None
ACTB	PI3K pathway	-0.123278	0.0198004	OV	None
ACTB	RTK/RAS pathway	-0.120297	0.0232834	OV	None
ACTB	TGF-Beta pathway	-0.259864	2.61e-07	OV	None
ACTB	TP53 pathway	-0.029038	0.622961	OV	None
ACTB	WNT pathway	-0.0317261	0.593689	OV	None
C1GALT1	Cell Cycle pathway	0.272552	6.07e-08	OV	None
C1GALT1	HIPPO pathway	0.196089	0.000135644	OV	None
C1GALT1	MYC pathway	-0.0380647	0.519192	OV	None
C1GALT1	NOTCH pathway	0.182614	0.00040924	OV	None
C1GALT1	NRF2 pathway	-0.0349856	0.556821	OV	None
C1GALT1	PI3K pathway	0.277253	3.47e-08	OV	None
C1GALT1	RTK/RAS pathway	0.146432	0.0051946	OV	None
C1GALT1	TGF-Beta pathway	0.368987	4.81e-14	OV	Activation
C1GALT1	TP53 pathway	0.0940699	0.0834549	OV	None
C1GALT1	WNT pathway	0.0871112	0.110607	OV	None
VPS37A	Cell Cycle pathway	0.100701	0.0609396	OV	None
VPS37A	HIPPO pathway	0.128389	0.0150784	OV	None
VPS37A	MYC pathway	0.118987	0.0249239	OV	None
VPS37A	NOTCH pathway	0.0546172	0.336788	OV	None
VPS37A	NRF2 pathway	-0.172339	0.00089668	OV	None
VPS37A	PI3K pathway	0.162671	0.00181181	OV	None
VPS37A	RTK/RAS pathway	0.0729502	0.186966	OV	None
VPS37A	TGF-Beta pathway	0.29863	2.21e-09	OV	None
VPS37A	TP53 pathway	-0.0193457	0.746011	OV	None
VPS37A	WNT pathway	0.0743348	0.177475	OV	None
NDUFB9	Cell Cycle pathway	-0.251701	6.38e-07	OV	None
NDUFB9	HIPPO pathway	-0.351373	9.3e-13	OV	Inhibition
NDUFB9	MYC pathway	-0.16228	0.00185521	OV	None
NDUFB9	NOTCH pathway	-0.230863	5.54e-06	OV	None
NDUFB9	NRF2 pathway	-0.069418	0.212462	OV	None
NDUFB9	PI3K pathway	-0.230828	5.54e-06	OV	None
NDUFB9	RTK/RAS pathway	-0.26006	2.58e-07	OV	None
NDUFB9	TGF-Beta pathway	-0.366023	7.96e-14	OV	Inhibition
NDUFB9	TP53 pathway	-0.067257	0.227937	OV	None
NDUFB9	WNT pathway	-0.153057	0.00340386	OV	None
TMEM261	Cell Cycle pathway	-0.154666	0.00306999	OV	None
TMEM261	HIPPO pathway	-0.465951	1.2e-22	OV	Inhibition
TMEM261	MYC pathway	-0.169411	0.00110312	OV	None
TMEM261	NOTCH pathway	-0.449925	5.18e-21	OV	Inhibition
TMEM261	NRF2 pathway	0.00278338	0.964695	OV	None
TMEM261	PI3K pathway	-0.297267	2.66e-09	OV	None
TMEM261	RTK/RAS pathway	-0.427407	7.08e-19	OV	Inhibition
TMEM261	TGF-Beta pathway	-0.38746	1.95e-15	OV	Inhibition
TMEM261	TP53 pathway	-0.048208	0.399175	OV	None
TMEM261	WNT pathway	-0.379082	8.32e-15	OV	Inhibition
NDUFB6	Cell Cycle pathway	-0.0341198	0.565217	OV	None
NDUFB6	HIPPO pathway	-0.45436	1.88e-21	OV	Inhibition
NDUFB6	MYC pathway	-0.232173	4.87e-06	OV	None
NDUFB6	NOTCH pathway	-0.396754	3.32e-16	OV	Inhibition
NDUFB6	NRF2 pathway	-0.0363112	0.541691	OV	None
NDUFB6	PI3K pathway	-0.348892	1.38e-12	OV	Inhibition
NDUFB6	RTK/RAS pathway	-0.474182	1.82e-23	OV	Inhibition
NDUFB6	TGF-Beta pathway	-0.335263	1.15e-11	OV	Inhibition
NDUFB6	TP53 pathway	-0.152175	0.00359836	OV	None
NDUFB6	WNT pathway	-0.291037	6.02e-09	OV	None
GNE	Cell Cycle pathway	0.177018	0.00062886	OV	None
GNE	HIPPO pathway	0.272708	6.01e-08	OV	None
GNE	MYC pathway	0.0775674	0.158318	OV	None
GNE	NOTCH pathway	0.25281	5.66e-07	OV	None
GNE	NRF2 pathway	-0.0668228	0.23062	OV	None
GNE	PI3K pathway	0.263721	1.72e-07	OV	None
GNE	RTK/RAS pathway	0.217432	2.07e-05	OV	None
GNE	TGF-Beta pathway	0.364298	1.05e-13	OV	Activation
GNE	TP53 pathway	0.0166055	0.782377	OV	None
GNE	WNT pathway	0.203224	7.28e-05	OV	None
NANS	Cell Cycle pathway	-0.00711966	0.908068	OV	None
NANS	HIPPO pathway	-0.243872	1.46e-06	OV	None
NANS	MYC pathway	-0.180693	0.000473825	OV	None
NANS	NOTCH pathway	-0.162256	0.00185521	OV	None
NANS	NRF2 pathway	-0.0872444	0.110134	OV	None
NANS	PI3K pathway	-0.0525093	0.355236	OV	None
NANS	RTK/RAS pathway	-0.260029	2.58e-07	OV	None
NANS	TGF-Beta pathway	-0.153798	0.00325153	OV	None
NANS	TP53 pathway	-0.114039	0.0323929	OV	None
NANS	WNT pathway	-0.18442	0.000355411	OV	None
TMEM38B	Cell Cycle pathway	0.141069	0.00724013	OV	None
TMEM38B	HIPPO pathway	-0.115208	0.0304756	OV	None
TMEM38B	MYC pathway	0.0123753	0.841485	OV	None
TMEM38B	NOTCH pathway	-0.0285613	0.62872	OV	None
TMEM38B	NRF2 pathway	-0.0760022	0.167216	OV	None
TMEM38B	PI3K pathway	0.032578	0.582269	OV	None
TMEM38B	RTK/RAS pathway	-0.179254	0.000529341	OV	None
TMEM38B	TGF-Beta pathway	0.131964	0.012426	OV	None
TMEM38B	TP53 pathway	-0.0345511	0.560296	OV	None
TMEM38B	WNT pathway	-0.0346657	0.560082	OV	None
ALAD	Cell Cycle pathway	0.0887804	0.103623	OV	None
ALAD	HIPPO pathway	0.257514	3.34e-07	OV	None
ALAD	MYC pathway	0.132573	0.0120125	OV	None
ALAD	NOTCH pathway	0.155636	0.00288336	OV	None
ALAD	NRF2 pathway	-0.0849731	0.120822	OV	None
ALAD	PI3K pathway	0.210637	3.82e-05	OV	None
ALAD	RTK/RAS pathway	0.219916	1.64e-05	OV	None
ALAD	TGF-Beta pathway	0.311987	3.59e-10	OV	Activation
ALAD	TP53 pathway	-0.018961	0.750957	OV	None
ALAD	WNT pathway	0.129421	0.0143048	OV	None
NDUFA8	Cell Cycle pathway	-0.206034	5.73e-05	OV	None
NDUFA8	HIPPO pathway	-0.368704	5.01e-14	OV	Inhibition
NDUFA8	MYC pathway	-0.230521	5.7e-06	OV	None
NDUFA8	NOTCH pathway	-0.305357	8.97e-10	OV	Inhibition
NDUFA8	NRF2 pathway	-0.0447685	0.438276	OV	None
NDUFA8	PI3K pathway	-0.237468	2.84e-06	OV	None
NDUFA8	RTK/RAS pathway	-0.363535	1.17e-13	OV	Inhibition
NDUFA8	TGF-Beta pathway	-0.379698	7.58e-15	OV	Inhibition
NDUFA8	TP53 pathway	-0.188839	0.000246224	OV	None
NDUFA8	WNT pathway	-0.270131	8.03e-08	OV	None
PTEN	Cell Cycle pathway	0.178098	0.000578878	OV	None
PTEN	HIPPO pathway	0.320896	9.9e-11	OV	Activation
PTEN	MYC pathway	0.147207	0.00498347	OV	None
PTEN	NOTCH pathway	0.190125	0.000223359	OV	None
PTEN	NRF2 pathway	0.0712143	0.19955	OV	None
PTEN	PI3K pathway	0.43366	1.86e-19	OV	Activation
PTEN	RTK/RAS pathway	0.202898	7.46e-05	OV	None
PTEN	TGF-Beta pathway	0.339499	5.95e-12	OV	Activation
PTEN	TP53 pathway	0.103613	0.0536446	OV	None
PTEN	WNT pathway	0.212812	3.17e-05	OV	None
LDB1	Cell Cycle pathway	0.130326	0.0136423	OV	None
LDB1	HIPPO pathway	0.344403	2.78e-12	OV	Activation
LDB1	MYC pathway	0.421067	2.47e-18	OV	Activation
LDB1	NOTCH pathway	0.288326	8.55e-09	OV	None
LDB1	NRF2 pathway	0.110088	0.0394171	OV	None
LDB1	PI3K pathway	0.195759	0.000138908	OV	None
LDB1	RTK/RAS pathway	0.390349	1.16e-15	OV	Activation
LDB1	TGF-Beta pathway	0.351475	9.23e-13	OV	Activation
LDB1	TP53 pathway	0.107022	0.0458691	OV	None
LDB1	WNT pathway	0.320952	9.88e-11	OV	Activation
SPI1	Cell Cycle pathway	0.262254	2.03e-07	OV	None
SPI1	HIPPO pathway	0.0528043	0.352854	OV	None
SPI1	MYC pathway	-0.213966	2.85e-05	OV	None
SPI1	NOTCH pathway	-0.0643613	0.249563	OV	None
SPI1	NRF2 pathway	-0.256692	3.66e-07	OV	None
SPI1	PI3K pathway	0.0546792	0.336584	OV	None
SPI1	RTK/RAS pathway	-0.0530377	0.351691	OV	None
SPI1	TGF-Beta pathway	0.0808737	0.140981	OV	None
SPI1	TP53 pathway	-0.11995	0.023707	OV	None
SPI1	WNT pathway	-0.0246253	0.676275	OV	None
MS4A1	Cell Cycle pathway	0.249936	7.7e-07	OV	None
MS4A1	HIPPO pathway	0.0873132	0.10998	OV	None
MS4A1	MYC pathway	-0.0777345	0.157479	OV	None
MS4A1	NOTCH pathway	-0.0221941	0.705473	OV	None
MS4A1	NRF2 pathway	-0.167665	0.00125693	OV	None
MS4A1	PI3K pathway	0.0806916	0.141613	OV	None
MS4A1	RTK/RAS pathway	0.00446881	0.942236	OV	None
MS4A1	TGF-Beta pathway	0.146098	0.00529215	OV	None
MS4A1	TP53 pathway	-0.0831413	0.128574	OV	None
MS4A1	WNT pathway	0.0926075	0.0883343	OV	None
OTUB1	Cell Cycle pathway	-0.149312	0.00432842	OV	None
OTUB1	HIPPO pathway	-0.169857	0.00106805	OV	None
OTUB1	MYC pathway	0.0183903	0.75788	OV	None
OTUB1	NOTCH pathway	-0.0650879	0.244472	OV	None
OTUB1	NRF2 pathway	-0.0349877	0.556821	OV	None
OTUB1	PI3K pathway	-0.172202	0.000904154	OV	None
OTUB1	RTK/RAS pathway	-0.111486	0.0367594	OV	None
OTUB1	TGF-Beta pathway	-0.124585	0.0186206	OV	None
OTUB1	TP53 pathway	0.00331643	0.960158	OV	None
OTUB1	WNT pathway	0.0197334	0.740629	OV	None
NDUFV1	Cell Cycle pathway	-0.132028	0.0124025	OV	None
NDUFV1	HIPPO pathway	-0.181591	0.000443341	OV	None
NDUFV1	MYC pathway	-0.0243135	0.678667	OV	None
NDUFV1	NOTCH pathway	-0.329887	2.64e-11	OV	Inhibition
NDUFV1	NRF2 pathway	-0.0160866	0.789947	OV	None
NDUFV1	PI3K pathway	0.00960842	0.878284	OV	None
NDUFV1	RTK/RAS pathway	-0.258186	3.11e-07	OV	None
NDUFV1	TGF-Beta pathway	-0.25418	4.86e-07	OV	None
NDUFV1	TP53 pathway	-0.0187849	0.752378	OV	None
NDUFV1	WNT pathway	-0.313164	3.06e-10	OV	Inhibition
NDUFS8	Cell Cycle pathway	-0.266408	1.26e-07	OV	None
NDUFS8	HIPPO pathway	-0.496345	6.34e-26	OV	Inhibition
NDUFS8	MYC pathway	-0.290009	6.85e-09	OV	None
NDUFS8	NOTCH pathway	-0.328594	3.21e-11	OV	Inhibition
NDUFS8	NRF2 pathway	-0.0804039	0.142886	OV	None
NDUFS8	PI3K pathway	-0.373154	2.27e-14	OV	Inhibition
NDUFS8	RTK/RAS pathway	-0.50764	2.73e-27	OV	Inhibition
NDUFS8	TGF-Beta pathway	-0.553295	8.28e-33	OV	Inhibition
NDUFS8	TP53 pathway	-0.135224	0.0102894	OV	None
NDUFS8	WNT pathway	-0.272669	6.01e-08	OV	None
LIPT2	Cell Cycle pathway	-0.222291	1.3e-05	OV	None
LIPT2	HIPPO pathway	-0.276888	3.62e-08	OV	None
LIPT2	MYC pathway	0.0438979	0.449129	OV	None
LIPT2	NOTCH pathway	-0.076247	0.165816	OV	None
LIPT2	NRF2 pathway	-0.0597548	0.289444	OV	None
LIPT2	PI3K pathway	-0.211504	3.55e-05	OV	None
LIPT2	RTK/RAS pathway	-0.273888	5.2e-08	OV	None
LIPT2	TGF-Beta pathway	-0.118977	0.0249239	OV	None
LIPT2	TP53 pathway	0.0253934	0.66782	OV	None
LIPT2	WNT pathway	-0.0529071	0.352179	OV	None
FDX1	Cell Cycle pathway	-0.0276422	0.638119	OV	None
FDX1	HIPPO pathway	-0.15056	0.00398545	OV	None
FDX1	MYC pathway	-0.134376	0.0107901	OV	None
FDX1	NOTCH pathway	-0.0695127	0.212142	OV	None
FDX1	NRF2 pathway	-0.0227901	0.697703	OV	None
FDX1	PI3K pathway	-0.160758	0.00203929	OV	None
FDX1	RTK/RAS pathway	-0.278091	3.14e-08	OV	None
FDX1	TGF-Beta pathway	-0.080426	0.142886	OV	None
FDX1	TP53 pathway	0.0393536	0.503897	OV	None
FDX1	WNT pathway	-0.0614797	0.274406	OV	None
HMBS	Cell Cycle pathway	-0.155262	0.00295513	OV	None
HMBS	HIPPO pathway	-0.217425	2.07e-05	OV	None
HMBS	MYC pathway	-0.00166976	0.978342	OV	None
HMBS	NOTCH pathway	-0.144517	0.00584369	OV	None
HMBS	NRF2 pathway	-0.0305751	0.60763	OV	None
HMBS	PI3K pathway	-0.0861791	0.115117	OV	None
HMBS	RTK/RAS pathway	-0.249995	7.68e-07	OV	None
HMBS	TGF-Beta pathway	-0.126417	0.0167894	OV	None
HMBS	TP53 pathway	0.0582469	0.302294	OV	None
HMBS	WNT pathway	-0.129472	0.0142898	OV	None
NDUFA9	Cell Cycle pathway	-0.0939294	0.0837194	OV	None
NDUFA9	HIPPO pathway	-0.331871	1.96e-11	OV	Inhibition
NDUFA9	MYC pathway	-0.0946329	0.0813915	OV	None
NDUFA9	NOTCH pathway	-0.202947	7.45e-05	OV	None
NDUFA9	NRF2 pathway	-0.065992	0.237514	OV	None
NDUFA9	PI3K pathway	-0.206681	5.43e-05	OV	None
NDUFA9	RTK/RAS pathway	-0.437327	8.75e-20	OV	Inhibition
NDUFA9	TGF-Beta pathway	-0.180271	0.00048801	OV	None
NDUFA9	TP53 pathway	-0.130827	0.0132812	OV	None
NDUFA9	WNT pathway	-0.126424	0.0167894	OV	None
CMAS	Cell Cycle pathway	0.143656	0.00616077	OV	None
CMAS	HIPPO pathway	0.033168	0.576506	OV	None
CMAS	MYC pathway	0.137192	0.00914733	OV	None
CMAS	NOTCH pathway	-0.0771311	0.160836	OV	None
CMAS	NRF2 pathway	0.146954	0.00504553	OV	None
CMAS	PI3K pathway	0.0630564	0.260895	OV	None
CMAS	RTK/RAS pathway	-0.0481618	0.399189	OV	None
CMAS	TGF-Beta pathway	0.129293	0.014388	OV	None
CMAS	TP53 pathway	0.0113874	0.854864	OV	None
CMAS	WNT pathway	-0.0847355	0.121684	OV	None
CS	Cell Cycle pathway	0.189699	0.000231126	OV	None
CS	HIPPO pathway	0.210019	4.04e-05	OV	None
CS	MYC pathway	0.423213	1.63e-18	OV	Activation
CS	NOTCH pathway	0.0536015	0.345759	OV	None
CS	NRF2 pathway	0.0779024	0.156669	OV	None
CS	PI3K pathway	0.264385	1.6e-07	OV	None
CS	RTK/RAS pathway	0.184664	0.000349116	OV	None
CS	TGF-Beta pathway	0.350175	1.12e-12	OV	Activation
CS	TP53 pathway	0.138426	0.00849909	OV	None
CS	WNT pathway	0.0697116	0.210854	OV	None
MTIF3	Cell Cycle pathway	-0.0527391	0.353098	OV	None
MTIF3	HIPPO pathway	-0.157345	0.0025779	OV	None
MTIF3	MYC pathway	-0.144506	0.00584369	OV	None
MTIF3	NOTCH pathway	-0.151793	0.00368819	OV	None
MTIF3	NRF2 pathway	0.177082	0.000627277	OV	None
MTIF3	PI3K pathway	-0.130781	0.0132912	OV	None
MTIF3	RTK/RAS pathway	-0.146403	0.0051946	OV	None
MTIF3	TGF-Beta pathway	-0.247545	9.96e-07	OV	None
MTIF3	TP53 pathway	-0.0409135	0.485772	OV	None
MTIF3	WNT pathway	-0.133397	0.0114304	OV	None
HMGB1	Cell Cycle pathway	0.221281	1.43e-05	OV	None
HMGB1	HIPPO pathway	0.0143186	0.814254	OV	None
HMGB1	MYC pathway	0.142257	0.00673566	OV	None
HMGB1	NOTCH pathway	0.172428	0.000892749	OV	None
HMGB1	NRF2 pathway	0.157844	0.00249752	OV	None
HMGB1	PI3K pathway	0.0405405	0.489621	OV	None
HMGB1	RTK/RAS pathway	0.0502372	0.377231	OV	None
HMGB1	TGF-Beta pathway	0.105665	0.0489631	OV	None
HMGB1	TP53 pathway	0.16652	0.00136943	OV	None
HMGB1	WNT pathway	0.151233	0.00381029	OV	None
FOXO1	Cell Cycle pathway	0.271511	6.85e-08	OV	None
FOXO1	HIPPO pathway	0.347832	1.62e-12	OV	Activation
FOXO1	MYC pathway	0.123742	0.0194188	OV	None
FOXO1	NOTCH pathway	0.249763	7.82e-07	OV	None
FOXO1	NRF2 pathway	0.0201976	0.735696	OV	None
FOXO1	PI3K pathway	0.290038	6.85e-09	OV	None
FOXO1	RTK/RAS pathway	0.383682	3.83e-15	OV	Activation
FOXO1	TGF-Beta pathway	0.365967	7.97e-14	OV	Activation
FOXO1	TP53 pathway	0.0908724	0.0952773	OV	None
FOXO1	WNT pathway	0.268523	9.77e-08	OV	None
NUBPL	Cell Cycle pathway	0.0305514	0.60763	OV	None
NUBPL	HIPPO pathway	0.168762	0.00115733	OV	None
NUBPL	MYC pathway	0.202215	7.87e-05	OV	None
NUBPL	NOTCH pathway	0.0934933	0.085168	OV	None
NUBPL	NRF2 pathway	0.0755482	0.169793	OV	None
NUBPL	PI3K pathway	0.245948	1.18e-06	OV	None
NUBPL	RTK/RAS pathway	0.109768	0.0400251	OV	None
NUBPL	TGF-Beta pathway	0.244822	1.32e-06	OV	None
NUBPL	TP53 pathway	0.0754647	0.170101	OV	None
NUBPL	WNT pathway	0.125132	0.0180597	OV	None
SLC39A9	Cell Cycle pathway	0.0985777	0.0674707	OV	None
SLC39A9	HIPPO pathway	0.326541	4.36e-11	OV	Activation
SLC39A9	MYC pathway	0.271613	6.8e-08	OV	None
SLC39A9	NOTCH pathway	0.29393	4.14e-09	OV	None
SLC39A9	NRF2 pathway	-0.044844	0.437896	OV	None
SLC39A9	PI3K pathway	0.261536	2.2e-07	OV	None
SLC39A9	RTK/RAS pathway	0.243453	1.53e-06	OV	None
SLC39A9	TGF-Beta pathway	0.515432	3.26e-28	OV	Activation
SLC39A9	TP53 pathway	-0.00101645	0.986794	OV	None
SLC39A9	WNT pathway	0.321537	9.14e-11	OV	Activation
ADAM10	Cell Cycle pathway	0.274641	4.75e-08	OV	None
ADAM10	HIPPO pathway	0.536027	1.27e-30	OV	Activation
ADAM10	MYC pathway	0.236464	3.14e-06	OV	None
ADAM10	NOTCH pathway	0.341025	4.71e-12	OV	Activation
ADAM10	NRF2 pathway	-0.106794	0.0463349	OV	None
ADAM10	PI3K pathway	0.482167	2.43e-24	OV	Activation
ADAM10	RTK/RAS pathway	0.43723	8.76e-20	OV	Activation
ADAM10	TGF-Beta pathway	0.726542	3.58e-67	OV	Activation
ADAM10	TP53 pathway	0.109004	0.0415369	OV	None
ADAM10	WNT pathway	0.341896	4.11e-12	OV	Activation
CHMP1A	Cell Cycle pathway	0.0342882	0.563458	OV	None
CHMP1A	HIPPO pathway	0.0281898	0.631251	OV	None
CHMP1A	MYC pathway	0.0837654	0.126332	OV	None
CHMP1A	NOTCH pathway	0.0240862	0.681412	OV	None
CHMP1A	NRF2 pathway	-0.119028	0.0249239	OV	None
CHMP1A	PI3K pathway	0.0882892	0.1056	OV	None
CHMP1A	RTK/RAS pathway	0.0201496	0.735696	OV	None
CHMP1A	TGF-Beta pathway	0.0316703	0.593689	OV	None
CHMP1A	TP53 pathway	-0.103035	0.0550455	OV	None
CHMP1A	WNT pathway	-0.0279902	0.633534	OV	None
TACO1	Cell Cycle pathway	-0.103611	0.0536446	OV	None
TACO1	HIPPO pathway	-0.219347	1.72e-05	OV	None
TACO1	MYC pathway	-0.136504	0.00952093	OV	None
TACO1	NOTCH pathway	-0.136411	0.00955713	OV	None
TACO1	NRF2 pathway	-0.14981	0.00419044	OV	None
TACO1	PI3K pathway	-0.0882442	0.105636	OV	None
TACO1	RTK/RAS pathway	-0.24715	1.04e-06	OV	None
TACO1	TGF-Beta pathway	-0.161203	0.00198249	OV	None
TACO1	TP53 pathway	-0.181105	0.00045912	OV	None
TACO1	WNT pathway	-0.0954207	0.078519	OV	None
C17orf89	Cell Cycle pathway	-0.25065	7.15e-07	OV	None
C17orf89	HIPPO pathway	-0.374563	1.81e-14	OV	Inhibition
C17orf89	MYC pathway	-0.201536	8.36e-05	OV	None
C17orf89	NOTCH pathway	-0.189354	0.000236133	OV	None
C17orf89	NRF2 pathway	-0.0314364	0.596467	OV	None
C17orf89	PI3K pathway	-0.316445	1.89e-10	OV	Inhibition
C17orf89	RTK/RAS pathway	-0.388166	1.72e-15	OV	Inhibition
C17orf89	TGF-Beta pathway	-0.430477	3.65e-19	OV	Inhibition
C17orf89	TP53 pathway	-0.0459555	0.424103	OV	None
C17orf89	WNT pathway	-0.15685	0.00265955	OV	None
SS18	Cell Cycle pathway	0.169866	0.00106805	OV	None
SS18	HIPPO pathway	0.2664	1.26e-07	OV	None
SS18	MYC pathway	0.209298	4.3e-05	OV	None
SS18	NOTCH pathway	0.170243	0.00104156	OV	None
SS18	NRF2 pathway	0.00770535	0.901531	OV	None
SS18	PI3K pathway	0.300099	1.84e-09	OV	Activation
SS18	RTK/RAS pathway	0.299843	1.9e-09	OV	None
SS18	TGF-Beta pathway	0.361023	1.81e-13	OV	Activation
SS18	TP53 pathway	0.174807	0.000748038	OV	None
SS18	WNT pathway	0.103236	0.0545836	OV	None
HMHA1	Cell Cycle pathway	0.141465	0.00706819	OV	None
HMHA1	HIPPO pathway	0.00917144	0.883471	OV	None
HMHA1	MYC pathway	-0.139975	0.00774748	OV	None
HMHA1	NOTCH pathway	-0.134627	0.0106425	OV	None
HMHA1	NRF2 pathway	-0.301541	1.52e-09	OV	Inhibition
HMHA1	PI3K pathway	0.0900098	0.0989722	OV	None
HMHA1	RTK/RAS pathway	-0.0338215	0.568918	OV	None
HMHA1	TGF-Beta pathway	-0.0056054	0.92485	OV	None
HMHA1	TP53 pathway	-0.138534	0.0084577	OV	None
HMHA1	WNT pathway	-0.134019	0.0110134	OV	None
NDUFS7	Cell Cycle pathway	-0.154274	0.00315015	OV	None
NDUFS7	HIPPO pathway	-0.381038	6.1e-15	OV	Inhibition
NDUFS7	MYC pathway	-0.257569	3.33e-07	OV	None
NDUFS7	NOTCH pathway	-0.354789	5.27e-13	OV	Inhibition
NDUFS7	NRF2 pathway	-0.211077	3.68e-05	OV	None
NDUFS7	PI3K pathway	-0.240888	1.98e-06	OV	None
NDUFS7	RTK/RAS pathway	-0.42652	8.31e-19	OV	Inhibition
NDUFS7	TGF-Beta pathway	-0.466598	1.05e-22	OV	Inhibition
NDUFS7	TP53 pathway	-0.180448	0.000482223	OV	None
NDUFS7	WNT pathway	-0.304132	1.06e-09	OV	Inhibition
ZBTB7A	Cell Cycle pathway	0.163479	0.00170904	OV	None
ZBTB7A	HIPPO pathway	0.4241	1.39e-18	OV	Activation
ZBTB7A	MYC pathway	0.0783489	0.154257	OV	None
ZBTB7A	NOTCH pathway	0.171201	0.00097182	OV	None
ZBTB7A	NRF2 pathway	-0.134863	0.0105061	OV	None
ZBTB7A	PI3K pathway	0.379214	8.21e-15	OV	Activation
ZBTB7A	RTK/RAS pathway	0.365608	8.41e-14	OV	Activation
ZBTB7A	TGF-Beta pathway	0.348639	1.43e-12	OV	Activation
ZBTB7A	TP53 pathway	0.0247501	0.675147	OV	None
ZBTB7A	WNT pathway	0.144251	0.00593193	OV	None
GTPBP3	Cell Cycle pathway	0.051469	0.363729	OV	None
GTPBP3	HIPPO pathway	0.123325	0.0197849	OV	None
GTPBP3	MYC pathway	0.38419	3.52e-15	OV	Activation
GTPBP3	NOTCH pathway	0.0372568	0.53007	OV	None
GTPBP3	NRF2 pathway	0.158885	0.00233082	OV	None
GTPBP3	PI3K pathway	0.219718	1.67e-05	OV	None
GTPBP3	RTK/RAS pathway	0.193577	0.000167278	OV	None
GTPBP3	TGF-Beta pathway	0.0545096	0.337503	OV	None
GTPBP3	TP53 pathway	0.058724	0.298676	OV	None
GTPBP3	WNT pathway	-0.0284264	0.628769	OV	None
SAMD4B	Cell Cycle pathway	0.181291	0.00045331	OV	None
SAMD4B	HIPPO pathway	0.28503	1.3e-08	OV	None
SAMD4B	MYC pathway	0.191671	0.000196781	OV	None
SAMD4B	NOTCH pathway	0.30254	1.33e-09	OV	Activation
SAMD4B	NRF2 pathway	0.0189288	0.750957	OV	None
SAMD4B	PI3K pathway	0.161482	0.00195122	OV	None
SAMD4B	RTK/RAS pathway	0.260513	2.46e-07	OV	None
SAMD4B	TGF-Beta pathway	0.0693925	0.212462	OV	None
SAMD4B	TP53 pathway	0.0538525	0.343413	OV	None
SAMD4B	WNT pathway	0.163815	0.00167047	OV	None
ATP5SL	Cell Cycle pathway	0.0857102	0.117145	OV	None
ATP5SL	HIPPO pathway	0.0551149	0.332224	OV	None
ATP5SL	MYC pathway	0.0330635	0.577152	OV	None
ATP5SL	NOTCH pathway	0.160342	0.00209809	OV	None
ATP5SL	NRF2 pathway	-0.129113	0.0145181	OV	None
ATP5SL	PI3K pathway	0.0478174	0.402898	OV	None
ATP5SL	RTK/RAS pathway	-0.0139816	0.818843	OV	None
ATP5SL	TGF-Beta pathway	-0.00277221	0.964695	OV	None
ATP5SL	TP53 pathway	-0.102064	0.0574124	OV	None
ATP5SL	WNT pathway	0.11117	0.0373255	OV	None
POU2F2	Cell Cycle pathway	0.294894	3.65e-09	OV	None
POU2F2	HIPPO pathway	0.24775	9.77e-07	OV	None
POU2F2	MYC pathway	0.0253743	0.66782	OV	None
POU2F2	NOTCH pathway	0.242252	1.72e-06	OV	None
POU2F2	NRF2 pathway	-0.146927	0.00504553	OV	None
POU2F2	PI3K pathway	0.0836773	0.126398	OV	None
POU2F2	RTK/RAS pathway	0.184116	0.000363644	OV	None
POU2F2	TGF-Beta pathway	0.195904	0.000137511	OV	None
POU2F2	TP53 pathway	-0.0386483	0.512877	OV	None
POU2F2	WNT pathway	0.234776	3.75e-06	OV	None
QPCTL	Cell Cycle pathway	0.00018408	0.998133	OV	None
QPCTL	HIPPO pathway	-0.125629	0.0175669	OV	None
QPCTL	MYC pathway	0.0233672	0.691022	OV	None
QPCTL	NOTCH pathway	-0.0262856	0.656824	OV	None
QPCTL	NRF2 pathway	-0.166276	0.00139181	OV	None
QPCTL	PI3K pathway	0.00737179	0.905015	OV	None
QPCTL	RTK/RAS pathway	-0.148297	0.00463343	OV	None
QPCTL	TGF-Beta pathway	-0.0491329	0.388387	OV	None
QPCTL	TP53 pathway	-0.0562911	0.32124	OV	None
QPCTL	WNT pathway	-0.0540122	0.342105	OV	None
NDUFAF5	Cell Cycle pathway	-0.0203405	0.734411	OV	None
NDUFAF5	HIPPO pathway	-0.301146	1.6e-09	OV	Inhibition
NDUFAF5	MYC pathway	0.0353133	0.55419	OV	None
NDUFAF5	NOTCH pathway	-0.067967	0.223283	OV	None
NDUFAF5	NRF2 pathway	0.0752315	0.171445	OV	None
NDUFAF5	PI3K pathway	-0.284441	1.39e-08	OV	None
NDUFAF5	RTK/RAS pathway	-0.258736	2.92e-07	OV	None
NDUFAF5	TGF-Beta pathway	-0.243257	1.55e-06	OV	None
NDUFAF5	TP53 pathway	0.0305659	0.60763	OV	None
NDUFAF5	WNT pathway	-0.072151	0.19266	OV	None
NXT1	Cell Cycle pathway	-0.101052	0.0600921	OV	None
NXT1	HIPPO pathway	-0.382046	5.16e-15	OV	Inhibition
NXT1	MYC pathway	-0.0368894	0.534578	OV	None
NXT1	NOTCH pathway	-0.0924194	0.0889627	OV	None
NXT1	NRF2 pathway	0.00981712	0.876869	OV	None
NXT1	PI3K pathway	-0.324762	5.7e-11	OV	Inhibition
NXT1	RTK/RAS pathway	-0.299782	1.9e-09	OV	None
NXT1	TGF-Beta pathway	-0.23655	3.12e-06	OV	None
NXT1	TP53 pathway	-0.129776	0.0140538	OV	None
NXT1	WNT pathway	-0.0640848	0.251717	OV	None
APMAP	Cell Cycle pathway	0.195378	0.00014331	OV	None
APMAP	HIPPO pathway	0.118375	0.0256956	OV	None
APMAP	MYC pathway	0.161947	0.00189394	OV	None
APMAP	NOTCH pathway	0.262268	2.03e-07	OV	None
APMAP	NRF2 pathway	0.0113198	0.85497	OV	None
APMAP	PI3K pathway	0.0469664	0.411841	OV	None
APMAP	RTK/RAS pathway	0.0590082	0.296188	OV	None
APMAP	TGF-Beta pathway	0.192853	0.000177828	OV	None
APMAP	TP53 pathway	-0.0886347	0.104135	OV	None
APMAP	WNT pathway	0.215415	2.5e-05	OV	None
UQCC1	Cell Cycle pathway	0.0298232	0.613434	OV	None
UQCC1	HIPPO pathway	0.00594675	0.922149	OV	None
UQCC1	MYC pathway	0.20076	8.95e-05	OV	None
UQCC1	NOTCH pathway	0.062724	0.263643	OV	None
UQCC1	NRF2 pathway	-0.11344	0.0332912	OV	None
UQCC1	PI3K pathway	-0.0286457	0.628218	OV	None
UQCC1	RTK/RAS pathway	0.0599717	0.287683	OV	None
UQCC1	TGF-Beta pathway	0.0232835	0.691022	OV	None
UQCC1	TP53 pathway	-0.0251127	0.670783	OV	None
UQCC1	WNT pathway	-0.0073678	0.905015	OV	None
STK4	Cell Cycle pathway	0.386454	2.34e-15	OV	Activation
STK4	HIPPO pathway	0.360264	2.05e-13	OV	Activation
STK4	MYC pathway	0.270764	7.49e-08	OV	None
STK4	NOTCH pathway	0.293343	4.47e-09	OV	None
STK4	NRF2 pathway	0.0567609	0.316639	OV	None
STK4	PI3K pathway	0.283654	1.53e-08	OV	None
STK4	RTK/RAS pathway	0.380184	7e-15	OV	Activation
STK4	TGF-Beta pathway	0.403836	8.31e-17	OV	Activation
STK4	TP53 pathway	0.128669	0.0148562	OV	None
STK4	WNT pathway	0.229694	6.2e-06	OV	None
YBEY	Cell Cycle pathway	-0.225203	9.76e-06	OV	None
YBEY	HIPPO pathway	-0.15853	0.00238667	OV	None
YBEY	MYC pathway	-0.0519261	0.361154	OV	None
YBEY	NOTCH pathway	-0.154947	0.00301574	OV	None
YBEY	NRF2 pathway	0.0678891	0.223291	OV	None
YBEY	PI3K pathway	-0.0839976	0.125266	OV	None
YBEY	RTK/RAS pathway	-0.113119	0.0337578	OV	None
YBEY	TGF-Beta pathway	-0.212368	3.29e-05	OV	None
YBEY	TP53 pathway	-0.0676402	0.225016	OV	None
YBEY	WNT pathway	-0.0888152	0.103623	OV	None
SLC25A1	Cell Cycle pathway	-0.12046	0.0231099	OV	None
SLC25A1	HIPPO pathway	-0.0300233	0.613434	OV	None
SLC25A1	MYC pathway	-0.0934342	0.0852575	OV	None
SLC25A1	NOTCH pathway	-0.0329862	0.577152	OV	None
SLC25A1	NRF2 pathway	-0.191531	0.000198636	OV	None
SLC25A1	PI3K pathway	0.0398926	0.49733	OV	None
SLC25A1	RTK/RAS pathway	-0.115644	0.0298003	OV	None
SLC25A1	TGF-Beta pathway	-0.123365	0.019777	OV	None
SLC25A1	TP53 pathway	-0.0358571	0.547633	OV	None
SLC25A1	WNT pathway	-0.0671008	0.228928	OV	None
NDUFB11	Cell Cycle pathway	-0.203607	7.05e-05	OV	None
NDUFB11	HIPPO pathway	-0.435175	1.34e-19	OV	Inhibition
NDUFB11	MYC pathway	-0.205347	6.08e-05	OV	None
NDUFB11	NOTCH pathway	-0.292384	5.04e-09	OV	None
NDUFB11	NRF2 pathway	-0.069165	0.213991	OV	None
NDUFB11	PI3K pathway	-0.454174	1.92e-21	OV	Inhibition
NDUFB11	RTK/RAS pathway	-0.49597	6.75e-26	OV	Inhibition
NDUFB11	TGF-Beta pathway	-0.477143	8.76e-24	OV	Inhibition
NDUFB11	TP53 pathway	-0.207026	5.27e-05	OV	None
NDUFB11	WNT pathway	-0.213429	3e-05	OV	None
NDUFA1	Cell Cycle pathway	-0.229299	6.44e-06	OV	None
NDUFA1	HIPPO pathway	-0.516497	2.51e-28	OV	Inhibition
NDUFA1	MYC pathway	-0.28812	8.74e-09	OV	None
NDUFA1	NOTCH pathway	-0.482704	2.18e-24	OV	Inhibition
NDUFA1	NRF2 pathway	0.00284987	0.964695	OV	None
NDUFA1	PI3K pathway	-0.374944	1.7e-14	OV	Inhibition
NDUFA1	RTK/RAS pathway	-0.538045	8.61e-31	OV	Inhibition
NDUFA1	TGF-Beta pathway	-0.562259	4.9e-34	OV	Inhibition
NDUFA1	TP53 pathway	-0.104151	0.0525596	OV	None
NDUFA1	WNT pathway	-0.399364	2e-16	OV	Inhibition
C1GALT1C1	Cell Cycle pathway	-0.00228873	0.971532	OV	None
C1GALT1C1	HIPPO pathway	-0.10829	0.0430614	OV	None
C1GALT1C1	MYC pathway	-0.105519	0.0492458	OV	None
C1GALT1C1	NOTCH pathway	-0.195263	0.000144365	OV	None
C1GALT1C1	NRF2 pathway	-0.102304	0.0568928	OV	None
C1GALT1C1	PI3K pathway	0.0260574	0.659576	OV	None
C1GALT1C1	RTK/RAS pathway	-0.205028	6.23e-05	OV	None
C1GALT1C1	TGF-Beta pathway	0.0831329	0.128574	OV	None
C1GALT1C1	TP53 pathway	-0.0927604	0.0878544	OV	None
C1GALT1C1	WNT pathway	-0.0837095	0.126398	OV	None
AIFM1	Cell Cycle pathway	-0.155872	0.00284146	OV	None
AIFM1	HIPPO pathway	-0.28483	1.33e-08	OV	None
AIFM1	MYC pathway	-0.0822625	0.133283	OV	None
AIFM1	NOTCH pathway	-0.34253	3.76e-12	OV	Inhibition
AIFM1	NRF2 pathway	0.0832832	0.128371	OV	None
AIFM1	PI3K pathway	0.0470759	0.411036	OV	None
AIFM1	RTK/RAS pathway	-0.236618	3.11e-06	OV	None
AIFM1	TGF-Beta pathway	-0.258861	2.9e-07	OV	None
AIFM1	TP53 pathway	0.0583353	0.301819	OV	None
AIFM1	WNT pathway	-0.321509	9.14e-11	OV	Inhibition
C1orf233	Cell Cycle pathway	-0.0161261	0.87043	UCEC	None
C1orf233	HIPPO pathway	-0.290343	0.00025843	UCEC	None
C1orf233	MYC pathway	0.197492	0.0156427	UCEC	None
C1orf233	NOTCH pathway	-0.00930487	0.92661	UCEC	None
C1orf233	NRF2 pathway	-0.216997	0.00764986	UCEC	None
C1orf233	PI3K pathway	-0.122468	0.149058	UCEC	None
C1orf233	RTK/RAS pathway	-0.170514	0.039063	UCEC	None
C1orf233	TGF-Beta pathway	-0.317037	5.93e-05	UCEC	Inhibition
C1orf233	TP53 pathway	-0.352632	6.42e-06	UCEC	Inhibition
C1orf233	WNT pathway	-0.160812	0.0519312	UCEC	None
UBR4	Cell Cycle pathway	-0.000569977	0.997341	UCEC	None
UBR4	HIPPO pathway	-0.379049	9.92e-07	UCEC	Inhibition
UBR4	MYC pathway	-0.101023	0.239555	UCEC	None
UBR4	NOTCH pathway	-0.212287	0.00908735	UCEC	None
UBR4	NRF2 pathway	-0.1854	0.0239058	UCEC	None
UBR4	PI3K pathway	-0.44304	5.01e-09	UCEC	Inhibition
UBR4	RTK/RAS pathway	-0.347956	8.7e-06	UCEC	Inhibition
UBR4	TGF-Beta pathway	-0.520065	1.46e-12	UCEC	Inhibition
UBR4	TP53 pathway	-0.402894	1.6e-07	UCEC	Inhibition
UBR4	WNT pathway	-0.236932	0.00341738	UCEC	None
ARID1A	Cell Cycle pathway	0.246676	0.00220859	UCEC	None
ARID1A	HIPPO pathway	0.659859	1.27e-21	UCEC	Activation
ARID1A	MYC pathway	0.205541	0.0115957	UCEC	None
ARID1A	NOTCH pathway	0.4567	1.33e-09	UCEC	Activation
ARID1A	NRF2 pathway	0.222086	0.0062781	UCEC	None
ARID1A	PI3K pathway	0.483431	9.16e-11	UCEC	Activation
ARID1A	RTK/RAS pathway	0.509362	5.09e-12	UCEC	Activation
ARID1A	TGF-Beta pathway	0.65397	3.58e-21	UCEC	Activation
ARID1A	TP53 pathway	0.382483	7.84e-07	UCEC	Activation
ARID1A	WNT pathway	0.314532	6.83e-05	UCEC	Activation
MECR	Cell Cycle pathway	-0.251236	0.00178434	UCEC	None
MECR	HIPPO pathway	-0.38004	9.29e-07	UCEC	Inhibition
MECR	MYC pathway	-0.0654476	0.471703	UCEC	None
MECR	NOTCH pathway	-0.232024	0.0041786	UCEC	None
MECR	NRF2 pathway	-0.0731423	0.410884	UCEC	None
MECR	PI3K pathway	-0.190896	0.0198313	UCEC	None
MECR	RTK/RAS pathway	-0.432213	1.29e-08	UCEC	Inhibition
MECR	TGF-Beta pathway	-0.522492	1.12e-12	UCEC	Inhibition
MECR	TP53 pathway	-0.339933	1.43e-05	UCEC	Inhibition
MECR	WNT pathway	-0.195278	0.0168821	UCEC	None
ELOVL1	Cell Cycle pathway	0.251691	0.00176456	UCEC	None
ELOVL1	HIPPO pathway	0.164655	0.0464591	UCEC	None
ELOVL1	MYC pathway	0.0737276	0.407214	UCEC	None
ELOVL1	NOTCH pathway	0.112053	0.189311	UCEC	None
ELOVL1	NRF2 pathway	0.0645082	0.476845	UCEC	None
ELOVL1	PI3K pathway	0.182022	0.0268525	UCEC	None
ELOVL1	RTK/RAS pathway	0.0729426	0.411955	UCEC	None
ELOVL1	TGF-Beta pathway	0.112493	0.187751	UCEC	None
ELOVL1	TP53 pathway	-0.125281	0.139423	UCEC	None
ELOVL1	WNT pathway	-0.0136146	0.88941	UCEC	None
NFIA	Cell Cycle pathway	-0.235679	0.00360953	UCEC	None
NFIA	HIPPO pathway	0.172773	0.0365978	UCEC	None
NFIA	MYC pathway	-0.134279	0.110863	UCEC	None
NFIA	NOTCH pathway	0.0790357	0.369208	UCEC	None
NFIA	NRF2 pathway	0.162278	0.0499568	UCEC	None
NFIA	PI3K pathway	0.264868	0.000948598	UCEC	None
NFIA	RTK/RAS pathway	-0.0831027	0.344515	UCEC	None
NFIA	TGF-Beta pathway	0.172371	0.0369824	UCEC	None
NFIA	TP53 pathway	0.21265	0.00899298	UCEC	None
NFIA	WNT pathway	0.185399	0.0239058	UCEC	None
NDUFS2	Cell Cycle pathway	-0.00672656	0.950186	UCEC	None
NDUFS2	HIPPO pathway	-0.0127	0.89495	UCEC	None
NDUFS2	MYC pathway	0.197166	0.015745	UCEC	None
NDUFS2	NOTCH pathway	-0.00292499	0.980052	UCEC	None
NDUFS2	NRF2 pathway	-0.0459758	0.624408	UCEC	None
NDUFS2	PI3K pathway	0.166051	0.0445083	UCEC	None
NDUFS2	RTK/RAS pathway	0.014806	0.881689	UCEC	None
NDUFS2	TGF-Beta pathway	0.047374	0.612638	UCEC	None
NDUFS2	TP53 pathway	0.0540635	0.560138	UCEC	None
NDUFS2	WNT pathway	-0.0860522	0.326382	UCEC	None
PTPRC	Cell Cycle pathway	0.202127	0.0131335	UCEC	None
PTPRC	HIPPO pathway	0.162622	0.0494654	UCEC	None
PTPRC	MYC pathway	-0.160528	0.0522394	UCEC	None
PTPRC	NOTCH pathway	0.0355888	0.706767	UCEC	None
PTPRC	NRF2 pathway	0.143981	0.0856398	UCEC	None
PTPRC	PI3K pathway	0.222367	0.00621469	UCEC	None
PTPRC	RTK/RAS pathway	0.175323	0.0336919	UCEC	None
PTPRC	TGF-Beta pathway	0.305522	0.000116228	UCEC	Activation
PTPRC	TP53 pathway	0.170534	0.039063	UCEC	None
PTPRC	WNT pathway	0.0511347	0.58363	UCEC	None
NDUFAF7	Cell Cycle pathway	0.37641	1.18e-06	UCEC	Activation
NDUFAF7	HIPPO pathway	0.207531	0.0107575	UCEC	None
NDUFAF7	MYC pathway	0.0377441	0.689353	UCEC	None
NDUFAF7	NOTCH pathway	0.0552911	0.551194	UCEC	None
NDUFAF7	NRF2 pathway	0.000367297	0.998061	UCEC	None
NDUFAF7	PI3K pathway	-0.0285566	0.769096	UCEC	None
NDUFAF7	RTK/RAS pathway	0.212583	0.00899298	UCEC	None
NDUFAF7	TGF-Beta pathway	0.223083	0.00604699	UCEC	None
NDUFAF7	TP53 pathway	0.0505563	0.587823	UCEC	None
NDUFAF7	WNT pathway	0.0862387	0.325524	UCEC	None
STARD7	Cell Cycle pathway	0.433884	1.1e-08	UCEC	Activation
STARD7	HIPPO pathway	0.236559	0.0034697	UCEC	None
STARD7	MYC pathway	0.170077	0.0395205	UCEC	None
STARD7	NOTCH pathway	0.0573207	0.535029	UCEC	None
STARD7	NRF2 pathway	0.0750023	0.397934	UCEC	None
STARD7	PI3K pathway	-0.0130436	0.892458	UCEC	None
STARD7	RTK/RAS pathway	0.148684	0.0747392	UCEC	None
STARD7	TGF-Beta pathway	0.197259	0.0157206	UCEC	None
STARD7	TP53 pathway	0.0229822	0.81699	UCEC	None
STARD7	WNT pathway	0.0724487	0.415472	UCEC	None
COX5B	Cell Cycle pathway	-0.0937395	0.280508	UCEC	None
COX5B	HIPPO pathway	-0.577654	7.94e-16	UCEC	Inhibition
COX5B	MYC pathway	-0.0758686	0.391496	UCEC	None
COX5B	NOTCH pathway	-0.38472	6.67e-07	UCEC	Inhibition
COX5B	NRF2 pathway	-0.203025	0.012739	UCEC	None
COX5B	PI3K pathway	-0.389294	4.82e-07	UCEC	Inhibition
COX5B	RTK/RAS pathway	-0.434355	1.07e-08	UCEC	Inhibition
COX5B	TGF-Beta pathway	-0.603274	1.75e-17	UCEC	Inhibition
COX5B	TP53 pathway	-0.41885	4.08e-08	UCEC	Inhibition
COX5B	WNT pathway	-0.379195	9.88e-07	UCEC	Inhibition
CAB39	Cell Cycle pathway	0.338647	1.55e-05	UCEC	Activation
CAB39	HIPPO pathway	0.55477	2.1e-14	UCEC	Activation
CAB39	MYC pathway	0.016195	0.87043	UCEC	None
CAB39	NOTCH pathway	0.302548	0.000134743	UCEC	Activation
CAB39	NRF2 pathway	0.348373	8.48e-06	UCEC	Activation
CAB39	PI3K pathway	0.293384	0.00021961	UCEC	None
CAB39	RTK/RAS pathway	0.438887	7.31e-09	UCEC	Activation
CAB39	TGF-Beta pathway	0.634979	9.19e-20	UCEC	Activation
CAB39	TP53 pathway	0.306083	0.000112683	UCEC	Activation
CAB39	WNT pathway	0.285222	0.000332995	UCEC	None
CMC1	Cell Cycle pathway	-0.0224267	0.822056	UCEC	None
CMC1	HIPPO pathway	-0.20569	0.0115498	UCEC	None
CMC1	MYC pathway	0.0631122	0.488849	UCEC	None
CMC1	NOTCH pathway	-0.175477	0.0335706	UCEC	None
CMC1	NRF2 pathway	0.140071	0.0945988	UCEC	None
CMC1	PI3K pathway	-0.209851	0.00990385	UCEC	None
CMC1	RTK/RAS pathway	-0.0648921	0.476041	UCEC	None
CMC1	TGF-Beta pathway	-0.222627	0.00615773	UCEC	None
CMC1	TP53 pathway	-0.117367	0.167421	UCEC	None
CMC1	WNT pathway	0.0215038	0.829121	UCEC	None
SMARCC1	Cell Cycle pathway	0.175529	0.0335706	UCEC	None
SMARCC1	HIPPO pathway	0.644106	1.95e-20	UCEC	Activation
SMARCC1	MYC pathway	0.245992	0.00226554	UCEC	None
SMARCC1	NOTCH pathway	0.407309	1.12e-07	UCEC	Activation
SMARCC1	NRF2 pathway	0.217867	0.00742593	UCEC	None
SMARCC1	PI3K pathway	0.436994	8.52e-09	UCEC	Activation
SMARCC1	RTK/RAS pathway	0.463841	6.59e-10	UCEC	Activation
SMARCC1	TGF-Beta pathway	0.662278	9.53e-22	UCEC	Activation
SMARCC1	TP53 pathway	0.388636	5.01e-07	UCEC	Activation
SMARCC1	WNT pathway	0.364038	2.86e-06	UCEC	Activation
NDUFAF3	Cell Cycle pathway	-0.137274	0.102442	UCEC	None
NDUFAF3	HIPPO pathway	-0.458607	1.12e-09	UCEC	Inhibition
NDUFAF3	MYC pathway	-0.140227	0.0943148	UCEC	None
NDUFAF3	NOTCH pathway	-0.210076	0.00983159	UCEC	None
NDUFAF3	NRF2 pathway	-0.216307	0.00784762	UCEC	None
NDUFAF3	PI3K pathway	-0.227336	0.00507947	UCEC	None
NDUFAF3	RTK/RAS pathway	-0.337646	1.65e-05	UCEC	Inhibition
NDUFAF3	TGF-Beta pathway	-0.488807	5.01e-11	UCEC	Inhibition
NDUFAF3	TP53 pathway	-0.348496	8.46e-06	UCEC	Inhibition
NDUFAF3	WNT pathway	-0.293202	0.00022116	UCEC	None
PRKCD	Cell Cycle pathway	-0.00886345	0.930312	UCEC	None
PRKCD	HIPPO pathway	0.126204	0.136528	UCEC	None
PRKCD	MYC pathway	0.0388973	0.680747	UCEC	None
PRKCD	NOTCH pathway	0.149766	0.0725819	UCEC	None
PRKCD	NRF2 pathway	0.256273	0.00141805	UCEC	None
PRKCD	PI3K pathway	0.239365	0.00308066	UCEC	None
PRKCD	RTK/RAS pathway	-0.000876571	0.995821	UCEC	None
PRKCD	TGF-Beta pathway	0.11852	0.162823	UCEC	None
PRKCD	TP53 pathway	0.0108635	0.911859	UCEC	None
PRKCD	WNT pathway	-0.0367367	0.698199	UCEC	None
PDE12	Cell Cycle pathway	0.168273	0.0417024	UCEC	None
PDE12	HIPPO pathway	0.543975	7.71e-14	UCEC	Activation
PDE12	MYC pathway	0.0569946	0.536251	UCEC	None
PDE12	NOTCH pathway	0.22717	0.00510516	UCEC	None
PDE12	NRF2 pathway	0.186436	0.0231155	UCEC	None
PDE12	PI3K pathway	0.596749	4.01e-17	UCEC	Activation
PDE12	RTK/RAS pathway	0.391502	4.13e-07	UCEC	Activation
PDE12	TGF-Beta pathway	0.623399	6.16e-19	UCEC	Activation
PDE12	TP53 pathway	0.428479	1.78e-08	UCEC	Activation
PDE12	WNT pathway	0.204205	0.0122381	UCEC	None
CD47	Cell Cycle pathway	0.334282	2.04e-05	UCEC	Activation
CD47	HIPPO pathway	0.101499	0.237522	UCEC	None
CD47	MYC pathway	-0.096538	0.263913	UCEC	None
CD47	NOTCH pathway	0.0116362	0.904548	UCEC	None
CD47	NRF2 pathway	0.0145581	0.882296	UCEC	None
CD47	PI3K pathway	-0.190856	0.0198313	UCEC	None
CD47	RTK/RAS pathway	0.120775	0.15489	UCEC	None
CD47	TGF-Beta pathway	0.0900131	0.30414	UCEC	None
CD47	TP53 pathway	-0.157455	0.0575244	UCEC	None
CD47	WNT pathway	-0.11038	0.196127	UCEC	None
TIMMDC1	Cell Cycle pathway	0.238364	0.00322507	UCEC	None
TIMMDC1	HIPPO pathway	0.0158945	0.871158	UCEC	None
TIMMDC1	MYC pathway	0.0399807	0.671151	UCEC	None
TIMMDC1	NOTCH pathway	-0.0546375	0.556048	UCEC	None
TIMMDC1	NRF2 pathway	0.126814	0.134414	UCEC	None
TIMMDC1	PI3K pathway	-0.159434	0.0540138	UCEC	None
TIMMDC1	RTK/RAS pathway	0.0323467	0.732147	UCEC	None
TIMMDC1	TGF-Beta pathway	-0.0435898	0.642697	UCEC	None
TIMMDC1	TP53 pathway	-0.0558474	0.54655	UCEC	None
TIMMDC1	WNT pathway	0.0402255	0.669908	UCEC	None
NDUFB4	Cell Cycle pathway	0.051551	0.58189	UCEC	None
NDUFB4	HIPPO pathway	-0.0716401	0.421049	UCEC	None
NDUFB4	MYC pathway	0.0791691	0.368705	UCEC	None
NDUFB4	NOTCH pathway	-0.100129	0.244057	UCEC	None
NDUFB4	NRF2 pathway	0.110929	0.193672	UCEC	None
NDUFB4	PI3K pathway	0.0330772	0.727107	UCEC	None
NDUFB4	RTK/RAS pathway	-0.00316676	0.978579	UCEC	None
NDUFB4	TGF-Beta pathway	-0.123321	0.146574	UCEC	None
NDUFB4	TP53 pathway	-0.0158688	0.871158	UCEC	None
NDUFB4	WNT pathway	-0.100655	0.241332	UCEC	None
PDCD10	Cell Cycle pathway	0.464084	6.51e-10	UCEC	Activation
PDCD10	HIPPO pathway	0.494477	2.76e-11	UCEC	Activation
PDCD10	MYC pathway	0.11135	0.192004	UCEC	None
PDCD10	NOTCH pathway	0.254407	0.00154338	UCEC	None
PDCD10	NRF2 pathway	0.324177	3.83e-05	UCEC	Activation
PDCD10	PI3K pathway	0.258803	0.0012695	UCEC	None
PDCD10	RTK/RAS pathway	0.418267	4.27e-08	UCEC	Activation
PDCD10	TGF-Beta pathway	0.615734	2.28e-18	UCEC	Activation
PDCD10	TP53 pathway	0.275606	0.000559716	UCEC	None
PDCD10	WNT pathway	0.154992	0.0619842	UCEC	None
WDR1	Cell Cycle pathway	0.0884719	0.31253	UCEC	None
WDR1	HIPPO pathway	0.296868	0.000185011	UCEC	None
WDR1	MYC pathway	0.18216	0.0268223	UCEC	None
WDR1	NOTCH pathway	0.173989	0.0351585	UCEC	None
WDR1	NRF2 pathway	0.0691153	0.441945	UCEC	None
WDR1	PI3K pathway	0.293002	0.000222978	UCEC	None
WDR1	RTK/RAS pathway	0.150148	0.0718256	UCEC	None
WDR1	TGF-Beta pathway	0.268828	0.000782708	UCEC	None
WDR1	TP53 pathway	0.0645627	0.476845	UCEC	None
WDR1	WNT pathway	0.155646	0.0607662	UCEC	None
UBE2K	Cell Cycle pathway	0.089543	0.306466	UCEC	None
UBE2K	HIPPO pathway	-0.0434551	0.642787	UCEC	None
UBE2K	MYC pathway	0.0387049	0.681892	UCEC	None
UBE2K	NOTCH pathway	-0.18161	0.0271322	UCEC	None
UBE2K	NRF2 pathway	0.0432802	0.643751	UCEC	None
UBE2K	PI3K pathway	0.203749	0.0124161	UCEC	None
UBE2K	RTK/RAS pathway	-0.115109	0.177254	UCEC	None
UBE2K	TGF-Beta pathway	0.0022511	0.985046	UCEC	None
UBE2K	TP53 pathway	0.0254113	0.794492	UCEC	None
UBE2K	WNT pathway	-0.231737	0.00422412	UCEC	None
RHOH	Cell Cycle pathway	0.167818	0.0421517	UCEC	None
RHOH	HIPPO pathway	-0.0477754	0.610189	UCEC	None
RHOH	MYC pathway	-0.23064	0.00441202	UCEC	None
RHOH	NOTCH pathway	-0.0681995	0.449274	UCEC	None
RHOH	NRF2 pathway	-0.0209724	0.832906	UCEC	None
RHOH	PI3K pathway	-0.00452393	0.970691	UCEC	None
RHOH	RTK/RAS pathway	0.00367408	0.974412	UCEC	None
RHOH	TGF-Beta pathway	0.0194991	0.846985	UCEC	None
[truncated: 1,522 more rows]
