# Supplementary material for: Pan-cancer analysis of phagocytosis regulators in female-specific cancers: a focus on HMGB2
Source: Front Immunol. 2025 May 6;16:1565924. doi: 10.3389/fimmu.2025.1565924 (PMC12089064; doi:10.3389/fimmu.2025.1565924)
Supplement: Supplementary file 6 [file Table4.xlsx]

## Sheet: Sheet1
The correlation between phagocytosis regulators and small drug molecules
drug	gene	cor	FDR	synonyms	pathway_name	targets	pubchem
Camptothecin_1003	NDUFAF7	-0.102158	0.00884393	Camptothecine, (+)-Camptothecin	DNA replication	TOP1	24360
Camptothecin_1003	QPCTL	-0.00248861	0.959641	Camptothecine, (+)-Camptothecin	DNA replication	TOP1	24360
Camptothecin_1003	POU2F2	-0.276625	2.32e-14	Camptothecine, (+)-Camptothecin	DNA replication	TOP1	24360
Camptothecin_1003	SLC39A9	-0.0616063	0.132716	Camptothecine, (+)-Camptothecin	DNA replication	TOP1	24360
Camptothecin_1003	ARID1B	-0.195459	1.34e-07	Camptothecine, (+)-Camptothecin	DNA replication	TOP1	24360
Camptothecin_1003	CS	-0.0377301	0.383252	Camptothecine, (+)-Camptothecin	DNA replication	TOP1	24360
Camptothecin_1003	NDUFB4	0.0661635	0.104181	Camptothecine, (+)-Camptothecin	DNA replication	TOP1	24360
Camptothecin_1003	ELOVL1	0.302051	5.44e-17	Camptothecine, (+)-Camptothecin	DNA replication	TOP1	24360
Camptothecin_1003	SPI1	-0.173277	3.58e-06	Camptothecine, (+)-Camptothecin	DNA replication	TOP1	24360
Camptothecin_1003	WDR1	0.0496968	0.235882	Camptothecine, (+)-Camptothecin	DNA replication	TOP1	24360
Camptothecin_1003	ACTB	0.0226767	0.617896	Camptothecine, (+)-Camptothecin	DNA replication	TOP1	24360
Camptothecin_1003	UBE2K	-0.0377987	0.382322	Camptothecine, (+)-Camptothecin	DNA replication	TOP1	24360
Camptothecin_1003	PTPRC	-0.320189	5.32e-19	Camptothecine, (+)-Camptothecin	DNA replication	TOP1	24360
Camptothecin_1003	STARD7	-0.113218	0.00339793	Camptothecine, (+)-Camptothecin	DNA replication	TOP1	24360
Camptothecin_1003	TMEM38B	-0.00669453	0.890531	Camptothecine, (+)-Camptothecin	DNA replication	TOP1	24360
Camptothecin_1003	NANS	0.152337	5.49e-05	Camptothecine, (+)-Camptothecin	DNA replication	TOP1	24360
Camptothecin_1003	SLC25A1	0.188919	3.69e-07	Camptothecine, (+)-Camptothecin	DNA replication	TOP1	24360
Camptothecin_1003	STK4	-0.265782	2.57e-13	Camptothecine, (+)-Camptothecin	DNA replication	TOP1	24360
Camptothecin_1003	NDUFAF5	-0.0983306	0.0120384	Camptothecine, (+)-Camptothecin	DNA replication	TOP1	24360
Camptothecin_1003	APMAP	0.212756	7.68e-09	Camptothecine, (+)-Camptothecin	DNA replication	TOP1	24360
Camptothecin_1003	ATP5SL	-0.138296	0.000275103	Camptothecine, (+)-Camptothecin	DNA replication	TOP1	24360
Camptothecin_1003	C1GALT1	0.213293	7.01e-09	Camptothecine, (+)-Camptothecin	DNA replication	TOP1	24360
Camptothecin_1003	UBE2D3	-0.243227	2.76e-11	Camptothecine, (+)-Camptothecin	DNA replication	TOP1	24360
Camptothecin_1003	NDUFC1	0.0652404	0.109511	Camptothecine, (+)-Camptothecin	DNA replication	TOP1	24360
Camptothecin_1003	NDUFS8	0.162685	1.5e-05	Camptothecine, (+)-Camptothecin	DNA replication	TOP1	24360
Camptothecin_1003	CMAS	0.00295589	0.9515	Camptothecine, (+)-Camptothecin	DNA replication	TOP1	24360
Camptothecin_1003	TIMMDC1	0.116273	0.00256787	Camptothecine, (+)-Camptothecin	DNA replication	TOP1	24360
Camptothecin_1003	PDCD10	0.0513257	0.219323	Camptothecine, (+)-Camptothecin	DNA replication	TOP1	24360
Camptothecin_1003	NDUFS7	-0.210727	1.09e-08	Camptothecine, (+)-Camptothecin	DNA replication	TOP1	24360
Camptothecin_1003	MECR	0.0329371	0.453619	Camptothecine, (+)-Camptothecin	DNA replication	TOP1	24360
Camptothecin_1003	ARID1A	-0.287967	1.66e-15	Camptothecine, (+)-Camptothecin	DNA replication	TOP1	24360
Camptothecin_1003	NDUFA8	0.0742815	0.0647752	Camptothecine, (+)-Camptothecin	DNA replication	TOP1	24360
Camptothecin_1003	MTIF3	-0.0320777	0.466469	Camptothecine, (+)-Camptothecin	DNA replication	TOP1	24360
Camptothecin_1003	NDUFA1	0.0327588	0.456394	Camptothecine, (+)-Camptothecin	DNA replication	TOP1	24360
Camptothecin_1003	UBR4	-0.0736829	0.0672097	Camptothecine, (+)-Camptothecin	DNA replication	TOP1	24360
Camptothecin_1003	GTPBP3	-0.262119	5.58e-13	Camptothecine, (+)-Camptothecin	DNA replication	TOP1	24360
Camptothecin_1003	RTN4IP1	-0.165328	1.06e-05	Camptothecine, (+)-Camptothecin	DNA replication	TOP1	24360
Camptothecin_1003	CHMP1A	0.150836	6.57e-05	Camptothecine, (+)-Camptothecin	DNA replication	TOP1	24360
Camptothecin_1003	GRSF1	-0.163922	1.27e-05	Camptothecine, (+)-Camptothecin	DNA replication	TOP1	24360
Camptothecin_1003	NXT1	-0.156899	3.14e-05	Camptothecine, (+)-Camptothecin	DNA replication	TOP1	24360
Camptothecin_1003	MTO1	-0.280293	9.97e-15	Camptothecine, (+)-Camptothecin	DNA replication	TOP1	24360
Camptothecin_1003	CAB39	-0.126131	0.000994954	Camptothecine, (+)-Camptothecin	DNA replication	TOP1	24360
Camptothecin_1003	COX5B	0.0622538	0.128365	Camptothecine, (+)-Camptothecin	DNA replication	TOP1	24360
Camptothecin_1003	TACO1	0.093807	0.0170904	Camptothecine, (+)-Camptothecin	DNA replication	TOP1	24360
Camptothecin_1003	FDX1	-0.0696742	0.0852726	Camptothecine, (+)-Camptothecin	DNA replication	TOP1	24360
Camptothecin_1003	ADAM10	0.19299	1.97e-07	Camptothecine, (+)-Camptothecin	DNA replication	TOP1	24360
Camptothecin_1003	SS18	0.134498	0.000416979	Camptothecine, (+)-Camptothecin	DNA replication	TOP1	24360
Camptothecin_1003	NDUFS6	0.092292	0.0191391	Camptothecine, (+)-Camptothecin	DNA replication	TOP1	24360
Camptothecin_1003	NDUFB11	-0.0783053	0.0503283	Camptothecine, (+)-Camptothecin	DNA replication	TOP1	24360
Camptothecin_1003	NDUFB9	0.0388309	0.368089	Camptothecine, (+)-Camptothecin	DNA replication	TOP1	24360
Camptothecin_1003	ALAD	0.0729425	0.0703681	Camptothecine, (+)-Camptothecin	DNA replication	TOP1	24360
Camptothecin_1003	FOXO1	-0.0438095	0.3026	Camptothecine, (+)-Camptothecin	DNA replication	TOP1	24360
Camptothecin_1003	NUBPL	0.139428	0.000243147	Camptothecine, (+)-Camptothecin	DNA replication	TOP1	24360
Camptothecin_1003	VPS37A	-0.148942	8.22e-05	Camptothecine, (+)-Camptothecin	DNA replication	TOP1	24360
Camptothecin_1003	AIFM1	-0.0462565	0.273164	Camptothecine, (+)-Camptothecin	DNA replication	TOP1	24360
Camptothecin_1003	MS4A1	-0.272859	5.4e-14	Camptothecine, (+)-Camptothecin	DNA replication	TOP1	24360
Camptothecin_1003	NDUFS2	-0.021777	0.633976	Camptothecine, (+)-Camptothecin	DNA replication	TOP1	24360
Camptothecin_1003	GNE	0.00322283	0.947409	Camptothecine, (+)-Camptothecin	DNA replication	TOP1	24360
Camptothecin_1003	NFIA	0.113359	0.00335468	Camptothecine, (+)-Camptothecin	DNA replication	TOP1	24360
Camptothecin_1003	COX18	-0.284312	3.93e-15	Camptothecine, (+)-Camptothecin	DNA replication	TOP1	24360
Camptothecin_1003	PRKCD	-0.0055378	0.909428	Camptothecine, (+)-Camptothecin	DNA replication	TOP1	24360
Camptothecin_1003	HMGB2	-0.347957	2.96e-22	Camptothecine, (+)-Camptothecin	DNA replication	TOP1	24360
Camptothecin_1003	SLC35A1	-0.0500414	0.232242	Camptothecine, (+)-Camptothecin	DNA replication	TOP1	24360
Camptothecin_1003	NDUFB6	0.0186475	0.686572	Camptothecine, (+)-Camptothecin	DNA replication	TOP1	24360
Camptothecin_1003	OTUB1	-0.107297	0.00572421	Camptothecine, (+)-Camptothecin	DNA replication	TOP1	24360
Camptothecin_1003	NDUFV1	-0.05046	0.227905	Camptothecine, (+)-Camptothecin	DNA replication	TOP1	24360
Camptothecin_1003	RHOH	-0.335765	8.35e-21	Camptothecine, (+)-Camptothecin	DNA replication	TOP1	24360
Camptothecin_1003	C1GALT1C1	0.241276	4.05e-11	Camptothecine, (+)-Camptothecin	DNA replication	TOP1	24360
Camptothecin_1003	PTEN	-0.177134	2.08e-06	Camptothecine, (+)-Camptothecin	DNA replication	TOP1	24360
Camptothecin_1003	SMARCC1	-0.311268	5.38e-18	Camptothecine, (+)-Camptothecin	DNA replication	TOP1	24360
Camptothecin_1003	PDE12	-0.150658	6.71e-05	Camptothecine, (+)-Camptothecin	DNA replication	TOP1	24360
Camptothecin_1003	LIPT2	-0.00301089	0.950588	Camptothecine, (+)-Camptothecin	DNA replication	TOP1	24360
Camptothecin_1003	NDUFAF3	0.0312298	0.47893	Camptothecine, (+)-Camptothecin	DNA replication	TOP1	24360
Camptothecin_1003	GTPBP6	-0.139593	0.000239106	Camptothecine, (+)-Camptothecin	DNA replication	TOP1	24360
Camptothecin_1003	ZBTB7A	0.0509363	0.223135	Camptothecine, (+)-Camptothecin	DNA replication	TOP1	24360
Camptothecin_1003	SAMD4B	0.132059	0.000539441	Camptothecine, (+)-Camptothecin	DNA replication	TOP1	24360
Camptothecin_1003	HMHA1	-0.21193	8.83e-09	Camptothecine, (+)-Camptothecin	DNA replication	TOP1	24360
Camptothecin_1003	YBEY	-0.198212	8.69e-08	Camptothecine, (+)-Camptothecin	DNA replication	TOP1	24360
Camptothecin_1003	CMC1	-0.106075	0.00635716	Camptothecine, (+)-Camptothecin	DNA replication	TOP1	24360
Camptothecin_1003	HMGB1	-0.276774	2.25e-14	Camptothecine, (+)-Camptothecin	DNA replication	TOP1	24360
Camptothecin_1003	CD47	-0.142157	0.000179181	Camptothecine, (+)-Camptothecin	DNA replication	TOP1	24360
Camptothecin_1003	LDB1	-0.184748	6.88e-07	Camptothecine, (+)-Camptothecin	DNA replication	TOP1	24360
Camptothecin_1003	C17orf89	0.00452509	0.926529	Camptothecine, (+)-Camptothecin	DNA replication	TOP1	24360
Camptothecin_1003	HMBS	0.00933575	0.846802	Camptothecine, (+)-Camptothecin	DNA replication	TOP1	24360
Vinblastine_1004	NDUFAF7	-0.187785	1.18e-06	Velban	Mitosis	Microtubule destabiliser	6710780
Vinblastine_1004	QPCTL	-0.104651	0.00980944	Velban	Mitosis	Microtubule destabiliser	6710780
Vinblastine_1004	POU2F2	-0.305308	3.25e-16	Velban	Mitosis	Microtubule destabiliser	6710780
Vinblastine_1004	SLC39A9	-0.0718743	0.0871854	Velban	Mitosis	Microtubule destabiliser	6710780
Vinblastine_1004	ARID1B	-0.267906	1.2e-12	Velban	Mitosis	Microtubule destabiliser	6710780
Vinblastine_1004	CS	-0.121425	0.00238458	Velban	Mitosis	Microtubule destabiliser	6710780
Vinblastine_1004	NDUFB4	-0.0185486	0.700237	Velban	Mitosis	Microtubule destabiliser	6710780
Vinblastine_1004	ELOVL1	0.352392	2.36e-21	Velban	Mitosis	Microtubule destabiliser	6710780
Vinblastine_1004	SPI1	-0.239415	2.93e-10	Velban	Mitosis	Microtubule destabiliser	6710780
Vinblastine_1004	WDR1	0.0798659	0.0547433	Velban	Mitosis	Microtubule destabiliser	6710780
Vinblastine_1004	ACTB	0.0830251	0.045085	Velban	Mitosis	Microtubule destabiliser	6710780
Vinblastine_1004	UBE2K	-0.101732	0.0122884	Velban	Mitosis	Microtubule destabiliser	6710780
Vinblastine_1004	PTPRC	-0.338432	8.97e-20	Velban	Mitosis	Microtubule destabiliser	6710780
Vinblastine_1004	STARD7	-0.172731	9.01e-06	Velban	Mitosis	Microtubule destabiliser	6710780
Vinblastine_1004	TMEM38B	-0.0932373	0.022877	Velban	Mitosis	Microtubule destabiliser	6710780
Vinblastine_1004	NANS	0.0640549	0.131847	Velban	Mitosis	Microtubule destabiliser	6710780
Vinblastine_1004	SLC25A1	0.161425	3.67e-05	Velban	Mitosis	Microtubule destabiliser	6710780
Vinblastine_1004	STK4	-0.283369	4.67e-14	Velban	Mitosis	Microtubule destabiliser	6710780
Vinblastine_1004	NDUFAF5	-0.102117	0.0119358	Velban	Mitosis	Microtubule destabiliser	6710780
Vinblastine_1004	APMAP	0.250851	3.47e-11	Velban	Mitosis	Microtubule destabiliser	6710780
Vinblastine_1004	ATP5SL	-0.18049	3.21e-06	Velban	Mitosis	Microtubule destabiliser	6710780
Vinblastine_1004	C1GALT1	0.19909	2.29e-07	Velban	Mitosis	Microtubule destabiliser	6710780
Vinblastine_1004	UBE2D3	-0.244759	1.09e-10	Velban	Mitosis	Microtubule destabiliser	6710780
Vinblastine_1004	NDUFC1	0.0224436	0.636385	Velban	Mitosis	Microtubule destabiliser	6710780
Vinblastine_1004	NDUFS8	0.10547	0.00920148	Velban	Mitosis	Microtubule destabiliser	6710780
Vinblastine_1004	CMAS	0.0319438	0.485907	Velban	Mitosis	Microtubule destabiliser	6710780
Vinblastine_1004	TIMMDC1	0.0395133	0.378289	Velban	Mitosis	Microtubule destabiliser	6710780
Vinblastine_1004	PDCD10	0.00178768	0.971748	Velban	Mitosis	Microtubule destabiliser	6710780
Vinblastine_1004	NDUFS7	-0.32591	2.21e-18	Velban	Mitosis	Microtubule destabiliser	6710780
Vinblastine_1004	MECR	-0.0407846	0.361577	Velban	Mitosis	Microtubule destabiliser	6710780
Vinblastine_1004	ARID1A	-0.346703	1.04e-20	Velban	Mitosis	Microtubule destabiliser	6710780
Vinblastine_1004	NDUFA8	-0.0227778	0.630862	Velban	Mitosis	Microtubule destabiliser	6710780
Vinblastine_1004	MTIF3	-0.0431746	0.330867	Velban	Mitosis	Microtubule destabiliser	6710780
Vinblastine_1004	NDUFA1	-0.0277859	0.549422	Velban	Mitosis	Microtubule destabiliser	6710780
Vinblastine_1004	UBR4	-0.0984822	0.0156981	Velban	Mitosis	Microtubule destabiliser	6710780
Vinblastine_1004	GTPBP3	-0.401049	1.66e-27	Velban	Mitosis	Microtubule destabiliser	6710780
Vinblastine_1004	RTN4IP1	-0.24056	2.37e-10	Velban	Mitosis	Microtubule destabiliser	6710780
Vinblastine_1004	CHMP1A	0.154262	8.43e-05	Velban	Mitosis	Microtubule destabiliser	6710780
Vinblastine_1004	GRSF1	-0.195655	3.81e-07	Velban	Mitosis	Microtubule destabiliser	6710780
Vinblastine_1004	NXT1	-0.165802	2.16e-05	Velban	Mitosis	Microtubule destabiliser	6710780
Vinblastine_1004	MTO1	-0.375086	4.37e-24	Velban	Mitosis	Microtubule destabiliser	6710780
Vinblastine_1004	CAB39	-0.0458338	0.298011	Velban	Mitosis	Microtubule destabiliser	6710780
Vinblastine_1004	COX5B	-0.0136628	0.780474	Velban	Mitosis	Microtubule destabiliser	6710780
Vinblastine_1004	TACO1	0.0473747	0.280324	Velban	Mitosis	Microtubule destabiliser	6710780
Vinblastine_1004	FDX1	-0.0677942	0.109001	Velban	Mitosis	Microtubule destabiliser	6710780
Vinblastine_1004	ADAM10	0.139937	0.000398587	Velban	Mitosis	Microtubule destabiliser	6710780
Vinblastine_1004	SS18	0.111356	0.00569861	Velban	Mitosis	Microtubule destabiliser	6710780
Vinblastine_1004	NDUFS6	0.0393491	0.380498	Velban	Mitosis	Microtubule destabiliser	6710780
Vinblastine_1004	NDUFB11	-0.122561	0.00215613	Velban	Mitosis	Microtubule destabiliser	6710780
Vinblastine_1004	NDUFB9	-0.102594	0.0115073	Velban	Mitosis	Microtubule destabiliser	6710780
Vinblastine_1004	ALAD	-0.0150383	0.758635	Velban	Mitosis	Microtubule destabiliser	6710780
Vinblastine_1004	FOXO1	-0.0391438	0.38327	Velban	Mitosis	Microtubule destabiliser	6710780
Vinblastine_1004	NUBPL	0.155306	7.48e-05	Velban	Mitosis	Microtubule destabiliser	6710780
Vinblastine_1004	VPS37A	-0.146992	0.000188027	Velban	Mitosis	Microtubule destabiliser	6710780
Vinblastine_1004	AIFM1	-0.158314	5.29e-05	Velban	Mitosis	Microtubule destabiliser	6710780
Vinblastine_1004	MS4A1	-0.280317	9.03e-14	Velban	Mitosis	Microtubule destabiliser	6710780
Vinblastine_1004	NDUFS2	-0.133378	0.000775357	Velban	Mitosis	Microtubule destabiliser	6710780
Vinblastine_1004	GNE	0.0411217	0.357286	Velban	Mitosis	Microtubule destabiliser	6710780
Vinblastine_1004	NFIA	0.0782014	0.0605308	Velban	Mitosis	Microtubule destabiliser	6710780
Vinblastine_1004	COX18	-0.345001	1.62e-20	Velban	Mitosis	Microtubule destabiliser	6710780
Vinblastine_1004	PRKCD	-0.0111753	0.82264	Velban	Mitosis	Microtubule destabiliser	6710780
Vinblastine_1004	HMGB2	-0.311782	7.05e-17	Velban	Mitosis	Microtubule destabiliser	6710780
Vinblastine_1004	SLC35A1	-0.138777	0.000448583	Velban	Mitosis	Microtubule destabiliser	6710780
Vinblastine_1004	NDUFB6	-0.0781976	0.06054	Velban	Mitosis	Microtubule destabiliser	6710780
Vinblastine_1004	OTUB1	-0.0867869	0.0353955	Velban	Mitosis	Microtubule destabiliser	6710780
Vinblastine_1004	NDUFV1	-0.133752	0.000748385	Velban	Mitosis	Microtubule destabiliser	6710780
Vinblastine_1004	RHOH	-0.356919	7.2e-22	Velban	Mitosis	Microtubule destabiliser	6710780
Vinblastine_1004	C1GALT1C1	0.256626	1.14e-11	Velban	Mitosis	Microtubule destabiliser	6710780
Vinblastine_1004	PTEN	-0.241015	2.18e-10	Velban	Mitosis	Microtubule destabiliser	6710780
Vinblastine_1004	SMARCC1	-0.353159	1.94e-21	Velban	Mitosis	Microtubule destabiliser	6710780
Vinblastine_1004	PDE12	-0.201092	1.69e-07	Velban	Mitosis	Microtubule destabiliser	6710780
Vinblastine_1004	LIPT2	0.0196963	0.68102	Velban	Mitosis	Microtubule destabiliser	6710780
Vinblastine_1004	NDUFAF3	0.0512864	0.238735	Velban	Mitosis	Microtubule destabiliser	6710780
Vinblastine_1004	GTPBP6	-0.141016	0.000355985	Velban	Mitosis	Microtubule destabiliser	6710780
Vinblastine_1004	ZBTB7A	0.026863	0.56438	Velban	Mitosis	Microtubule destabiliser	6710780
Vinblastine_1004	SAMD4B	0.138406	0.000465805	Velban	Mitosis	Microtubule destabiliser	6710780
Vinblastine_1004	HMHA1	-0.24302	1.51e-10	Velban	Mitosis	Microtubule destabiliser	6710780
Vinblastine_1004	YBEY	-0.268485	1.06e-12	Velban	Mitosis	Microtubule destabiliser	6710780
Vinblastine_1004	CMC1	-0.207668	6.2e-08	Velban	Mitosis	Microtubule destabiliser	6710780
Vinblastine_1004	HMGB1	-0.297746	1.88e-15	Velban	Mitosis	Microtubule destabiliser	6710780
Vinblastine_1004	CD47	-0.0539448	0.212455	Velban	Mitosis	Microtubule destabiliser	6710780
Vinblastine_1004	LDB1	-0.252241	2.67e-11	Velban	Mitosis	Microtubule destabiliser	6710780
Vinblastine_1004	C17orf89	-0.0306108	0.506004	Velban	Mitosis	Microtubule destabiliser	6710780
Vinblastine_1004	HMBS	-0.0601488	0.159904	Velban	Mitosis	Microtubule destabiliser	6710780
Cisplatin_1005	NDUFAF7	-0.119822	0.00242077	cis-Diammineplatinum(II) dichloride, Platinol, CIS-DDP	DNA replication	DNA crosslinker	84691
Cisplatin_1005	QPCTL	-0.0279184	0.541655	cis-Diammineplatinum(II) dichloride, Platinol, CIS-DDP	DNA replication	DNA crosslinker	84691
Cisplatin_1005	POU2F2	-0.30051	4.5e-16	cis-Diammineplatinum(II) dichloride, Platinol, CIS-DDP	DNA replication	DNA crosslinker	84691
Cisplatin_1005	SLC39A9	-0.0570288	0.179201	cis-Diammineplatinum(II) dichloride, Platinol, CIS-DDP	DNA replication	DNA crosslinker	84691
Cisplatin_1005	ARID1B	-0.218619	6.94e-09	cis-Diammineplatinum(II) dichloride, Platinol, CIS-DDP	DNA replication	DNA crosslinker	84691
Cisplatin_1005	CS	-0.0894885	0.0275219	cis-Diammineplatinum(II) dichloride, Platinol, CIS-DDP	DNA replication	DNA crosslinker	84691
Cisplatin_1005	NDUFB4	0.0202544	0.667437	cis-Diammineplatinum(II) dichloride, Platinol, CIS-DDP	DNA replication	DNA crosslinker	84691
Cisplatin_1005	ELOVL1	0.371423	3.88e-24	cis-Diammineplatinum(II) dichloride, Platinol, CIS-DDP	DNA replication	DNA crosslinker	84691
Cisplatin_1005	SPI1	-0.167204	1.41e-05	cis-Diammineplatinum(II) dichloride, Platinol, CIS-DDP	DNA replication	DNA crosslinker	84691
Cisplatin_1005	WDR1	0.0938823	0.0202006	cis-Diammineplatinum(II) dichloride, Platinol, CIS-DDP	DNA replication	DNA crosslinker	84691
Cisplatin_1005	ACTB	0.0404894	0.359196	cis-Diammineplatinum(II) dichloride, Platinol, CIS-DDP	DNA replication	DNA crosslinker	84691
Cisplatin_1005	UBE2K	-0.0474784	0.272661	cis-Diammineplatinum(II) dichloride, Platinol, CIS-DDP	DNA replication	DNA crosslinker	84691
Cisplatin_1005	PTPRC	-0.314131	1.69e-17	cis-Diammineplatinum(II) dichloride, Platinol, CIS-DDP	DNA replication	DNA crosslinker	84691
Cisplatin_1005	STARD7	-0.141469	0.00028377	cis-Diammineplatinum(II) dichloride, Platinol, CIS-DDP	DNA replication	DNA crosslinker	84691
Cisplatin_1005	TMEM38B	-0.0801714	0.0506431	cis-Diammineplatinum(II) dichloride, Platinol, CIS-DDP	DNA replication	DNA crosslinker	84691
Cisplatin_1005	NANS	0.178991	2.95e-06	cis-Diammineplatinum(II) dichloride, Platinol, CIS-DDP	DNA replication	DNA crosslinker	84691
Cisplatin_1005	SLC25A1	0.186515	1.03e-06	cis-Diammineplatinum(II) dichloride, Platinol, CIS-DDP	DNA replication	DNA crosslinker	84691
Cisplatin_1005	STK4	-0.240475	1.44e-10	cis-Diammineplatinum(II) dichloride, Platinol, CIS-DDP	DNA replication	DNA crosslinker	84691
Cisplatin_1005	NDUFAF5	-0.131031	0.000838252	cis-Diammineplatinum(II) dichloride, Platinol, CIS-DDP	DNA replication	DNA crosslinker	84691
Cisplatin_1005	APMAP	0.219408	6.1e-09	cis-Diammineplatinum(II) dichloride, Platinol, CIS-DDP	DNA replication	DNA crosslinker	84691
Cisplatin_1005	ATP5SL	-0.172533	7.09e-06	cis-Diammineplatinum(II) dichloride, Platinol, CIS-DDP	DNA replication	DNA crosslinker	84691
Cisplatin_1005	C1GALT1	0.212987	1.77e-08	cis-Diammineplatinum(II) dichloride, Platinol, CIS-DDP	DNA replication	DNA crosslinker	84691
Cisplatin_1005	UBE2D3	-0.214332	1.41e-08	cis-Diammineplatinum(II) dichloride, Platinol, CIS-DDP	DNA replication	DNA crosslinker	84691
Cisplatin_1005	NDUFC1	0.0643194	0.124984	cis-Diammineplatinum(II) dichloride, Platinol, CIS-DDP	DNA replication	DNA crosslinker	84691
Cisplatin_1005	NDUFS8	0.17332	6.39e-06	cis-Diammineplatinum(II) dichloride, Platinol, CIS-DDP	DNA replication	DNA crosslinker	84691
Cisplatin_1005	CMAS	0.0100761	0.838446	cis-Diammineplatinum(II) dichloride, Platinol, CIS-DDP	DNA replication	DNA crosslinker	84691
Cisplatin_1005	TIMMDC1	0.1439	0.000218288	cis-Diammineplatinum(II) dichloride, Platinol, CIS-DDP	DNA replication	DNA crosslinker	84691
Cisplatin_1005	PDCD10	0.0424991	0.332896	cis-Diammineplatinum(II) dichloride, Platinol, CIS-DDP	DNA replication	DNA crosslinker	84691
Cisplatin_1005	NDUFS7	-0.274954	1.44e-13	cis-Diammineplatinum(II) dichloride, Platinol, CIS-DDP	DNA replication	DNA crosslinker	84691
Cisplatin_1005	MECR	0.015836	0.74246	cis-Diammineplatinum(II) dichloride, Platinol, CIS-DDP	DNA replication	DNA crosslinker	84691
Cisplatin_1005	ARID1A	-0.32599	8.59e-19	cis-Diammineplatinum(II) dichloride, Platinol, CIS-DDP	DNA replication	DNA crosslinker	84691
Cisplatin_1005	NDUFA8	0.0356827	0.424923	cis-Diammineplatinum(II) dichloride, Platinol, CIS-DDP	DNA replication	DNA crosslinker	84691
Cisplatin_1005	MTIF3	-0.0198263	0.674483	cis-Diammineplatinum(II) dichloride, Platinol, CIS-DDP	DNA replication	DNA crosslinker	84691
Cisplatin_1005	NDUFA1	-0.0297355	0.513554	cis-Diammineplatinum(II) dichloride, Platinol, CIS-DDP	DNA replication	DNA crosslinker	84691
Cisplatin_1005	UBR4	-0.0414283	0.346805	cis-Diammineplatinum(II) dichloride, Platinol, CIS-DDP	DNA replication	DNA crosslinker	84691
Cisplatin_1005	GTPBP3	-0.336643	5.37e-20	cis-Diammineplatinum(II) dichloride, Platinol, CIS-DDP	DNA replication	DNA crosslinker	84691
Cisplatin_1005	RTN4IP1	-0.212939	1.79e-08	cis-Diammineplatinum(II) dichloride, Platinol, CIS-DDP	DNA replication	DNA crosslinker	84691
Cisplatin_1005	CHMP1A	0.184913	1.3e-06	cis-Diammineplatinum(II) dichloride, Platinol, CIS-DDP	DNA replication	DNA crosslinker	84691
Cisplatin_1005	GRSF1	-0.161254	2.98e-05	cis-Diammineplatinum(II) dichloride, Platinol, CIS-DDP	DNA replication	DNA crosslinker	84691
Cisplatin_1005	NXT1	-0.158665	4.07e-05	cis-Diammineplatinum(II) dichloride, Platinol, CIS-DDP	DNA replication	DNA crosslinker	84691
Cisplatin_1005	MTO1	-0.286314	1.18e-14	cis-Diammineplatinum(II) dichloride, Platinol, CIS-DDP	DNA replication	DNA crosslinker	84691
Cisplatin_1005	CAB39	-0.03338	0.459144	cis-Diammineplatinum(II) dichloride, Platinol, CIS-DDP	DNA replication	DNA crosslinker	84691
Cisplatin_1005	COX5B	0.0222305	0.635598	cis-Diammineplatinum(II) dichloride, Platinol, CIS-DDP	DNA replication	DNA crosslinker	84691
Cisplatin_1005	TACO1	0.105069	0.00860242	cis-Diammineplatinum(II) dichloride, Platinol, CIS-DDP	DNA replication	DNA crosslinker	84691
Cisplatin_1005	FDX1	-0.0895115	0.0274899	cis-Diammineplatinum(II) dichloride, Platinol, CIS-DDP	DNA replication	DNA crosslinker	84691
Cisplatin_1005	ADAM10	0.188572	7.68e-07	cis-Diammineplatinum(II) dichloride, Platinol, CIS-DDP	DNA replication	DNA crosslinker	84691
Cisplatin_1005	SS18	0.14849	0.000132058	cis-Diammineplatinum(II) dichloride, Platinol, CIS-DDP	DNA replication	DNA crosslinker	84691
Cisplatin_1005	NDUFS6	0.0670023	0.108946	cis-Diammineplatinum(II) dichloride, Platinol, CIS-DDP	DNA replication	DNA crosslinker	84691
Cisplatin_1005	NDUFB11	-0.138407	0.000393812	cis-Diammineplatinum(II) dichloride, Platinol, CIS-DDP	DNA replication	DNA crosslinker	84691
Cisplatin_1005	NDUFB9	-0.0137231	0.777056	cis-Diammineplatinum(II) dichloride, Platinol, CIS-DDP	DNA replication	DNA crosslinker	84691
Cisplatin_1005	ALAD	0.0583106	0.168654	cis-Diammineplatinum(II) dichloride, Platinol, CIS-DDP	DNA replication	DNA crosslinker	84691
Cisplatin_1005	FOXO1	-0.070341	0.0906371	cis-Diammineplatinum(II) dichloride, Platinol, CIS-DDP	DNA replication	DNA crosslinker	84691
Cisplatin_1005	NUBPL	0.160347	3.32e-05	cis-Diammineplatinum(II) dichloride, Platinol, CIS-DDP	DNA replication	DNA crosslinker	84691
Cisplatin_1005	VPS37A	-0.153486	7.48e-05	cis-Diammineplatinum(II) dichloride, Platinol, CIS-DDP	DNA replication	DNA crosslinker	84691
Cisplatin_1005	AIFM1	-0.109636	0.00589492	cis-Diammineplatinum(II) dichloride, Platinol, CIS-DDP	DNA replication	DNA crosslinker	84691
Cisplatin_1005	MS4A1	-0.274785	1.5e-13	cis-Diammineplatinum(II) dichloride, Platinol, CIS-DDP	DNA replication	DNA crosslinker	84691
Cisplatin_1005	NDUFS2	-0.119186	0.00256799	cis-Diammineplatinum(II) dichloride, Platinol, CIS-DDP	DNA replication	DNA crosslinker	84691
Cisplatin_1005	GNE	-0.00272968	0.956537	cis-Diammineplatinum(II) dichloride, Platinol, CIS-DDP	DNA replication	DNA crosslinker	84691
Cisplatin_1005	NFIA	0.132843	0.000699166	cis-Diammineplatinum(II) dichloride, Platinol, CIS-DDP	DNA replication	DNA crosslinker	84691
Cisplatin_1005	COX18	-0.299028	6.37e-16	cis-Diammineplatinum(II) dichloride, Platinol, CIS-DDP	DNA replication	DNA crosslinker	84691
Cisplatin_1005	PRKCD	0.0385487	0.384995	cis-Diammineplatinum(II) dichloride, Platinol, CIS-DDP	DNA replication	DNA crosslinker	84691
Cisplatin_1005	HMGB2	-0.385151	6.17e-26	cis-Diammineplatinum(II) dichloride, Platinol, CIS-DDP	DNA replication	DNA crosslinker	84691
Cisplatin_1005	SLC35A1	-0.0724284	0.0806844	cis-Diammineplatinum(II) dichloride, Platinol, CIS-DDP	DNA replication	DNA crosslinker	84691
Cisplatin_1005	NDUFB6	-0.0298815	0.511245	cis-Diammineplatinum(II) dichloride, Platinol, CIS-DDP	DNA replication	DNA crosslinker	84691
Cisplatin_1005	OTUB1	-0.0852137	0.0366638	cis-Diammineplatinum(II) dichloride, Platinol, CIS-DDP	DNA replication	DNA crosslinker	84691
Cisplatin_1005	NDUFV1	-0.0830124	0.0423192	cis-Diammineplatinum(II) dichloride, Platinol, CIS-DDP	DNA replication	DNA crosslinker	84691
Cisplatin_1005	RHOH	-0.343495	8.85e-21	cis-Diammineplatinum(II) dichloride, Platinol, CIS-DDP	DNA replication	DNA crosslinker	84691
Cisplatin_1005	C1GALT1C1	0.270607	3.6e-13	cis-Diammineplatinum(II) dichloride, Platinol, CIS-DDP	DNA replication	DNA crosslinker	84691
Cisplatin_1005	PTEN	-0.15772	4.55e-05	cis-Diammineplatinum(II) dichloride, Platinol, CIS-DDP	DNA replication	DNA crosslinker	84691
Cisplatin_1005	SMARCC1	-0.351717	9.94e-22	cis-Diammineplatinum(II) dichloride, Platinol, CIS-DDP	DNA replication	DNA crosslinker	84691
Cisplatin_1005	PDE12	-0.132465	0.000726707	cis-Diammineplatinum(II) dichloride, Platinol, CIS-DDP	DNA replication	DNA crosslinker	84691
Cisplatin_1005	LIPT2	0.00335475	0.946858	cis-Diammineplatinum(II) dichloride, Platinol, CIS-DDP	DNA replication	DNA crosslinker	84691
Cisplatin_1005	NDUFAF3	0.0355206	0.427407	cis-Diammineplatinum(II) dichloride, Platinol, CIS-DDP	DNA replication	DNA crosslinker	84691
Cisplatin_1005	GTPBP6	-0.107611	0.00697573	cis-Diammineplatinum(II) dichloride, Platinol, CIS-DDP	DNA replication	DNA crosslinker	84691
Cisplatin_1005	ZBTB7A	0.115604	0.00353802	cis-Diammineplatinum(II) dichloride, Platinol, CIS-DDP	DNA replication	DNA crosslinker	84691
Cisplatin_1005	SAMD4B	0.0925835	0.0221681	cis-Diammineplatinum(II) dichloride, Platinol, CIS-DDP	DNA replication	DNA crosslinker	84691
Cisplatin_1005	HMHA1	-0.219851	5.65e-09	cis-Diammineplatinum(II) dichloride, Platinol, CIS-DDP	DNA replication	DNA crosslinker	84691
Cisplatin_1005	YBEY	-0.205906	5.6e-08	cis-Diammineplatinum(II) dichloride, Platinol, CIS-DDP	DNA replication	DNA crosslinker	84691
Cisplatin_1005	CMC1	-0.106864	0.00741923	cis-Diammineplatinum(II) dichloride, Platinol, CIS-DDP	DNA replication	DNA crosslinker	84691
Cisplatin_1005	HMGB1	-0.335032	8.14e-20	cis-Diammineplatinum(II) dichloride, Platinol, CIS-DDP	DNA replication	DNA crosslinker	84691
Cisplatin_1005	CD47	-0.107184	0.00722288	cis-Diammineplatinum(II) dichloride, Platinol, CIS-DDP	DNA replication	DNA crosslinker	84691
Cisplatin_1005	LDB1	-0.202914	8.97e-08	cis-Diammineplatinum(II) dichloride, Platinol, CIS-DDP	DNA replication	DNA crosslinker	84691
Cisplatin_1005	C17orf89	0.00826666	0.867635	cis-Diammineplatinum(II) dichloride, Platinol, CIS-DDP	DNA replication	DNA crosslinker	84691
Cisplatin_1005	HMBS	0.0121309	0.805219	cis-Diammineplatinum(II) dichloride, Platinol, CIS-DDP	DNA replication	DNA crosslinker	84691
Cytarabine_1006	NDUFAF7	-0.146369	0.000196749	Ara-Cytidine, Arabinosyl Cytosine, U-19920	Other	Antimetabolite	6253
Cytarabine_1006	QPCTL	-0.0384046	0.392479	Ara-Cytidine, Arabinosyl Cytosine, U-19920	Other	Antimetabolite	6253
Cytarabine_1006	POU2F2	-0.297324	1.9e-15	Ara-Cytidine, Arabinosyl Cytosine, U-19920	Other	Antimetabolite	6253
Cytarabine_1006	SLC39A9	-0.0675695	0.109677	Ara-Cytidine, Arabinosyl Cytosine, U-19920	Other	Antimetabolite	6253
Cytarabine_1006	ARID1B	-0.233327	8.23e-10	Ara-Cytidine, Arabinosyl Cytosine, U-19920	Other	Antimetabolite	6253
Cytarabine_1006	CS	-0.0908075	0.0268468	Ara-Cytidine, Arabinosyl Cytosine, U-19920	Other	Antimetabolite	6253
Cytarabine_1006	NDUFB4	0.00416573	0.935192	Ara-Cytidine, Arabinosyl Cytosine, U-19920	Other	Antimetabolite	6253
Cytarabine_1006	ELOVL1	0.3214	6.13e-18	Ara-Cytidine, Arabinosyl Cytosine, U-19920	Other	Antimetabolite	6253
Cytarabine_1006	SPI1	-0.208569	5.17e-08	Ara-Cytidine, Arabinosyl Cytosine, U-19920	Other	Antimetabolite	6253
Cytarabine_1006	WDR1	0.068868	0.102482	Ara-Cytidine, Arabinosyl Cytosine, U-19920	Other	Antimetabolite	6253
Cytarabine_1006	ACTB	0.108747	0.00697662	Ara-Cytidine, Arabinosyl Cytosine, U-19920	Other	Antimetabolite	6253
Cytarabine_1006	UBE2K	-0.0516252	0.234544	Ara-Cytidine, Arabinosyl Cytosine, U-19920	Other	Antimetabolite	6253
Cytarabine_1006	PTPRC	-0.331351	5.02e-19	Ara-Cytidine, Arabinosyl Cytosine, U-19920	Other	Antimetabolite	6253
Cytarabine_1006	STARD7	-0.145635	0.000213404	Ara-Cytidine, Arabinosyl Cytosine, U-19920	Other	Antimetabolite	6253
Cytarabine_1006	TMEM38B	-0.0621852	0.144018	Ara-Cytidine, Arabinosyl Cytosine, U-19920	Other	Antimetabolite	6253
Cytarabine_1006	NANS	0.143819	0.00025887	Ara-Cytidine, Arabinosyl Cytosine, U-19920	Other	Antimetabolite	6253
Cytarabine_1006	SLC25A1	0.176081	5.64e-06	Ara-Cytidine, Arabinosyl Cytosine, U-19920	Other	Antimetabolite	6253
Cytarabine_1006	STK4	-0.245243	9.46e-11	Ara-Cytidine, Arabinosyl Cytosine, U-19920	Other	Antimetabolite	6253
Cytarabine_1006	NDUFAF5	-0.119798	0.00272334	Ara-Cytidine, Arabinosyl Cytosine, U-19920	Other	Antimetabolite	6253
Cytarabine_1006	APMAP	0.230035	1.47e-09	Ara-Cytidine, Arabinosyl Cytosine, U-19920	Other	Antimetabolite	6253
Cytarabine_1006	ATP5SL	-0.159603	4.44e-05	Ara-Cytidine, Arabinosyl Cytosine, U-19920	Other	Antimetabolite	6253
Cytarabine_1006	C1GALT1	0.20976	4.29e-08	Ara-Cytidine, Arabinosyl Cytosine, U-19920	Other	Antimetabolite	6253
Cytarabine_1006	UBE2D3	-0.325568	2.18e-18	Ara-Cytidine, Arabinosyl Cytosine, U-19920	Other	Antimetabolite	6253
Cytarabine_1006	NDUFC1	-0.0233262	0.620837	Ara-Cytidine, Arabinosyl Cytosine, U-19920	Other	Antimetabolite	6253
Cytarabine_1006	NDUFS8	0.180154	3.25e-06	Ara-Cytidine, Arabinosyl Cytosine, U-19920	Other	Antimetabolite	6253
Cytarabine_1006	CMAS	-0.00453179	0.929456	Ara-Cytidine, Arabinosyl Cytosine, U-19920	Other	Antimetabolite	6253
Cytarabine_1006	TIMMDC1	0.0772069	0.0638767	Ara-Cytidine, Arabinosyl Cytosine, U-19920	Other	Antimetabolite	6253
Cytarabine_1006	PDCD10	0.0398538	0.372979	Ara-Cytidine, Arabinosyl Cytosine, U-19920	Other	Antimetabolite	6253
Cytarabine_1006	NDUFS7	-0.280988	7.25e-14	Ara-Cytidine, Arabinosyl Cytosine, U-19920	Other	Antimetabolite	6253
Cytarabine_1006	MECR	0.00923613	0.853411	Ara-Cytidine, Arabinosyl Cytosine, U-19920	Other	Antimetabolite	6253
Cytarabine_1006	ARID1A	-0.303213	4.88e-16	Ara-Cytidine, Arabinosyl Cytosine, U-19920	Other	Antimetabolite	6253
Cytarabine_1006	NDUFA8	0.0715223	0.0884126	Ara-Cytidine, Arabinosyl Cytosine, U-19920	Other	Antimetabolite	6253
Cytarabine_1006	MTIF3	-0.114006	0.00449989	Ara-Cytidine, Arabinosyl Cytosine, U-19920	Other	Antimetabolite	6253
Cytarabine_1006	NDUFA1	0.0397523	0.374348	Ara-Cytidine, Arabinosyl Cytosine, U-19920	Other	Antimetabolite	6253
Cytarabine_1006	UBR4	-0.109721	0.00644094	Ara-Cytidine, Arabinosyl Cytosine, U-19920	Other	Antimetabolite	6253
Cytarabine_1006	GTPBP3	-0.302497	5.76e-16	Ara-Cytidine, Arabinosyl Cytosine, U-19920	Other	Antimetabolite	6253
Cytarabine_1006	RTN4IP1	-0.226577	2.66e-09	Ara-Cytidine, Arabinosyl Cytosine, U-19920	Other	Antimetabolite	6253
Cytarabine_1006	CHMP1A	0.150046	0.000132181	Ara-Cytidine, Arabinosyl Cytosine, U-19920	Other	Antimetabolite	6253
Cytarabine_1006	GRSF1	-0.26158	3.96e-12	Ara-Cytidine, Arabinosyl Cytosine, U-19920	Other	Antimetabolite	6253
Cytarabine_1006	NXT1	-0.151472	0.000112843	Ara-Cytidine, Arabinosyl Cytosine, U-19920	Other	Antimetabolite	6253
Cytarabine_1006	MTO1	-0.355439	9.4e-22	Ara-Cytidine, Arabinosyl Cytosine, U-19920	Other	Antimetabolite	6253
Cytarabine_1006	CAB39	-0.0624116	0.142441	Ara-Cytidine, Arabinosyl Cytosine, U-19920	Other	Antimetabolite	6253
Cytarabine_1006	COX5B	0.0362725	0.421909	Ara-Cytidine, Arabinosyl Cytosine, U-19920	Other	Antimetabolite	6253
Cytarabine_1006	TACO1	0.0781348	0.0603876	Ara-Cytidine, Arabinosyl Cytosine, U-19920	Other	Antimetabolite	6253
Cytarabine_1006	FDX1	-0.0901804	0.0280075	Ara-Cytidine, Arabinosyl Cytosine, U-19920	Other	Antimetabolite	6253
Cytarabine_1006	ADAM10	0.184094	1.9e-06	Ara-Cytidine, Arabinosyl Cytosine, U-19920	Other	Antimetabolite	6253
Cytarabine_1006	SS18	0.162775	3.04e-05	Ara-Cytidine, Arabinosyl Cytosine, U-19920	Other	Antimetabolite	6253
Cytarabine_1006	NDUFS6	0.13522	0.00063479	Ara-Cytidine, Arabinosyl Cytosine, U-19920	Other	Antimetabolite	6253
Cytarabine_1006	NDUFB11	-0.0646124	0.127638	Ara-Cytidine, Arabinosyl Cytosine, U-19920	Other	Antimetabolite	6253
Cytarabine_1006	NDUFB9	-0.0562643	0.191104	Ara-Cytidine, Arabinosyl Cytosine, U-19920	Other	Antimetabolite	6253
Cytarabine_1006	ALAD	0.0337513	0.458999	Ara-Cytidine, Arabinosyl Cytosine, U-19920	Other	Antimetabolite	6253
Cytarabine_1006	FOXO1	-0.0808819	0.0510914	Ara-Cytidine, Arabinosyl Cytosine, U-19920	Other	Antimetabolite	6253
Cytarabine_1006	NUBPL	0.154822	7.72e-05	Ara-Cytidine, Arabinosyl Cytosine, U-19920	Other	Antimetabolite	6253
Cytarabine_1006	VPS37A	-0.137459	0.000503702	Ara-Cytidine, Arabinosyl Cytosine, U-19920	Other	Antimetabolite	6253
Cytarabine_1006	AIFM1	-0.089868	0.0286052	Ara-Cytidine, Arabinosyl Cytosine, U-19920	Other	Antimetabolite	6253
Cytarabine_1006	MS4A1	-0.28952	1.11e-14	Ara-Cytidine, Arabinosyl Cytosine, U-19920	Other	Antimetabolite	6253
Cytarabine_1006	NDUFS2	-0.0809174	0.0509948	Ara-Cytidine, Arabinosyl Cytosine, U-19920	Other	Antimetabolite	6253
Cytarabine_1006	GNE	0.0258643	0.579276	Ara-Cytidine, Arabinosyl Cytosine, U-19920	Other	Antimetabolite	6253
Cytarabine_1006	NFIA	0.131339	0.000931485	Ara-Cytidine, Arabinosyl Cytosine, U-19920	Other	Antimetabolite	6253
Cytarabine_1006	COX18	-0.39227	2.31e-26	Ara-Cytidine, Arabinosyl Cytosine, U-19920	Other	Antimetabolite	6253
Cytarabine_1006	PRKCD	-0.0296477	0.519676	Ara-Cytidine, Arabinosyl Cytosine, U-19920	Other	Antimetabolite	6253
Cytarabine_1006	HMGB2	-0.344262	1.76e-20	Ara-Cytidine, Arabinosyl Cytosine, U-19920	Other	Antimetabolite	6253
Cytarabine_1006	SLC35A1	-0.12628	0.00150632	Ara-Cytidine, Arabinosyl Cytosine, U-19920	Other	Antimetabolite	6253
Cytarabine_1006	NDUFB6	0.0171018	0.723655	Ara-Cytidine, Arabinosyl Cytosine, U-19920	Other	Antimetabolite	6253
Cytarabine_1006	OTUB1	-0.077809	0.0616177	Ara-Cytidine, Arabinosyl Cytosine, U-19920	Other	Antimetabolite	6253
Cytarabine_1006	NDUFV1	-0.0620711	0.144881	Ara-Cytidine, Arabinosyl Cytosine, U-19920	Other	Antimetabolite	6253
Cytarabine_1006	RHOH	-0.341672	3.51e-20	Ara-Cytidine, Arabinosyl Cytosine, U-19920	Other	Antimetabolite	6253
Cytarabine_1006	C1GALT1C1	0.31701	1.81e-17	Ara-Cytidine, Arabinosyl Cytosine, U-19920	Other	Antimetabolite	6253
Cytarabine_1006	PTEN	-0.208379	5.32e-08	Ara-Cytidine, Arabinosyl Cytosine, U-19920	Other	Antimetabolite	6253
Cytarabine_1006	SMARCC1	-0.335325	1.84e-19	Ara-Cytidine, Arabinosyl Cytosine, U-19920	Other	Antimetabolite	6253
Cytarabine_1006	PDE12	-0.219087	9.33e-09	Ara-Cytidine, Arabinosyl Cytosine, U-19920	Other	Antimetabolite	6253
Cytarabine_1006	LIPT2	-0.0227167	0.631237	Ara-Cytidine, Arabinosyl Cytosine, U-19920	Other	Antimetabolite	6253
Cytarabine_1006	NDUFAF3	0.0615672	0.148599	Ara-Cytidine, Arabinosyl Cytosine, U-19920	Other	Antimetabolite	6253
Cytarabine_1006	GTPBP6	-0.16709	1.79e-05	Ara-Cytidine, Arabinosyl Cytosine, U-19920	Other	Antimetabolite	6253
Cytarabine_1006	ZBTB7A	0.0110986	0.823547	Ara-Cytidine, Arabinosyl Cytosine, U-19920	Other	Antimetabolite	6253
Cytarabine_1006	SAMD4B	0.130349	0.00102454	Ara-Cytidine, Arabinosyl Cytosine, U-19920	Other	Antimetabolite	6253
Cytarabine_1006	HMHA1	-0.244001	1.19e-10	Ara-Cytidine, Arabinosyl Cytosine, U-19920	Other	Antimetabolite	6253
Cytarabine_1006	YBEY	-0.272879	4e-13	Ara-Cytidine, Arabinosyl Cytosine, U-19920	Other	Antimetabolite	6253
Cytarabine_1006	CMC1	-0.19858	2.38e-07	Ara-Cytidine, Arabinosyl Cytosine, U-19920	Other	Antimetabolite	6253
Cytarabine_1006	HMGB1	-0.347337	7.97e-21	Ara-Cytidine, Arabinosyl Cytosine, U-19920	Other	Antimetabolite	6253
Cytarabine_1006	CD47	-0.0667998	0.114181	Ara-Cytidine, Arabinosyl Cytosine, U-19920	Other	Antimetabolite	6253
Cytarabine_1006	LDB1	-0.254524	1.61e-11	Ara-Cytidine, Arabinosyl Cytosine, U-19920	Other	Antimetabolite	6253
Cytarabine_1006	C17orf89	-0.0162836	0.737566	Ara-Cytidine, Arabinosyl Cytosine, U-19920	Other	Antimetabolite	6253
Cytarabine_1006	HMBS	0.00659168	0.89608	Ara-Cytidine, Arabinosyl Cytosine, U-19920	Other	Antimetabolite	6253
Docetaxel_1007	NDUFAF7	-0.173513	6.42e-06	RP-56976, Taxotere	Mitosis	Microtubule stabiliser	148124
Docetaxel_1007	QPCTL	-0.0656777	0.117027	RP-56976, Taxotere	Mitosis	Microtubule stabiliser	148124
Docetaxel_1007	POU2F2	-0.197688	2.07e-07	RP-56976, Taxotere	Mitosis	Microtubule stabiliser	148124
Docetaxel_1007	SLC39A9	-0.0362325	0.417713	RP-56976, Taxotere	Mitosis	Microtubule stabiliser	148124
Docetaxel_1007	ARID1B	-0.167799	1.34e-05	RP-56976, Taxotere	Mitosis	Microtubule stabiliser	148124
Docetaxel_1007	CS	-0.0974607	0.0156864	RP-56976, Taxotere	Mitosis	Microtubule stabiliser	148124
Docetaxel_1007	NDUFB4	-0.0502246	0.24386	RP-56976, Taxotere	Mitosis	Microtubule stabiliser	148124
Docetaxel_1007	ELOVL1	0.285543	1.52e-14	RP-56976, Taxotere	Mitosis	Microtubule stabiliser	148124
Docetaxel_1007	SPI1	-0.132415	0.000743224	RP-56976, Taxotere	Mitosis	Microtubule stabiliser	148124
Docetaxel_1007	WDR1	0.104538	0.00907098	RP-56976, Taxotere	Mitosis	Microtubule stabiliser	148124
Docetaxel_1007	ACTB	0.0483872	0.263214	RP-56976, Taxotere	Mitosis	Microtubule stabiliser	148124
Docetaxel_1007	UBE2K	-0.0260209	0.573278	RP-56976, Taxotere	Mitosis	Microtubule stabiliser	148124
Docetaxel_1007	PTPRC	-0.212433	2.03e-08	RP-56976, Taxotere	Mitosis	Microtubule stabiliser	148124
Docetaxel_1007	STARD7	-0.0863116	0.0344072	RP-56976, Taxotere	Mitosis	Microtubule stabiliser	148124
Docetaxel_1007	TMEM38B	-0.104701	0.0089595	RP-56976, Taxotere	Mitosis	Microtubule stabiliser	148124
Docetaxel_1007	NANS	-0.0146168	0.762766	RP-56976, Taxotere	Mitosis	Microtubule stabiliser	148124
Docetaxel_1007	SLC25A1	0.093865	0.0204068	RP-56976, Taxotere	Mitosis	Microtubule stabiliser	148124
Docetaxel_1007	STK4	-0.200891	1.27e-07	RP-56976, Taxotere	Mitosis	Microtubule stabiliser	148124
Docetaxel_1007	NDUFAF5	-0.0853608	0.0365798	RP-56976, Taxotere	Mitosis	Microtubule stabiliser	148124
Docetaxel_1007	APMAP	0.141606	0.000285156	RP-56976, Taxotere	Mitosis	Microtubule stabiliser	148124
Docetaxel_1007	ATP5SL	-0.146938	0.000159779	RP-56976, Taxotere	Mitosis	Microtubule stabiliser	148124
Docetaxel_1007	C1GALT1	0.148211	0.000139127	RP-56976, Taxotere	Mitosis	Microtubule stabiliser	148124
Docetaxel_1007	UBE2D3	-0.141062	0.000302743	RP-56976, Taxotere	Mitosis	Microtubule stabiliser	148124
Docetaxel_1007	NDUFC1	0.026798	0.560846	RP-56976, Taxotere	Mitosis	Microtubule stabiliser	148124
Docetaxel_1007	NDUFS8	0.0437059	0.318537	RP-56976, Taxotere	Mitosis	Microtubule stabiliser	148124
Docetaxel_1007	CMAS	0.0219256	0.640845	RP-56976, Taxotere	Mitosis	Microtubule stabiliser	148124
Docetaxel_1007	TIMMDC1	-0.0106165	0.830132	RP-56976, Taxotere	Mitosis	Microtubule stabiliser	148124
Docetaxel_1007	PDCD10	-0.0444073	0.309882	RP-56976, Taxotere	Mitosis	Microtubule stabiliser	148124
Docetaxel_1007	NDUFS7	-0.278972	6.5e-14	RP-56976, Taxotere	Mitosis	Microtubule stabiliser	148124
Docetaxel_1007	MECR	-0.0723523	0.0814647	RP-56976, Taxotere	Mitosis	Microtubule stabiliser	148124
Docetaxel_1007	ARID1A	-0.221574	4.41e-09	RP-56976, Taxotere	Mitosis	Microtubule stabiliser	148124
Docetaxel_1007	NDUFA8	-0.0474074	0.274122	RP-56976, Taxotere	Mitosis	Microtubule stabiliser	148124
Docetaxel_1007	MTIF3	-0.052824	0.217952	RP-56976, Taxotere	Mitosis	Microtubule stabiliser	148124
Docetaxel_1007	NDUFA1	0.000202655	0.99668	RP-56976, Taxotere	Mitosis	Microtubule stabiliser	148124
Docetaxel_1007	UBR4	-0.0780953	0.057908	RP-56976, Taxotere	Mitosis	Microtubule stabiliser	148124
Docetaxel_1007	GTPBP3	-0.298463	7.93e-16	RP-56976, Taxotere	Mitosis	Microtubule stabiliser	148124
Docetaxel_1007	RTN4IP1	-0.191345	5.32e-07	RP-56976, Taxotere	Mitosis	Microtubule stabiliser	148124
Docetaxel_1007	CHMP1A	0.0965674	0.0167562	RP-56976, Taxotere	Mitosis	Microtubule stabiliser	148124
Docetaxel_1007	GRSF1	-0.0889382	0.0288031	RP-56976, Taxotere	Mitosis	Microtubule stabiliser	148124
Docetaxel_1007	NXT1	-0.176461	4.32e-06	RP-56976, Taxotere	Mitosis	Microtubule stabiliser	148124
Docetaxel_1007	MTO1	-0.279939	5.28e-14	RP-56976, Taxotere	Mitosis	Microtubule stabiliser	148124
Docetaxel_1007	CAB39	-0.0341219	0.448795	RP-56976, Taxotere	Mitosis	Microtubule stabiliser	148124
Docetaxel_1007	COX5B	0.00216842	0.96567	RP-56976, Taxotere	Mitosis	Microtubule stabiliser	148124
Docetaxel_1007	TACO1	0.0641534	0.126691	RP-56976, Taxotere	Mitosis	Microtubule stabiliser	148124
Docetaxel_1007	FDX1	-0.0491232	0.255515	RP-56976, Taxotere	Mitosis	Microtubule stabiliser	148124
Docetaxel_1007	ADAM10	0.125741	0.00142006	RP-56976, Taxotere	Mitosis	Microtubule stabiliser	148124
Docetaxel_1007	SS18	0.12519	0.00149657	RP-56976, Taxotere	Mitosis	Microtubule stabiliser	148124
Docetaxel_1007	NDUFS6	-0.0035498	0.944098	RP-56976, Taxotere	Mitosis	Microtubule stabiliser	148124
Docetaxel_1007	NDUFB11	-0.0943236	0.0197452	RP-56976, Taxotere	Mitosis	Microtubule stabiliser	148124
Docetaxel_1007	NDUFB9	-0.061018	0.148449	RP-56976, Taxotere	Mitosis	Microtubule stabiliser	148124
Docetaxel_1007	ALAD	0.00130223	0.979064	RP-56976, Taxotere	Mitosis	Microtubule stabiliser	148124
Docetaxel_1007	FOXO1	-0.0222765	0.635418	RP-56976, Taxotere	Mitosis	Microtubule stabiliser	148124
Docetaxel_1007	NUBPL	0.0810075	0.0484729	RP-56976, Taxotere	Mitosis	Microtubule stabiliser	148124
Docetaxel_1007	VPS37A	-0.1047	0.0089595	RP-56976, Taxotere	Mitosis	Microtubule stabiliser	148124
Docetaxel_1007	AIFM1	-0.0839165	0.040248	RP-56976, Taxotere	Mitosis	Microtubule stabiliser	148124
Docetaxel_1007	MS4A1	-0.180019	2.65e-06	RP-56976, Taxotere	Mitosis	Microtubule stabiliser	148124
Docetaxel_1007	NDUFS2	-0.112327	0.00474528	RP-56976, Taxotere	Mitosis	Microtubule stabiliser	148124
Docetaxel_1007	GNE	0.0554209	0.193958	RP-56976, Taxotere	Mitosis	Microtubule stabiliser	148124
Docetaxel_1007	NFIA	0.0549813	0.197752	RP-56976, Taxotere	Mitosis	Microtubule stabiliser	148124
Docetaxel_1007	COX18	-0.245974	5.41e-11	RP-56976, Taxotere	Mitosis	Microtubule stabiliser	148124
Docetaxel_1007	PRKCD	-0.00351003	0.944368	RP-56976, Taxotere	Mitosis	Microtubule stabiliser	148124
Docetaxel_1007	HMGB2	-0.227778	1.52e-09	RP-56976, Taxotere	Mitosis	Microtubule stabiliser	148124
Docetaxel_1007	SLC35A1	-0.0832085	0.0420841	RP-56976, Taxotere	Mitosis	Microtubule stabiliser	148124
Docetaxel_1007	NDUFB6	-0.091878	0.0235227	RP-56976, Taxotere	Mitosis	Microtubule stabiliser	148124
Docetaxel_1007	OTUB1	-0.0930327	0.0216622	RP-56976, Taxotere	Mitosis	Microtubule stabiliser	148124
Docetaxel_1007	NDUFV1	-0.148177	0.000139547	RP-56976, Taxotere	Mitosis	Microtubule stabiliser	148124
Docetaxel_1007	RHOH	-0.217171	9.24e-09	RP-56976, Taxotere	Mitosis	Microtubule stabiliser	148124
Docetaxel_1007	C1GALT1C1	0.174189	5.86e-06	RP-56976, Taxotere	Mitosis	Microtubule stabiliser	148124
Docetaxel_1007	PTEN	-0.143078	0.000243636	RP-56976, Taxotere	Mitosis	Microtubule stabiliser	148124
Docetaxel_1007	SMARCC1	-0.226704	1.83e-09	RP-56976, Taxotere	Mitosis	Microtubule stabiliser	148124
Docetaxel_1007	PDE12	-0.0689755	0.0983288	RP-56976, Taxotere	Mitosis	Microtubule stabiliser	148124
Docetaxel_1007	LIPT2	0.0144717	0.764916	RP-56976, Taxotere	Mitosis	Microtubule stabiliser	148124
Docetaxel_1007	NDUFAF3	0.0910593	0.0248923	RP-56976, Taxotere	Mitosis	Microtubule stabiliser	148124
Docetaxel_1007	GTPBP6	-0.110671	0.00546942	RP-56976, Taxotere	Mitosis	Microtubule stabiliser	148124
Docetaxel_1007	ZBTB7A	0.0397296	0.36985	RP-56976, Taxotere	Mitosis	Microtubule stabiliser	148124
Docetaxel_1007	SAMD4B	0.111368	0.00515083	RP-56976, Taxotere	Mitosis	Microtubule stabiliser	148124
Docetaxel_1007	HMHA1	-0.141213	0.000297696	RP-56976, Taxotere	Mitosis	Microtubule stabiliser	148124
Docetaxel_1007	YBEY	-0.140857	0.000309376	RP-56976, Taxotere	Mitosis	Microtubule stabiliser	148124
Docetaxel_1007	CMC1	-0.125996	0.00138606	RP-56976, Taxotere	Mitosis	Microtubule stabiliser	148124
Docetaxel_1007	HMGB1	-0.196173	2.61e-07	RP-56976, Taxotere	Mitosis	Microtubule stabiliser	148124
Docetaxel_1007	CD47	-0.0460107	0.290285	RP-56976, Taxotere	Mitosis	Microtubule stabiliser	148124
Docetaxel_1007	LDB1	-0.171063	8.85e-06	RP-56976, Taxotere	Mitosis	Microtubule stabiliser	148124
Docetaxel_1007	C17orf89	0.0221765	0.636757	RP-56976, Taxotere	Mitosis	Microtubule stabiliser	148124
Docetaxel_1007	HMBS	-0.072446	0.0810347	RP-56976, Taxotere	Mitosis	Microtubule stabiliser	148124
Gefitinib_1010	NDUFAF7	-0.13649	0.000556272	ZD-1839, Iressa	EGFR signaling	EGFR	123631
Gefitinib_1010	QPCTL	0.010654	0.830766	ZD-1839, Iressa	EGFR signaling	EGFR	123631
Gefitinib_1010	POU2F2	-0.0451418	0.305912	ZD-1839, Iressa	EGFR signaling	EGFR	123631
Gefitinib_1010	SLC39A9	-0.135008	0.000648001	ZD-1839, Iressa	EGFR signaling	EGFR	123631
Gefitinib_1010	ARID1B	-0.0417436	0.348372	ZD-1839, Iressa	EGFR signaling	EGFR	123631
Gefitinib_1010	CS	-0.122089	0.00221675	ZD-1839, Iressa	EGFR signaling	EGFR	123631
Gefitinib_1010	NDUFB4	-0.0828821	0.0451678	ZD-1839, Iressa	EGFR signaling	EGFR	123631
Gefitinib_1010	ELOVL1	0.164204	2.56e-05	ZD-1839, Iressa	EGFR signaling	EGFR	123631
Gefitinib_1010	SPI1	-0.0737949	0.0780257	ZD-1839, Iressa	EGFR signaling	EGFR	123631
Gefitinib_1010	WDR1	0.131522	0.000916008	ZD-1839, Iressa	EGFR signaling	EGFR	123631
Gefitinib_1010	ACTB	0.0916204	0.0253685	ZD-1839, Iressa	EGFR signaling	EGFR	123631
Gefitinib_1010	UBE2K	-0.00250319	0.96084	ZD-1839, Iressa	EGFR signaling	EGFR	123631
Gefitinib_1010	PTPRC	-0.162942	2.98e-05	ZD-1839, Iressa	EGFR signaling	EGFR	123631
Gefitinib_1010	STARD7	-0.16318	2.9e-05	ZD-1839, Iressa	EGFR signaling	EGFR	123631
Gefitinib_1010	TMEM38B	-0.0919987	0.0247465	ZD-1839, Iressa	EGFR signaling	EGFR	123631
Gefitinib_1010	NANS	0.0156638	0.747935	ZD-1839, Iressa	EGFR signaling	EGFR	123631
Gefitinib_1010	SLC25A1	0.0845221	0.0406749	ZD-1839, Iressa	EGFR signaling	EGFR	123631
Gefitinib_1010	STK4	-0.13502	0.000647523	ZD-1839, Iressa	EGFR signaling	EGFR	123631
Gefitinib_1010	NDUFAF5	-0.0387093	0.388161	ZD-1839, Iressa	EGFR signaling	EGFR	123631
Gefitinib_1010	APMAP	0.114426	0.00434231	ZD-1839, Iressa	EGFR signaling	EGFR	123631
Gefitinib_1010	ATP5SL	-0.0408761	0.359817	ZD-1839, Iressa	EGFR signaling	EGFR	123631
Gefitinib_1010	C1GALT1	0.0473077	0.280337	ZD-1839, Iressa	EGFR signaling	EGFR	123631
Gefitinib_1010	UBE2D3	-0.121042	0.002431	ZD-1839, Iressa	EGFR signaling	EGFR	123631
Gefitinib_1010	NDUFC1	0.0492631	0.258769	ZD-1839, Iressa	EGFR signaling	EGFR	123631
Gefitinib_1010	NDUFS8	0.0250695	0.591626	ZD-1839, Iressa	EGFR signaling	EGFR	123631
Gefitinib_1010	CMAS	-0.05283	0.222763	ZD-1839, Iressa	EGFR signaling	EGFR	123631
Gefitinib_1010	TIMMDC1	-0.0245444	0.600119	ZD-1839, Iressa	EGFR signaling	EGFR	123631
Gefitinib_1010	PDCD10	-0.130499	0.00101	ZD-1839, Iressa	EGFR signaling	EGFR	123631
Gefitinib_1010	NDUFS7	-0.130277	0.00103141	ZD-1839, Iressa	EGFR signaling	EGFR	123631
Gefitinib_1010	MECR	-0.0398998	0.37241	ZD-1839, Iressa	EGFR signaling	EGFR	123631
Gefitinib_1010	ARID1A	-0.0963992	0.0180824	ZD-1839, Iressa	EGFR signaling	EGFR	123631
Gefitinib_1010	NDUFA8	-0.0621575	0.144215	ZD-1839, Iressa	EGFR signaling	EGFR	123631
Gefitinib_1010	MTIF3	-0.0678255	0.108263	ZD-1839, Iressa	EGFR signaling	EGFR	123631
Gefitinib_1010	NDUFA1	-0.0311434	0.497144	ZD-1839, Iressa	EGFR signaling	EGFR	123631
Gefitinib_1010	UBR4	0.0803798	0.0527258	ZD-1839, Iressa	EGFR signaling	EGFR	123631
Gefitinib_1010	GTPBP3	-0.194917	4.08e-07	ZD-1839, Iressa	EGFR signaling	EGFR	123631
Gefitinib_1010	RTN4IP1	-0.217652	1.18e-08	ZD-1839, Iressa	EGFR signaling	EGFR	123631
Gefitinib_1010	CHMP1A	0.0129846	0.792618	ZD-1839, Iressa	EGFR signaling	EGFR	123631
Gefitinib_1010	GRSF1	-0.0700727	0.0959428	ZD-1839, Iressa	EGFR signaling	EGFR	123631
Gefitinib_1010	NXT1	-0.134807	0.000660684	ZD-1839, Iressa	EGFR signaling	EGFR	123631
Gefitinib_1010	MTO1	-0.159664	4.41e-05	ZD-1839, Iressa	EGFR signaling	EGFR	123631
Gefitinib_1010	CAB39	-0.144057	0.000252531	ZD-1839, Iressa	EGFR signaling	EGFR	123631
Gefitinib_1010	COX5B	-0.0660915	0.118219	ZD-1839, Iressa	EGFR signaling	EGFR	123631
Gefitinib_1010	TACO1	-0.00356914	0.94423	ZD-1839, Iressa	EGFR signaling	EGFR	123631
Gefitinib_1010	FDX1	-0.0682988	0.105622	ZD-1839, Iressa	EGFR signaling	EGFR	123631
Gefitinib_1010	ADAM10	-0.0146315	0.764464	ZD-1839, Iressa	EGFR signaling	EGFR	123631
Gefitinib_1010	SS18	0.0447957	0.310141	ZD-1839, Iressa	EGFR signaling	EGFR	123631
Gefitinib_1010	NDUFS6	-0.0791111	0.0569176	ZD-1839, Iressa	EGFR signaling	EGFR	123631
Gefitinib_1010	NDUFB11	0.0520202	0.23049	ZD-1839, Iressa	EGFR signaling	EGFR	123631
Gefitinib_1010	NDUFB9	-0.0659076	0.119265	ZD-1839, Iressa	EGFR signaling	EGFR	123631
Gefitinib_1010	ALAD	-0.0348295	0.443032	ZD-1839, Iressa	EGFR signaling	EGFR	123631
Gefitinib_1010	FOXO1	-0.180538	3.09e-06	ZD-1839, Iressa	EGFR signaling	EGFR	123631
Gefitinib_1010	NUBPL	-0.0434415	0.326663	ZD-1839, Iressa	EGFR signaling	EGFR	123631
Gefitinib_1010	VPS37A	0.0208051	0.662042	ZD-1839, Iressa	EGFR signaling	EGFR	123631
Gefitinib_1010	AIFM1	-0.10941	0.00661061	ZD-1839, Iressa	EGFR signaling	EGFR	123631
Gefitinib_1010	MS4A1	-0.150316	0.000128234	ZD-1839, Iressa	EGFR signaling	EGFR	123631
Gefitinib_1010	NDUFS2	-0.0608052	0.154172	ZD-1839, Iressa	EGFR signaling	EGFR	123631
Gefitinib_1010	GNE	0.139135	0.000424683	ZD-1839, Iressa	EGFR signaling	EGFR	123631
Gefitinib_1010	NFIA	0.00233452	0.963209	ZD-1839, Iressa	EGFR signaling	EGFR	123631
Gefitinib_1010	COX18	-0.149122	0.00014583	ZD-1839, Iressa	EGFR signaling	EGFR	123631
Gefitinib_1010	PRKCD	-0.132875	0.000801198	ZD-1839, Iressa	EGFR signaling	EGFR	123631
Gefitinib_1010	HMGB2	-0.112903	0.00494004	ZD-1839, Iressa	EGFR signaling	EGFR	123631
Gefitinib_1010	SLC35A1	-0.103122	0.0109282	ZD-1839, Iressa	EGFR signaling	EGFR	123631
Gefitinib_1010	NDUFB6	0.0255484	0.584038	ZD-1839, Iressa	EGFR signaling	EGFR	123631
Gefitinib_1010	OTUB1	-0.0141751	0.771835	ZD-1839, Iressa	EGFR signaling	EGFR	123631
Gefitinib_1010	NDUFV1	-0.153458	9.03e-05	ZD-1839, Iressa	EGFR signaling	EGFR	123631
Gefitinib_1010	RHOH	-0.177896	4.43e-06	ZD-1839, Iressa	EGFR signaling	EGFR	123631
Gefitinib_1010	C1GALT1C1	0.11455	0.00429864	ZD-1839, Iressa	EGFR signaling	EGFR	123631
Gefitinib_1010	PTEN	-0.101087	0.0127684	ZD-1839, Iressa	EGFR signaling	EGFR	123631
Gefitinib_1010	SMARCC1	-0.178716	3.96e-06	ZD-1839, Iressa	EGFR signaling	EGFR	123631
Gefitinib_1010	PDE12	-0.0588442	0.169349	ZD-1839, Iressa	EGFR signaling	EGFR	123631
Gefitinib_1010	LIPT2	-0.124988	0.00170231	ZD-1839, Iressa	EGFR signaling	EGFR	123631
Gefitinib_1010	NDUFAF3	0.145414	0.000218348	ZD-1839, Iressa	EGFR signaling	EGFR	123631
Gefitinib_1010	GTPBP6	0.00578517	0.908831	ZD-1839, Iressa	EGFR signaling	EGFR	123631
Gefitinib_1010	ZBTB7A	-0.0381412	0.396222	ZD-1839, Iressa	EGFR signaling	EGFR	123631
Gefitinib_1010	SAMD4B	0.10465	0.00970716	ZD-1839, Iressa	EGFR signaling	EGFR	123631
Gefitinib_1010	HMHA1	-0.199678	2.01e-07	ZD-1839, Iressa	EGFR signaling	EGFR	123631
Gefitinib_1010	YBEY	-0.0209474	0.659809	ZD-1839, Iressa	EGFR signaling	EGFR	123631
Gefitinib_1010	CMC1	0.0214718	0.651522	ZD-1839, Iressa	EGFR signaling	EGFR	123631
Gefitinib_1010	HMGB1	-0.171528	1.02e-05	ZD-1839, Iressa	EGFR signaling	EGFR	123631
Gefitinib_1010	CD47	-0.0747801	0.0737412	ZD-1839, Iressa	EGFR signaling	EGFR	123631
Gefitinib_1010	LDB1	-0.127794	0.00130656	ZD-1839, Iressa	EGFR signaling	EGFR	123631
Gefitinib_1010	C17orf89	-0.00884691	0.859665	ZD-1839, Iressa	EGFR signaling	EGFR	123631
Gefitinib_1010	HMBS	-0.0119191	0.810726	ZD-1839, Iressa	EGFR signaling	EGFR	123631
Navitoclax_1011	NDUFAF7	-0.00510324	0.919783	ABT-263, ABT263, ABT 263	Apoptosis regulation	BCL2, BCL-XL, BCL-W	24978538
Navitoclax_1011	QPCTL	-0.013809	0.778187	ABT-263, ABT263, ABT 263	Apoptosis regulation	BCL2, BCL-XL, BCL-W	24978538
Navitoclax_1011	POU2F2	-0.242017	1.82e-10	ABT-263, ABT263, ABT 263	Apoptosis regulation	BCL2, BCL-XL, BCL-W	24978538
Navitoclax_1011	SLC39A9	0.0472812	0.2813	ABT-263, ABT263, ABT 263	Apoptosis regulation	BCL2, BCL-XL, BCL-W	24978538
Navitoclax_1011	ARID1B	-0.190866	7.6e-07	ABT-263, ABT263, ABT 263	Apoptosis regulation	BCL2, BCL-XL, BCL-W	24978538
Navitoclax_1011	CS	0.0147888	0.762517	ABT-263, ABT263, ABT 263	Apoptosis regulation	BCL2, BCL-XL, BCL-W	24978538
Navitoclax_1011	NDUFB4	-0.0388205	0.387404	ABT-263, ABT263, ABT 263	Apoptosis regulation	BCL2, BCL-XL, BCL-W	24978538
Navitoclax_1011	ELOVL1	0.23017	1.51e-09	ABT-263, ABT263, ABT 263	Apoptosis regulation	BCL2, BCL-XL, BCL-W	24978538
Navitoclax_1011	SPI1	-0.156401	6.59e-05	ABT-263, ABT263, ABT 263	Apoptosis regulation	BCL2, BCL-XL, BCL-W	24978538
Navitoclax_1011	WDR1	0.0889474	0.0307243	ABT-263, ABT263, ABT 263	Apoptosis regulation	BCL2, BCL-XL, BCL-W	24978538
Navitoclax_1011	ACTB	0.00602297	0.904881	ABT-263, ABT263, ABT 263	Apoptosis regulation	BCL2, BCL-XL, BCL-W	24978538
Navitoclax_1011	UBE2K	0.0186968	0.697961	ABT-263, ABT263, ABT 263	Apoptosis regulation	BCL2, BCL-XL, BCL-W	24978538
Navitoclax_1011	PTPRC	-0.137452	0.000513732	ABT-263, ABT263, ABT 263	Apoptosis regulation	BCL2, BCL-XL, BCL-W	24978538
Navitoclax_1011	STARD7	-0.192629	5.89e-07	ABT-263, ABT263, ABT 263	Apoptosis regulation	BCL2, BCL-XL, BCL-W	24978538
Navitoclax_1011	TMEM38B	-0.0268978	0.56388	ABT-263, ABT263, ABT 263	Apoptosis regulation	BCL2, BCL-XL, BCL-W	24978538
Navitoclax_1011	NANS	0.143049	0.000286842	ABT-263, ABT263, ABT 263	Apoptosis regulation	BCL2, BCL-XL, BCL-W	24978538
Navitoclax_1011	SLC25A1	0.0943165	0.0212343	ABT-263, ABT263, ABT 263	Apoptosis regulation	BCL2, BCL-XL, BCL-W	24978538
Navitoclax_1011	STK4	-0.160663	4.02e-05	ABT-263, ABT263, ABT 263	Apoptosis regulation	BCL2, BCL-XL, BCL-W	24978538
Navitoclax_1011	NDUFAF5	-0.0656663	0.121347	ABT-263, ABT263, ABT 263	Apoptosis regulation	BCL2, BCL-XL, BCL-W	24978538
Navitoclax_1011	APMAP	0.143904	0.000261814	ABT-263, ABT263, ABT 263	Apoptosis regulation	BCL2, BCL-XL, BCL-W	24978538
Navitoclax_1011	ATP5SL	-0.156154	6.78e-05	ABT-263, ABT263, ABT 263	Apoptosis regulation	BCL2, BCL-XL, BCL-W	24978538
Navitoclax_1011	C1GALT1	0.191915	6.54e-07	ABT-263, ABT263, ABT 263	Apoptosis regulation	BCL2, BCL-XL, BCL-W	24978538
Navitoclax_1011	UBE2D3	-0.118785	0.0030143	ABT-263, ABT263, ABT 263	Apoptosis regulation	BCL2, BCL-XL, BCL-W	24978538
Navitoclax_1011	NDUFC1	0.130018	0.00107572	ABT-263, ABT263, ABT 263	Apoptosis regulation	BCL2, BCL-XL, BCL-W	24978538
Navitoclax_1011	NDUFS8	0.121747	0.00231559	ABT-263, ABT263, ABT 263	Apoptosis regulation	BCL2, BCL-XL, BCL-W	24978538
Navitoclax_1011	CMAS	-0.023948	0.611034	ABT-263, ABT263, ABT 263	Apoptosis regulation	BCL2, BCL-XL, BCL-W	24978538
Navitoclax_1011	TIMMDC1	0.181359	2.85e-06	ABT-263, ABT263, ABT 263	Apoptosis regulation	BCL2, BCL-XL, BCL-W	24978538
Navitoclax_1011	PDCD10	-0.0307311	0.504215	ABT-263, ABT263, ABT 263	Apoptosis regulation	BCL2, BCL-XL, BCL-W	24978538
Navitoclax_1011	NDUFS7	-0.155203	7.57e-05	ABT-263, ABT263, ABT 263	Apoptosis regulation	BCL2, BCL-XL, BCL-W	24978538
Navitoclax_1011	MECR	0.059472	0.165072	ABT-263, ABT263, ABT 263	Apoptosis regulation	BCL2, BCL-XL, BCL-W	24978538
Navitoclax_1011	ARID1A	-0.280634	8.46e-14	ABT-263, ABT263, ABT 263	Apoptosis regulation	BCL2, BCL-XL, BCL-W	24978538
Navitoclax_1011	NDUFA8	0.0565228	0.189521	ABT-263, ABT263, ABT 263	Apoptosis regulation	BCL2, BCL-XL, BCL-W	24978538
Navitoclax_1011	MTIF3	-0.147395	0.000180044	ABT-263, ABT263, ABT 263	Apoptosis regulation	BCL2, BCL-XL, BCL-W	24978538
Navitoclax_1011	NDUFA1	-0.0244417	0.60242	ABT-263, ABT263, ABT 263	Apoptosis regulation	BCL2, BCL-XL, BCL-W	24978538
Navitoclax_1011	UBR4	-0.109982	0.00638493	ABT-263, ABT263, ABT 263	Apoptosis regulation	BCL2, BCL-XL, BCL-W	24978538
Navitoclax_1011	GTPBP3	-0.293136	5.37e-15	ABT-263, ABT263, ABT 263	Apoptosis regulation	BCL2, BCL-XL, BCL-W	24978538
Navitoclax_1011	RTN4IP1	-0.0828232	0.0456615	ABT-263, ABT263, ABT 263	Apoptosis regulation	BCL2, BCL-XL, BCL-W	24978538
Navitoclax_1011	CHMP1A	0.151076	0.000120668	ABT-263, ABT263, ABT 263	Apoptosis regulation	BCL2, BCL-XL, BCL-W	24978538
Navitoclax_1011	GRSF1	-0.122559	0.00215636	ABT-263, ABT263, ABT 263	Apoptosis regulation	BCL2, BCL-XL, BCL-W	24978538
Navitoclax_1011	NXT1	-0.100984	0.0129993	ABT-263, ABT263, ABT 263	Apoptosis regulation	BCL2, BCL-XL, BCL-W	24978538
Navitoclax_1011	MTO1	-0.121109	0.00245233	ABT-263, ABT263, ABT 263	Apoptosis regulation	BCL2, BCL-XL, BCL-W	24978538
Navitoclax_1011	CAB39	-0.0204431	0.668281	ABT-263, ABT263, ABT 263	Apoptosis regulation	BCL2, BCL-XL, BCL-W	24978538
Navitoclax_1011	COX5B	0.0754593	0.0712742	ABT-263, ABT263, ABT 263	Apoptosis regulation	BCL2, BCL-XL, BCL-W	24978538
Navitoclax_1011	TACO1	0.194833	4.29e-07	ABT-263, ABT263, ABT 263	Apoptosis regulation	BCL2, BCL-XL, BCL-W	24978538
Navitoclax_1011	FDX1	-0.10604	0.00879987	ABT-263, ABT263, ABT 263	Apoptosis regulation	BCL2, BCL-XL, BCL-W	24978538
Navitoclax_1011	ADAM10	0.177626	4.74e-06	ABT-263, ABT263, ABT 263	Apoptosis regulation	BCL2, BCL-XL, BCL-W	24978538
Navitoclax_1011	SS18	0.16727	1.8e-05	ABT-263, ABT263, ABT 263	Apoptosis regulation	BCL2, BCL-XL, BCL-W	24978538
Navitoclax_1011	NDUFS6	0.0108807	0.827442	ABT-263, ABT263, ABT 263	Apoptosis regulation	BCL2, BCL-XL, BCL-W	24978538
Navitoclax_1011	NDUFB11	-0.186145	1.48e-06	ABT-263, ABT263, ABT 263	Apoptosis regulation	BCL2, BCL-XL, BCL-W	24978538
Navitoclax_1011	NDUFB9	-0.0830124	0.0451152	ABT-263, ABT263, ABT 263	Apoptosis regulation	BCL2, BCL-XL, BCL-W	24978538
Navitoclax_1011	ALAD	0.0178292	0.712541	ABT-263, ABT263, ABT 263	Apoptosis regulation	BCL2, BCL-XL, BCL-W	24978538
Navitoclax_1011	FOXO1	-0.00470581	0.926377	ABT-263, ABT263, ABT 263	Apoptosis regulation	BCL2, BCL-XL, BCL-W	24978538
Navitoclax_1011	NUBPL	0.154354	8.34e-05	ABT-263, ABT263, ABT 263	Apoptosis regulation	BCL2, BCL-XL, BCL-W	24978538
Navitoclax_1011	VPS37A	-0.12384	0.00192388	ABT-263, ABT263, ABT 263	Apoptosis regulation	BCL2, BCL-XL, BCL-W	24978538
Navitoclax_1011	AIFM1	-0.0906145	0.0274365	ABT-263, ABT263, ABT 263	Apoptosis regulation	BCL2, BCL-XL, BCL-W	24978538
Navitoclax_1011	MS4A1	-0.160638	4.03e-05	ABT-263, ABT263, ABT 263	Apoptosis regulation	BCL2, BCL-XL, BCL-W	24978538
Navitoclax_1011	NDUFS2	-0.01619	0.739578	ABT-263, ABT263, ABT 263	Apoptosis regulation	BCL2, BCL-XL, BCL-W	24978538
Navitoclax_1011	GNE	0.0275611	0.553202	ABT-263, ABT263, ABT 263	Apoptosis regulation	BCL2, BCL-XL, BCL-W	24978538
Navitoclax_1011	NFIA	0.0540585	0.211346	ABT-263, ABT263, ABT 263	Apoptosis regulation	BCL2, BCL-XL, BCL-W	24978538
Navitoclax_1011	COX18	-0.192498	6.01e-07	ABT-263, ABT263, ABT 263	Apoptosis regulation	BCL2, BCL-XL, BCL-W	24978538
Navitoclax_1011	PRKCD	-0.0343141	0.451455	ABT-263, ABT263, ABT 263	Apoptosis regulation	BCL2, BCL-XL, BCL-W	24978538
Navitoclax_1011	HMGB2	-0.350682	3.67e-21	ABT-263, ABT263, ABT 263	Apoptosis regulation	BCL2, BCL-XL, BCL-W	24978538
Navitoclax_1011	SLC35A1	-0.115595	0.00398975	ABT-263, ABT263, ABT 263	Apoptosis regulation	BCL2, BCL-XL, BCL-W	24978538
Navitoclax_1011	NDUFB6	-0.0467684	0.287275	ABT-263, ABT263, ABT 263	Apoptosis regulation	BCL2, BCL-XL, BCL-W	24978538
Navitoclax_1011	OTUB1	0.0819965	0.0480803	ABT-263, ABT263, ABT 263	Apoptosis regulation	BCL2, BCL-XL, BCL-W	24978538
Navitoclax_1011	NDUFV1	-0.115669	0.00396545	ABT-263, ABT263, ABT 263	Apoptosis regulation	BCL2, BCL-XL, BCL-W	24978538
Navitoclax_1011	RHOH	-0.274337	3.18e-13	ABT-263, ABT263, ABT 263	Apoptosis regulation	BCL2, BCL-XL, BCL-W	24978538
Navitoclax_1011	C1GALT1C1	0.209844	4.42e-08	ABT-263, ABT263, ABT 263	Apoptosis regulation	BCL2, BCL-XL, BCL-W	24978538
Navitoclax_1011	PTEN	-0.0899025	0.0287682	ABT-263, ABT263, ABT 263	Apoptosis regulation	BCL2, BCL-XL, BCL-W	24978538
Navitoclax_1011	SMARCC1	-0.316172	2.44e-17	ABT-263, ABT263, ABT 263	Apoptosis regulation	BCL2, BCL-XL, BCL-W	24978538
Navitoclax_1011	PDE12	-0.0479393	0.273803	ABT-263, ABT263, ABT 263	Apoptosis regulation	BCL2, BCL-XL, BCL-W	24978538
Navitoclax_1011	LIPT2	-0.0726425	0.0836381	ABT-263, ABT263, ABT 263	Apoptosis regulation	BCL2, BCL-XL, BCL-W	24978538
Navitoclax_1011	NDUFAF3	-0.027642	0.55182	ABT-263, ABT263, ABT 263	Apoptosis regulation	BCL2, BCL-XL, BCL-W	24978538
Navitoclax_1011	GTPBP6	-0.140223	0.000386868	ABT-263, ABT263, ABT 263	Apoptosis regulation	BCL2, BCL-XL, BCL-W	24978538
Navitoclax_1011	ZBTB7A	0.0203736	0.669398	ABT-263, ABT263, ABT 263	Apoptosis regulation	BCL2, BCL-XL, BCL-W	24978538
Navitoclax_1011	SAMD4B	0.0747324	0.0743681	ABT-263, ABT263, ABT 263	Apoptosis regulation	BCL2, BCL-XL, BCL-W	24978538
Navitoclax_1011	HMHA1	-0.241414	2.03e-10	ABT-263, ABT263, ABT 263	Apoptosis regulation	BCL2, BCL-XL, BCL-W	24978538
Navitoclax_1011	YBEY	-0.0886297	0.0313791	ABT-263, ABT263, ABT 263	Apoptosis regulation	BCL2, BCL-XL, BCL-W	24978538
Navitoclax_1011	CMC1	-0.0399408	0.372554	ABT-263, ABT263, ABT 263	Apoptosis regulation	BCL2, BCL-XL, BCL-W	24978538
Navitoclax_1011	HMGB1	-0.346914	9.84e-21	ABT-263, ABT263, ABT 263	Apoptosis regulation	BCL2, BCL-XL, BCL-W	24978538
Navitoclax_1011	CD47	-0.121296	0.0024117	ABT-263, ABT263, ABT 263	Apoptosis regulation	BCL2, BCL-XL, BCL-W	24978538
Navitoclax_1011	LDB1	-0.129721	0.00110702	ABT-263, ABT263, ABT 263	Apoptosis regulation	BCL2, BCL-XL, BCL-W	24978538
Navitoclax_1011	C17orf89	0.0191488	0.689996	ABT-263, ABT263, ABT 263	Apoptosis regulation	BCL2, BCL-XL, BCL-W	24978538
Navitoclax_1011	HMBS	0.0203747	0.669398	ABT-263, ABT263, ABT 263	Apoptosis regulation	BCL2, BCL-XL, BCL-W	24978538
Vorinostat_1012	NDUFAF7	-0.140826	0.000335905	Zolinza, SAHA, suberanilohydroxamic acid, suberoylanilide hydroxamic acid, MK-0683	Chromatin histone acetylation	HDAC inhibitor Class I, IIa, IIb, IV	5311
Vorinostat_1012	QPCTL	-0.0802764	0.0520284	Zolinza, SAHA, suberanilohydroxamic acid, suberoylanilide hydroxamic acid, MK-0683	Chromatin histone acetylation	HDAC inhibitor Class I, IIa, IIb, IV	5311
Vorinostat_1012	POU2F2	-0.363031	7.86e-23	Zolinza, SAHA, suberanilohydroxamic acid, suberoylanilide hydroxamic acid, MK-0683	Chromatin histone acetylation	HDAC inhibitor Class I, IIa, IIb, IV	5311
Vorinostat_1012	SLC39A9	-0.0412611	0.352764	Zolinza, SAHA, suberanilohydroxamic acid, suberoylanilide hydroxamic acid, MK-0683	Chromatin histone acetylation	HDAC inhibitor Class I, IIa, IIb, IV	5311
Vorinostat_1012	ARID1B	-0.295569	2.2e-15	Zolinza, SAHA, suberanilohydroxamic acid, suberoylanilide hydroxamic acid, MK-0683	Chromatin histone acetylation	HDAC inhibitor Class I, IIa, IIb, IV	5311
Vorinostat_1012	CS	-0.106683	0.00798638	Zolinza, SAHA, suberanilohydroxamic acid, suberoylanilide hydroxamic acid, MK-0683	Chromatin histone acetylation	HDAC inhibitor Class I, IIa, IIb, IV	5311
Vorinostat_1012	NDUFB4	-0.0803196	0.051888	Zolinza, SAHA, suberanilohydroxamic acid, suberoylanilide hydroxamic acid, MK-0683	Chromatin histone acetylation	HDAC inhibitor Class I, IIa, IIb, IV	5311
Vorinostat_1012	ELOVL1	0.389626	3.27e-26	Zolinza, SAHA, suberanilohydroxamic acid, suberoylanilide hydroxamic acid, MK-0683	Chromatin histone acetylation	HDAC inhibitor Class I, IIa, IIb, IV	5311
Vorinostat_1012	SPI1	-0.273378	2.91e-13	Zolinza, SAHA, suberanilohydroxamic acid, suberoylanilide hydroxamic acid, MK-0683	Chromatin histone acetylation	HDAC inhibitor Class I, IIa, IIb, IV	5311
Vorinostat_1012	WDR1	0.16735	1.59e-05	Zolinza, SAHA, suberanilohydroxamic acid, suberoylanilide hydroxamic acid, MK-0683	Chromatin histone acetylation	HDAC inhibitor Class I, IIa, IIb, IV	5311
Vorinostat_1012	ACTB	0.110375	0.00588636	Zolinza, SAHA, suberanilohydroxamic acid, suberoylanilide hydroxamic acid, MK-0683	Chromatin histone acetylation	HDAC inhibitor Class I, IIa, IIb, IV	5311
Vorinostat_1012	UBE2K	0.0136095	0.780086	Zolinza, SAHA, suberanilohydroxamic acid, suberoylanilide hydroxamic acid, MK-0683	Chromatin histone acetylation	HDAC inhibitor Class I, IIa, IIb, IV	5311
Vorinostat_1012	PTPRC	-0.336358	9.82e-20	Zolinza, SAHA, suberanilohydroxamic acid, suberoylanilide hydroxamic acid, MK-0683	Chromatin histone acetylation	HDAC inhibitor Class I, IIa, IIb, IV	5311
Vorinostat_1012	STARD7	-0.299108	9.63e-16	Zolinza, SAHA, suberanilohydroxamic acid, suberoylanilide hydroxamic acid, MK-0683	Chromatin histone acetylation	HDAC inhibitor Class I, IIa, IIb, IV	5311
Vorinostat_1012	TMEM38B	-0.155962	6.31e-05	Zolinza, SAHA, suberanilohydroxamic acid, suberoylanilide hydroxamic acid, MK-0683	Chromatin histone acetylation	HDAC inhibitor Class I, IIa, IIb, IV	5311
Vorinostat_1012	NANS	0.162125	3.05e-05	Zolinza, SAHA, suberanilohydroxamic acid, suberoylanilide hydroxamic acid, MK-0683	Chromatin histone acetylation	HDAC inhibitor Class I, IIa, IIb, IV	5311
Vorinostat_1012	SLC25A1	0.195026	3.59e-07	Zolinza, SAHA, suberanilohydroxamic acid, suberoylanilide hydroxamic acid, MK-0683	Chromatin histone acetylation	HDAC inhibitor Class I, IIa, IIb, IV	5311
Vorinostat_1012	STK4	-0.278866	9.05e-14	Zolinza, SAHA, suberanilohydroxamic acid, suberoylanilide hydroxamic acid, MK-0683	Chromatin histone acetylation	HDAC inhibitor Class I, IIa, IIb, IV	5311
Vorinostat_1012	NDUFAF5	-0.106368	0.00819019	Zolinza, SAHA, suberanilohydroxamic acid, suberoylanilide hydroxamic acid, MK-0683	Chromatin histone acetylation	HDAC inhibitor Class I, IIa, IIb, IV	5311
Vorinostat_1012	APMAP	0.256881	8.33e-12	Zolinza, SAHA, suberanilohydroxamic acid, suberoylanilide hydroxamic acid, MK-0683	Chromatin histone acetylation	HDAC inhibitor Class I, IIa, IIb, IV	5311
Vorinostat_1012	ATP5SL	-0.208142	4.86e-08	Zolinza, SAHA, suberanilohydroxamic acid, suberoylanilide hydroxamic acid, MK-0683	Chromatin histone acetylation	HDAC inhibitor Class I, IIa, IIb, IV	5311
Vorinostat_1012	C1GALT1	0.260698	3.87e-12	Zolinza, SAHA, suberanilohydroxamic acid, suberoylanilide hydroxamic acid, MK-0683	Chromatin histone acetylation	HDAC inhibitor Class I, IIa, IIb, IV	5311
Vorinostat_1012	UBE2D3	-0.232903	7.56e-10	Zolinza, SAHA, suberanilohydroxamic acid, suberoylanilide hydroxamic acid, MK-0683	Chromatin histone acetylation	HDAC inhibitor Class I, IIa, IIb, IV	5311
Vorinostat_1012	NDUFC1	0.114085	0.00430128	Zolinza, SAHA, suberanilohydroxamic acid, suberoylanilide hydroxamic acid, MK-0683	Chromatin histone acetylation	HDAC inhibitor Class I, IIa, IIb, IV	5311
Vorinostat_1012	NDUFS8	0.168348	1.4e-05	Zolinza, SAHA, suberanilohydroxamic acid, suberoylanilide hydroxamic acid, MK-0683	Chromatin histone acetylation	HDAC inhibitor Class I, IIa, IIb, IV	5311
Vorinostat_1012	CMAS	0.00234971	0.962848	Zolinza, SAHA, suberanilohydroxamic acid, suberoylanilide hydroxamic acid, MK-0683	Chromatin histone acetylation	HDAC inhibitor Class I, IIa, IIb, IV	5311
Vorinostat_1012	TIMMDC1	0.102962	0.0107213	Zolinza, SAHA, suberanilohydroxamic acid, suberoylanilide hydroxamic acid, MK-0683	Chromatin histone acetylation	HDAC inhibitor Class I, IIa, IIb, IV	5311
Vorinostat_1012	PDCD10	0.0137232	0.77826	Zolinza, SAHA, suberanilohydroxamic acid, suberoylanilide hydroxamic acid, MK-0683	Chromatin histone acetylation	HDAC inhibitor Class I, IIa, IIb, IV	5311
Vorinostat_1012	NDUFS7	-0.351665	1.8e-21	Zolinza, SAHA, suberanilohydroxamic acid, suberoylanilide hydroxamic acid, MK-0683	Chromatin histone acetylation	HDAC inhibitor Class I, IIa, IIb, IV	5311
Vorinostat_1012	MECR	0.0158808	0.74355	Zolinza, SAHA, suberanilohydroxamic acid, suberoylanilide hydroxamic acid, MK-0683	Chromatin histone acetylation	HDAC inhibitor Class I, IIa, IIb, IV	5311
Vorinostat_1012	ARID1A	-0.410609	5.28e-29	Zolinza, SAHA, suberanilohydroxamic acid, suberoylanilide hydroxamic acid, MK-0683	Chromatin histone acetylation	HDAC inhibitor Class I, IIa, IIb, IV	5311
Vorinostat_1012	NDUFA8	0.0078755	0.874599	Zolinza, SAHA, suberanilohydroxamic acid, suberoylanilide hydroxamic acid, MK-0683	Chromatin histone acetylation	HDAC inhibitor Class I, IIa, IIb, IV	5311
Vorinostat_1012	MTIF3	-0.0938331	0.021208	Zolinza, SAHA, suberanilohydroxamic acid, suberoylanilide hydroxamic acid, MK-0683	Chromatin histone acetylation	HDAC inhibitor Class I, IIa, IIb, IV	5311
Vorinostat_1012	NDUFA1	-0.05236	0.225233	Zolinza, SAHA, suberanilohydroxamic acid, suberoylanilide hydroxamic acid, MK-0683	Chromatin histone acetylation	HDAC inhibitor Class I, IIa, IIb, IV	5311
Vorinostat_1012	UBR4	-0.101186	0.0122933	Zolinza, SAHA, suberanilohydroxamic acid, suberoylanilide hydroxamic acid, MK-0683	Chromatin histone acetylation	HDAC inhibitor Class I, IIa, IIb, IV	5311
Vorinostat_1012	GTPBP3	-0.448643	9.56e-35	Zolinza, SAHA, suberanilohydroxamic acid, suberoylanilide hydroxamic acid, MK-0683	Chromatin histone acetylation	HDAC inhibitor Class I, IIa, IIb, IV	5311
Vorinostat_1012	RTN4IP1	-0.185716	1.37e-06	Zolinza, SAHA, suberanilohydroxamic acid, suberoylanilide hydroxamic acid, MK-0683	Chromatin histone acetylation	HDAC inhibitor Class I, IIa, IIb, IV	5311
Vorinostat_1012	CHMP1A	0.175233	5.76e-06	Zolinza, SAHA, suberanilohydroxamic acid, suberoylanilide hydroxamic acid, MK-0683	Chromatin histone acetylation	HDAC inhibitor Class I, IIa, IIb, IV	5311
Vorinostat_1012	GRSF1	-0.260595	3.95e-12	Zolinza, SAHA, suberanilohydroxamic acid, suberoylanilide hydroxamic acid, MK-0683	Chromatin histone acetylation	HDAC inhibitor Class I, IIa, IIb, IV	5311
Vorinostat_1012	NXT1	-0.174773	6.12e-06	Zolinza, SAHA, suberanilohydroxamic acid, suberoylanilide hydroxamic acid, MK-0683	Chromatin histone acetylation	HDAC inhibitor Class I, IIa, IIb, IV	5311
Vorinostat_1012	MTO1	-0.244893	8.45e-11	Zolinza, SAHA, suberanilohydroxamic acid, suberoylanilide hydroxamic acid, MK-0683	Chromatin histone acetylation	HDAC inhibitor Class I, IIa, IIb, IV	5311
Vorinostat_1012	CAB39	-0.0036284	0.943287	Zolinza, SAHA, suberanilohydroxamic acid, suberoylanilide hydroxamic acid, MK-0683	Chromatin histone acetylation	HDAC inhibitor Class I, IIa, IIb, IV	5311
Vorinostat_1012	COX5B	-0.0262781	0.571457	Zolinza, SAHA, suberanilohydroxamic acid, suberoylanilide hydroxamic acid, MK-0683	Chromatin histone acetylation	HDAC inhibitor Class I, IIa, IIb, IV	5311
Vorinostat_1012	TACO1	0.0665252	0.114216	Zolinza, SAHA, suberanilohydroxamic acid, suberoylanilide hydroxamic acid, MK-0683	Chromatin histone acetylation	HDAC inhibitor Class I, IIa, IIb, IV	5311
Vorinostat_1012	FDX1	-0.0565899	0.1862	Zolinza, SAHA, suberanilohydroxamic acid, suberoylanilide hydroxamic acid, MK-0683	Chromatin histone acetylation	HDAC inhibitor Class I, IIa, IIb, IV	5311
Vorinostat_1012	ADAM10	0.24942	3.56e-11	Zolinza, SAHA, suberanilohydroxamic acid, suberoylanilide hydroxamic acid, MK-0683	Chromatin histone acetylation	HDAC inhibitor Class I, IIa, IIb, IV	5311
Vorinostat_1012	SS18	0.215351	1.5e-08	Zolinza, SAHA, suberanilohydroxamic acid, suberoylanilide hydroxamic acid, MK-0683	Chromatin histone acetylation	HDAC inhibitor Class I, IIa, IIb, IV	5311
Vorinostat_1012	NDUFS6	0.0651585	0.122438	Zolinza, SAHA, suberanilohydroxamic acid, suberoylanilide hydroxamic acid, MK-0683	Chromatin histone acetylation	HDAC inhibitor Class I, IIa, IIb, IV	5311
Vorinostat_1012	NDUFB11	-0.240619	1.87e-10	Zolinza, SAHA, suberanilohydroxamic acid, suberoylanilide hydroxamic acid, MK-0683	Chromatin histone acetylation	HDAC inhibitor Class I, IIa, IIb, IV	5311
Vorinostat_1012	NDUFB9	-0.162657	2.86e-05	Zolinza, SAHA, suberanilohydroxamic acid, suberoylanilide hydroxamic acid, MK-0683	Chromatin histone acetylation	HDAC inhibitor Class I, IIa, IIb, IV	5311
Vorinostat_1012	ALAD	-0.0113569	0.819058	Zolinza, SAHA, suberanilohydroxamic acid, suberoylanilide hydroxamic acid, MK-0683	Chromatin histone acetylation	HDAC inhibitor Class I, IIa, IIb, IV	5311
Vorinostat_1012	FOXO1	-0.0846397	0.0395144	Zolinza, SAHA, suberanilohydroxamic acid, suberoylanilide hydroxamic acid, MK-0683	Chromatin histone acetylation	HDAC inhibitor Class I, IIa, IIb, IV	5311
Vorinostat_1012	NUBPL	0.177375	4.32e-06	Zolinza, SAHA, suberanilohydroxamic acid, suberoylanilide hydroxamic acid, MK-0683	Chromatin histone acetylation	HDAC inhibitor Class I, IIa, IIb, IV	5311
Vorinostat_1012	VPS37A	-0.13979	0.000374694	Zolinza, SAHA, suberanilohydroxamic acid, suberoylanilide hydroxamic acid, MK-0683	Chromatin histone acetylation	HDAC inhibitor Class I, IIa, IIb, IV	5311
Vorinostat_1012	AIFM1	-0.174536	6.32e-06	Zolinza, SAHA, suberanilohydroxamic acid, suberoylanilide hydroxamic acid, MK-0683	Chromatin histone acetylation	HDAC inhibitor Class I, IIa, IIb, IV	5311
Vorinostat_1012	MS4A1	-0.284635	2.57e-14	Zolinza, SAHA, suberanilohydroxamic acid, suberoylanilide hydroxamic acid, MK-0683	Chromatin histone acetylation	HDAC inhibitor Class I, IIa, IIb, IV	5311
Vorinostat_1012	NDUFS2	-0.131499	0.000871163	Zolinza, SAHA, suberanilohydroxamic acid, suberoylanilide hydroxamic acid, MK-0683	Chromatin histone acetylation	HDAC inhibitor Class I, IIa, IIb, IV	5311
Vorinostat_1012	GNE	0.0763455	0.0660184	Zolinza, SAHA, suberanilohydroxamic acid, suberoylanilide hydroxamic acid, MK-0683	Chromatin histone acetylation	HDAC inhibitor Class I, IIa, IIb, IV	5311
Vorinostat_1012	NFIA	0.0776557	0.0610205	Zolinza, SAHA, suberanilohydroxamic acid, suberoylanilide hydroxamic acid, MK-0683	Chromatin histone acetylation	HDAC inhibitor Class I, IIa, IIb, IV	5311
Vorinostat_1012	COX18	-0.356176	5.49e-22	Zolinza, SAHA, suberanilohydroxamic acid, suberoylanilide hydroxamic acid, MK-0683	Chromatin histone acetylation	HDAC inhibitor Class I, IIa, IIb, IV	5311
Vorinostat_1012	PRKCD	-0.0930141	0.0224497	Zolinza, SAHA, suberanilohydroxamic acid, suberoylanilide hydroxamic acid, MK-0683	Chromatin histone acetylation	HDAC inhibitor Class I, IIa, IIb, IV	5311
Vorinostat_1012	HMGB2	-0.422208	1.5e-30	Zolinza, SAHA, suberanilohydroxamic acid, suberoylanilide hydroxamic acid, MK-0683	Chromatin histone acetylation	HDAC inhibitor Class I, IIa, IIb, IV	5311
Vorinostat_1012	SLC35A1	-0.121872	0.00216434	Zolinza, SAHA, suberanilohydroxamic acid, suberoylanilide hydroxamic acid, MK-0683	Chromatin histone acetylation	HDAC inhibitor Class I, IIa, IIb, IV	5311
Vorinostat_1012	NDUFB6	-0.0878549	0.0320215	Zolinza, SAHA, suberanilohydroxamic acid, suberoylanilide hydroxamic acid, MK-0683	Chromatin histone acetylation	HDAC inhibitor Class I, IIa, IIb, IV	5311
Vorinostat_1012	OTUB1	0.0178829	0.710129	Zolinza, SAHA, suberanilohydroxamic acid, suberoylanilide hydroxamic acid, MK-0683	Chromatin histone acetylation	HDAC inhibitor Class I, IIa, IIb, IV	5311
Vorinostat_1012	NDUFV1	-0.154589	7.4e-05	Zolinza, SAHA, suberanilohydroxamic acid, suberoylanilide hydroxamic acid, MK-0683	Chromatin histone acetylation	HDAC inhibitor Class I, IIa, IIb, IV	5311
Vorinostat_1012	RHOH	-0.433873	2.92e-32	Zolinza, SAHA, suberanilohydroxamic acid, suberoylanilide hydroxamic acid, MK-0683	Chromatin histone acetylation	HDAC inhibitor Class I, IIa, IIb, IV	5311
Vorinostat_1012	C1GALT1C1	0.321789	4.13e-18	Zolinza, SAHA, suberanilohydroxamic acid, suberoylanilide hydroxamic acid, MK-0683	Chromatin histone acetylation	HDAC inhibitor Class I, IIa, IIb, IV	5311
Vorinostat_1012	PTEN	-0.25508	1.19e-11	Zolinza, SAHA, suberanilohydroxamic acid, suberoylanilide hydroxamic acid, MK-0683	Chromatin histone acetylation	HDAC inhibitor Class I, IIa, IIb, IV	5311
Vorinostat_1012	SMARCC1	-0.427989	2.32e-31	Zolinza, SAHA, suberanilohydroxamic acid, suberoylanilide hydroxamic acid, MK-0683	Chromatin histone acetylation	HDAC inhibitor Class I, IIa, IIb, IV	5311
Vorinostat_1012	PDE12	-0.190311	7.12e-07	Zolinza, SAHA, suberanilohydroxamic acid, suberoylanilide hydroxamic acid, MK-0683	Chromatin histone acetylation	HDAC inhibitor Class I, IIa, IIb, IV	5311
Vorinostat_1012	LIPT2	-0.0713076	0.088116	Zolinza, SAHA, suberanilohydroxamic acid, suberoylanilide hydroxamic acid, MK-0683	Chromatin histone acetylation	HDAC inhibitor Class I, IIa, IIb, IV	5311
Vorinostat_1012	NDUFAF3	0.0797078	0.0538361	Zolinza, SAHA, suberanilohydroxamic acid, suberoylanilide hydroxamic acid, MK-0683	Chromatin histone acetylation	HDAC inhibitor Class I, IIa, IIb, IV	5311
Vorinostat_1012	GTPBP6	-0.158413	4.73e-05	Zolinza, SAHA, suberanilohydroxamic acid, suberoylanilide hydroxamic acid, MK-0683	Chromatin histone acetylation	HDAC inhibitor Class I, IIa, IIb, IV	5311
Vorinostat_1012	ZBTB7A	-0.00196311	0.969148	Zolinza, SAHA, suberanilohydroxamic acid, suberoylanilide hydroxamic acid, MK-0683	Chromatin histone acetylation	HDAC inhibitor Class I, IIa, IIb, IV	5311
Vorinostat_1012	SAMD4B	0.101391	0.0121049	Zolinza, SAHA, suberanilohydroxamic acid, suberoylanilide hydroxamic acid, MK-0683	Chromatin histone acetylation	HDAC inhibitor Class I, IIa, IIb, IV	5311
Vorinostat_1012	HMHA1	-0.345426	9.29e-21	Zolinza, SAHA, suberanilohydroxamic acid, suberoylanilide hydroxamic acid, MK-0683	Chromatin histone acetylation	HDAC inhibitor Class I, IIa, IIb, IV	5311
Vorinostat_1012	YBEY	-0.230747	1.11e-09	Zolinza, SAHA, suberanilohydroxamic acid, suberoylanilide hydroxamic acid, MK-0683	Chromatin histone acetylation	HDAC inhibitor Class I, IIa, IIb, IV	5311
Vorinostat_1012	CMC1	-0.135042	0.000612038	Zolinza, SAHA, suberanilohydroxamic acid, suberoylanilide hydroxamic acid, MK-0683	Chromatin histone acetylation	HDAC inhibitor Class I, IIa, IIb, IV	5311
Vorinostat_1012	HMGB1	-0.420285	2.37e-30	Zolinza, SAHA, suberanilohydroxamic acid, suberoylanilide hydroxamic acid, MK-0683	Chromatin histone acetylation	HDAC inhibitor Class I, IIa, IIb, IV	5311
Vorinostat_1012	CD47	-0.0831101	0.0435866	Zolinza, SAHA, suberanilohydroxamic acid, suberoylanilide hydroxamic acid, MK-0683	Chromatin histone acetylation	HDAC inhibitor Class I, IIa, IIb, IV	5311
Vorinostat_1012	LDB1	-0.314569	2.44e-17	Zolinza, SAHA, suberanilohydroxamic acid, suberoylanilide hydroxamic acid, MK-0683	Chromatin histone acetylation	HDAC inhibitor Class I, IIa, IIb, IV	5311
Vorinostat_1012	C17orf89	-0.0649555	0.123617	Zolinza, SAHA, suberanilohydroxamic acid, suberoylanilide hydroxamic acid, MK-0683	Chromatin histone acetylation	HDAC inhibitor Class I, IIa, IIb, IV	5311
Vorinostat_1012	HMBS	0.0094906	0.849035	Zolinza, SAHA, suberanilohydroxamic acid, suberoylanilide hydroxamic acid, MK-0683	Chromatin histone acetylation	HDAC inhibitor Class I, IIa, IIb, IV	5311
Nilotinib_1013	NDUFAF7	-0.114401	0.00421549	Tasigna, AMN 107	ABL signaling	ABL	644241
Nilotinib_1013	QPCTL	-0.132967	0.000759749	Tasigna, AMN 107	ABL signaling	ABL	644241
Nilotinib_1013	POU2F2	-0.302355	4.77e-16	Tasigna, AMN 107	ABL signaling	ABL	644241
Nilotinib_1013	SLC39A9	-0.0537217	0.212177	Tasigna, AMN 107	ABL signaling	ABL	644241
Nilotinib_1013	ARID1B	-0.227085	2.14e-09	Tasigna, AMN 107	ABL signaling	ABL	644241
Nilotinib_1013	CS	-0.119394	0.00272345	Tasigna, AMN 107	ABL signaling	ABL	644241
Nilotinib_1013	NDUFB4	-0.0628327	0.138142	Tasigna, AMN 107	ABL signaling	ABL	644241
Nilotinib_1013	ELOVL1	0.281142	5.75e-14	Tasigna, AMN 107	ABL signaling	ABL	644241
Nilotinib_1013	SPI1	-0.234318	6.04e-10	Tasigna, AMN 107	ABL signaling	ABL	644241
Nilotinib_1013	WDR1	0.0562233	0.189804	Tasigna, AMN 107	ABL signaling	ABL	644241
Nilotinib_1013	ACTB	0.0567175	0.18549	Tasigna, AMN 107	ABL signaling	ABL	644241
Nilotinib_1013	UBE2K	-0.0456853	0.297266	Tasigna, AMN 107	ABL signaling	ABL	644241
Nilotinib_1013	PTPRC	-0.315583	2.01e-17	Tasigna, AMN 107	ABL signaling	ABL	644241
Nilotinib_1013	STARD7	-0.214499	1.77e-08	Tasigna, AMN 107	ABL signaling	ABL	644241
Nilotinib_1013	TMEM38B	-0.145143	0.000213631	Tasigna, AMN 107	ABL signaling	ABL	644241
Nilotinib_1013	NANS	0.0580723	0.174012	Tasigna, AMN 107	ABL signaling	ABL	644241
Nilotinib_1013	SLC25A1	0.103038	0.0107156	Tasigna, AMN 107	ABL signaling	ABL	644241
Nilotinib_1013	STK4	-0.271669	4.28e-13	Tasigna, AMN 107	ABL signaling	ABL	644241
Nilotinib_1013	NDUFAF5	-0.0848859	0.0390321	Tasigna, AMN 107	ABL signaling	ABL	644241
Nilotinib_1013	APMAP	0.202424	1.21e-07	Tasigna, AMN 107	ABL signaling	ABL	644241
Nilotinib_1013	ATP5SL	-0.175973	5.3e-06	Tasigna, AMN 107	ABL signaling	ABL	644241
Nilotinib_1013	C1GALT1	0.210681	3.3e-08	Tasigna, AMN 107	ABL signaling	ABL	644241
Nilotinib_1013	UBE2D3	-0.22057	6.51e-09	Tasigna, AMN 107	ABL signaling	ABL	644241
Nilotinib_1013	NDUFC1	0.00158255	0.974418	Tasigna, AMN 107	ABL signaling	ABL	644241
Nilotinib_1013	NDUFS8	0.120763	0.00240558	Tasigna, AMN 107	ABL signaling	ABL	644241
Nilotinib_1013	CMAS	0.0205614	0.664985	Tasigna, AMN 107	ABL signaling	ABL	644241
Nilotinib_1013	TIMMDC1	0.0630622	0.136482	Tasigna, AMN 107	ABL signaling	ABL	644241
Nilotinib_1013	PDCD10	-0.0295156	0.520097	Tasigna, AMN 107	ABL signaling	ABL	644241
Nilotinib_1013	NDUFS7	-0.340582	3.52e-20	Tasigna, AMN 107	ABL signaling	ABL	644241
Nilotinib_1013	MECR	-0.0878024	0.0322474	Tasigna, AMN 107	ABL signaling	ABL	644241
Nilotinib_1013	ARID1A	-0.317416	1.28e-17	Tasigna, AMN 107	ABL signaling	ABL	644241
Nilotinib_1013	NDUFA8	0.0153532	0.752247	Tasigna, AMN 107	ABL signaling	ABL	644241
Nilotinib_1013	MTIF3	-0.108275	0.00704409	Tasigna, AMN 107	ABL signaling	ABL	644241
Nilotinib_1013	NDUFA1	-0.0623983	0.141099	Tasigna, AMN 107	ABL signaling	ABL	644241
Nilotinib_1013	UBR4	-0.105459	0.00886027	Tasigna, AMN 107	ABL signaling	ABL	644241
Nilotinib_1013	GTPBP3	-0.381165	4.63e-25	Tasigna, AMN 107	ABL signaling	ABL	644241
Nilotinib_1013	RTN4IP1	-0.21464	1.73e-08	Tasigna, AMN 107	ABL signaling	ABL	644241
Nilotinib_1013	CHMP1A	0.144167	0.000237861	Tasigna, AMN 107	ABL signaling	ABL	644241
Nilotinib_1013	GRSF1	-0.214491	1.77e-08	Tasigna, AMN 107	ABL signaling	ABL	644241
Nilotinib_1013	NXT1	-0.156445	6.04e-05	Tasigna, AMN 107	ABL signaling	ABL	644241
Nilotinib_1013	MTO1	-0.334067	1.92e-19	Tasigna, AMN 107	ABL signaling	ABL	644241
Nilotinib_1013	CAB39	-0.00415474	0.935192	Tasigna, AMN 107	ABL signaling	ABL	644241
Nilotinib_1013	COX5B	-0.0247436	0.595551	Tasigna, AMN 107	ABL signaling	ABL	644241
Nilotinib_1013	TACO1	0.0693353	0.0986142	Tasigna, AMN 107	ABL signaling	ABL	644241
Nilotinib_1013	FDX1	-0.0561173	0.190756	Tasigna, AMN 107	ABL signaling	ABL	644241
Nilotinib_1013	ADAM10	0.144945	0.000218167	Tasigna, AMN 107	ABL signaling	ABL	644241
Nilotinib_1013	SS18	0.115521	0.00383262	Tasigna, AMN 107	ABL signaling	ABL	644241
Nilotinib_1013	NDUFS6	0.0315569	0.489539	Tasigna, AMN 107	ABL signaling	ABL	644241
Nilotinib_1013	NDUFB11	-0.169621	1.21e-05	Tasigna, AMN 107	ABL signaling	ABL	644241
Nilotinib_1013	NDUFB9	-0.165525	2.03e-05	Tasigna, AMN 107	ABL signaling	ABL	644241
Nilotinib_1013	ALAD	-0.060052	0.158506	Tasigna, AMN 107	ABL signaling	ABL	644241
Nilotinib_1013	FOXO1	-0.0425974	0.335705	Tasigna, AMN 107	ABL signaling	ABL	644241
Nilotinib_1013	NUBPL	0.118035	0.00306938	Tasigna, AMN 107	ABL signaling	ABL	644241
Nilotinib_1013	VPS37A	-0.165725	1.98e-05	Tasigna, AMN 107	ABL signaling	ABL	644241
Nilotinib_1013	AIFM1	-0.19954	1.86e-07	Tasigna, AMN 107	ABL signaling	ABL	644241
Nilotinib_1013	MS4A1	-0.227635	1.95e-09	Tasigna, AMN 107	ABL signaling	ABL	644241
Nilotinib_1013	NDUFS2	-0.127981	0.00123356	Tasigna, AMN 107	ABL signaling	ABL	644241
Nilotinib_1013	GNE	0.0552066	0.19871	Tasigna, AMN 107	ABL signaling	ABL	644241
Nilotinib_1013	NFIA	0.0635761	0.132985	Tasigna, AMN 107	ABL signaling	ABL	644241
Nilotinib_1013	COX18	-0.316001	1.81e-17	Tasigna, AMN 107	ABL signaling	ABL	644241
Nilotinib_1013	PRKCD	-0.105795	0.00862519	Tasigna, AMN 107	ABL signaling	ABL	644241
Nilotinib_1013	HMGB2	-0.322656	3.5e-18	Tasigna, AMN 107	ABL signaling	ABL	644241
Nilotinib_1013	SLC35A1	-0.140808	0.000339849	Tasigna, AMN 107	ABL signaling	ABL	644241
Nilotinib_1013	NDUFB6	-0.0466447	0.28617	Tasigna, AMN 107	ABL signaling	ABL	644241
Nilotinib_1013	OTUB1	-0.0476458	0.27462	Tasigna, AMN 107	ABL signaling	ABL	644241
Nilotinib_1013	NDUFV1	-0.149777	0.000128831	Tasigna, AMN 107	ABL signaling	ABL	644241
Nilotinib_1013	RHOH	-0.386446	9e-26	Tasigna, AMN 107	ABL signaling	ABL	644241
Nilotinib_1013	C1GALT1C1	0.262303	2.92e-12	Tasigna, AMN 107	ABL signaling	ABL	644241
Nilotinib_1013	PTEN	-0.203777	9.8e-08	Tasigna, AMN 107	ABL signaling	ABL	644241
Nilotinib_1013	SMARCC1	-0.313307	3.48e-17	Tasigna, AMN 107	ABL signaling	ABL	644241
Nilotinib_1013	PDE12	-0.22621	2.5e-09	Tasigna, AMN 107	ABL signaling	ABL	644241
Nilotinib_1013	LIPT2	0.0303937	0.50668	Tasigna, AMN 107	ABL signaling	ABL	644241
Nilotinib_1013	NDUFAF3	-0.0359922	0.424218	Tasigna, AMN 107	ABL signaling	ABL	644241
Nilotinib_1013	GTPBP6	-0.162228	3.05e-05	Tasigna, AMN 107	ABL signaling	ABL	644241
Nilotinib_1013	ZBTB7A	-0.0125167	0.799987	Tasigna, AMN 107	ABL signaling	ABL	644241
Nilotinib_1013	SAMD4B	0.100328	0.01319	Tasigna, AMN 107	ABL signaling	ABL	644241
Nilotinib_1013	HMHA1	-0.26364	2.23e-12	Tasigna, AMN 107	ABL signaling	ABL	644241
Nilotinib_1013	YBEY	-0.205572	7.43e-08	Tasigna, AMN 107	ABL signaling	ABL	644241
Nilotinib_1013	CMC1	-0.20266	1.16e-07	Tasigna, AMN 107	ABL signaling	ABL	644241
Nilotinib_1013	HMGB1	-0.327544	1.03e-18	Tasigna, AMN 107	ABL signaling	ABL	644241
Nilotinib_1013	CD47	-0.0526127	0.223049	Tasigna, AMN 107	ABL signaling	ABL	644241
Nilotinib_1013	LDB1	-0.261009	3.76e-12	Tasigna, AMN 107	ABL signaling	ABL	644241
Nilotinib_1013	C17orf89	-0.0172463	0.720795	Tasigna, AMN 107	ABL signaling	ABL	644241
Nilotinib_1013	HMBS	-0.0108019	0.827966	Tasigna, AMN 107	ABL signaling	ABL	644241
Olaparib_1017	NDUFAF7	-0.0292593	0.522688	AZD2281, KU0059436, Lynparza	Genome integrity	PARP1, PARP2	23725625
Olaparib_1017	QPCTL	-0.026999	0.559207	AZD2281, KU0059436, Lynparza	Genome integrity	PARP1, PARP2	23725625
Olaparib_1017	POU2F2	-0.268183	7.65e-13	AZD2281, KU0059436, Lynparza	Genome integrity	PARP1, PARP2	23725625
Olaparib_1017	SLC39A9	-0.0514617	0.233121	AZD2281, KU0059436, Lynparza	Genome integrity	PARP1, PARP2	23725625
Olaparib_1017	ARID1B	-0.252518	1.79e-11	AZD2281, KU0059436, Lynparza	Genome integrity	PARP1, PARP2	23725625
Olaparib_1017	CS	-0.0644634	0.126021	AZD2281, KU0059436, Lynparza	Genome integrity	PARP1, PARP2	23725625
Olaparib_1017	NDUFB4	-0.00079986	0.987043	AZD2281, KU0059436, Lynparza	Genome integrity	PARP1, PARP2	23725625
Olaparib_1017	ELOVL1	0.371088	6.33e-24	AZD2281, KU0059436, Lynparza	Genome integrity	PARP1, PARP2	23725625
Olaparib_1017	SPI1	-0.111477	0.00526377	AZD2281, KU0059436, Lynparza	Genome integrity	PARP1, PARP2	23725625
Olaparib_1017	WDR1	0.112002	0.00503793	AZD2281, KU0059436, Lynparza	Genome integrity	PARP1, PARP2	23725625
Olaparib_1017	ACTB	0.02767	0.548072	AZD2281, KU0059436, Lynparza	Genome integrity	PARP1, PARP2	23725625
Olaparib_1017	UBE2K	-0.0699469	0.0944567	AZD2281, KU0059436, Lynparza	Genome integrity	PARP1, PARP2	23725625
Olaparib_1017	PTPRC	-0.212163	2.37e-08	AZD2281, KU0059436, Lynparza	Genome integrity	PARP1, PARP2	23725625
Olaparib_1017	STARD7	-0.119732	0.00256803	AZD2281, KU0059436, Lynparza	Genome integrity	PARP1, PARP2	23725625
Olaparib_1017	TMEM38B	-0.0213636	0.651227	AZD2281, KU0059436, Lynparza	Genome integrity	PARP1, PARP2	23725625
Olaparib_1017	NANS	0.133274	0.000712113	AZD2281, KU0059436, Lynparza	Genome integrity	PARP1, PARP2	23725625
Olaparib_1017	SLC25A1	0.144586	0.000217749	AZD2281, KU0059436, Lynparza	Genome integrity	PARP1, PARP2	23725625
Olaparib_1017	STK4	-0.169569	1.15e-05	AZD2281, KU0059436, Lynparza	Genome integrity	PARP1, PARP2	23725625
Olaparib_1017	NDUFAF5	-0.103797	0.00988744	AZD2281, KU0059436, Lynparza	Genome integrity	PARP1, PARP2	23725625
Olaparib_1017	APMAP	0.207135	5.35e-08	AZD2281, KU0059436, Lynparza	Genome integrity	PARP1, PARP2	23725625
Olaparib_1017	ATP5SL	-0.184539	1.54e-06	AZD2281, KU0059436, Lynparza	Genome integrity	PARP1, PARP2	23725625
Olaparib_1017	C1GALT1	0.195366	3.24e-07	AZD2281, KU0059436, Lynparza	Genome integrity	PARP1, PARP2	23725625
Olaparib_1017	UBE2D3	-0.187844	9.63e-07	AZD2281, KU0059436, Lynparza	Genome integrity	PARP1, PARP2	23725625
Olaparib_1017	NDUFC1	0.053853	0.209491	AZD2281, KU0059436, Lynparza	Genome integrity	PARP1, PARP2	23725625
Olaparib_1017	NDUFS8	0.151675	9.97e-05	AZD2281, KU0059436, Lynparza	Genome integrity	PARP1, PARP2	23725625
Olaparib_1017	CMAS	0.057322	0.178993	AZD2281, KU0059436, Lynparza	Genome integrity	PARP1, PARP2	23725625
Olaparib_1017	TIMMDC1	0.0976705	0.0158042	AZD2281, KU0059436, Lynparza	Genome integrity	PARP1, PARP2	23725625
Olaparib_1017	PDCD10	0.0682006	0.103874	AZD2281, KU0059436, Lynparza	Genome integrity	PARP1, PARP2	23725625
Olaparib_1017	NDUFS7	-0.203814	8.99e-08	AZD2281, KU0059436, Lynparza	Genome integrity	PARP1, PARP2	23725625
Olaparib_1017	MECR	0.0385657	0.387068	AZD2281, KU0059436, Lynparza	Genome integrity	PARP1, PARP2	23725625
Olaparib_1017	ARID1A	-0.329952	4.45e-19	AZD2281, KU0059436, Lynparza	Genome integrity	PARP1, PARP2	23725625
Olaparib_1017	NDUFA8	-0.00803928	0.871762	AZD2281, KU0059436, Lynparza	Genome integrity	PARP1, PARP2	23725625
Olaparib_1017	MTIF3	-0.0307044	0.501306	AZD2281, KU0059436, Lynparza	Genome integrity	PARP1, PARP2	23725625
Olaparib_1017	NDUFA1	0.0112042	0.821044	AZD2281, KU0059436, Lynparza	Genome integrity	PARP1, PARP2	23725625
Olaparib_1017	UBR4	-0.0540503	0.207688	AZD2281, KU0059436, Lynparza	Genome integrity	PARP1, PARP2	23725625
Olaparib_1017	GTPBP3	-0.29742	1.25e-15	AZD2281, KU0059436, Lynparza	Genome integrity	PARP1, PARP2	23725625
Olaparib_1017	RTN4IP1	-0.15621	5.92e-05	AZD2281, KU0059436, Lynparza	Genome integrity	PARP1, PARP2	23725625
Olaparib_1017	CHMP1A	0.161312	3.23e-05	AZD2281, KU0059436, Lynparza	Genome integrity	PARP1, PARP2	23725625
Olaparib_1017	GRSF1	-0.134182	0.000649787	AZD2281, KU0059436, Lynparza	Genome integrity	PARP1, PARP2	23725625
Olaparib_1017	NXT1	-0.138111	0.000433599	AZD2281, KU0059436, Lynparza	Genome integrity	PARP1, PARP2	23725625
Olaparib_1017	MTO1	-0.258275	5.71e-12	AZD2281, KU0059436, Lynparza	Genome integrity	PARP1, PARP2	23725625
Olaparib_1017	CAB39	0.0181458	0.704941	AZD2281, KU0059436, Lynparza	Genome integrity	PARP1, PARP2	23725625
Olaparib_1017	COX5B	0.059849	0.158859	AZD2281, KU0059436, Lynparza	Genome integrity	PARP1, PARP2	23725625
Olaparib_1017	TACO1	0.13494	0.000601818	AZD2281, KU0059436, Lynparza	Genome integrity	PARP1, PARP2	23725625
Olaparib_1017	FDX1	-0.0293494	0.521438	AZD2281, KU0059436, Lynparza	Genome integrity	PARP1, PARP2	23725625
Olaparib_1017	ADAM10	0.148198	0.000146494	AZD2281, KU0059436, Lynparza	Genome integrity	PARP1, PARP2	23725625
Olaparib_1017	SS18	0.117527	0.00312238	AZD2281, KU0059436, Lynparza	Genome integrity	PARP1, PARP2	23725625
Olaparib_1017	NDUFS6	0.057952	0.173739	AZD2281, KU0059436, Lynparza	Genome integrity	PARP1, PARP2	23725625
Olaparib_1017	NDUFB11	-0.179385	3.13e-06	AZD2281, KU0059436, Lynparza	Genome integrity	PARP1, PARP2	23725625
Olaparib_1017	NDUFB9	-0.0301532	0.509025	AZD2281, KU0059436, Lynparza	Genome integrity	PARP1, PARP2	23725625
Olaparib_1017	ALAD	0.0418695	0.34347	AZD2281, KU0059436, Lynparza	Genome integrity	PARP1, PARP2	23725625
Olaparib_1017	FOXO1	-0.0170057	0.72362	AZD2281, KU0059436, Lynparza	Genome integrity	PARP1, PARP2	23725625
Olaparib_1017	NUBPL	0.13803	0.000437232	AZD2281, KU0059436, Lynparza	Genome integrity	PARP1, PARP2	23725625
Olaparib_1017	VPS37A	-0.129028	0.00108084	AZD2281, KU0059436, Lynparza	Genome integrity	PARP1, PARP2	23725625
Olaparib_1017	AIFM1	-0.0292159	0.523333	AZD2281, KU0059436, Lynparza	Genome integrity	PARP1, PARP2	23725625
Olaparib_1017	MS4A1	-0.201615	1.26e-07	AZD2281, KU0059436, Lynparza	Genome integrity	PARP1, PARP2	23725625
Olaparib_1017	NDUFS2	-0.0801665	0.0518721	AZD2281, KU0059436, Lynparza	Genome integrity	PARP1, PARP2	23725625
Olaparib_1017	GNE	0.0339079	0.453818	AZD2281, KU0059436, Lynparza	Genome integrity	PARP1, PARP2	23725625
Olaparib_1017	NFIA	0.081739	0.0470553	AZD2281, KU0059436, Lynparza	Genome integrity	PARP1, PARP2	23725625
Olaparib_1017	COX18	-0.265542	1.32e-12	AZD2281, KU0059436, Lynparza	Genome integrity	PARP1, PARP2	23725625
Olaparib_1017	PRKCD	0.0683914	0.102822	AZD2281, KU0059436, Lynparza	Genome integrity	PARP1, PARP2	23725625
Olaparib_1017	HMGB2	-0.335885	9.53e-20	AZD2281, KU0059436, Lynparza	Genome integrity	PARP1, PARP2	23725625
Olaparib_1017	SLC35A1	-0.096799	0.0168612	AZD2281, KU0059436, Lynparza	Genome integrity	PARP1, PARP2	23725625
Olaparib_1017	NDUFB6	-0.109687	0.00612529	AZD2281, KU0059436, Lynparza	Genome integrity	PARP1, PARP2	23725625
Olaparib_1017	OTUB1	-0.0473221	0.276995	AZD2281, KU0059436, Lynparza	Genome integrity	PARP1, PARP2	23725625
Olaparib_1017	NDUFV1	-0.0420284	0.341427	AZD2281, KU0059436, Lynparza	Genome integrity	PARP1, PARP2	23725625
Olaparib_1017	RHOH	-0.315965	1.51e-17	AZD2281, KU0059436, Lynparza	Genome integrity	PARP1, PARP2	23725625
Olaparib_1017	C1GALT1C1	0.261814	2.81e-12	AZD2281, KU0059436, Lynparza	Genome integrity	PARP1, PARP2	23725625
Olaparib_1017	PTEN	-0.155641	6.32e-05	AZD2281, KU0059436, Lynparza	Genome integrity	PARP1, PARP2	23725625
Olaparib_1017	SMARCC1	-0.338095	5.37e-20	AZD2281, KU0059436, Lynparza	Genome integrity	PARP1, PARP2	23725625
Olaparib_1017	PDE12	-0.0856897	0.0364714	AZD2281, KU0059436, Lynparza	Genome integrity	PARP1, PARP2	23725625
Olaparib_1017	LIPT2	-0.036681	0.413251	AZD2281, KU0059436, Lynparza	Genome integrity	PARP1, PARP2	23725625
Olaparib_1017	NDUFAF3	0.0507347	0.240435	AZD2281, KU0059436, Lynparza	Genome integrity	PARP1, PARP2	23725625
Olaparib_1017	GTPBP6	-0.113885	0.00429382	AZD2281, KU0059436, Lynparza	Genome integrity	PARP1, PARP2	23725625
Olaparib_1017	ZBTB7A	0.114943	0.00392503	AZD2281, KU0059436, Lynparza	Genome integrity	PARP1, PARP2	23725625
Olaparib_1017	SAMD4B	0.075484	0.0688881	AZD2281, KU0059436, Lynparza	Genome integrity	PARP1, PARP2	23725625
Olaparib_1017	HMHA1	-0.154437	7.26e-05	AZD2281, KU0059436, Lynparza	Genome integrity	PARP1, PARP2	23725625
Olaparib_1017	YBEY	-0.144886	0.000210747	AZD2281, KU0059436, Lynparza	Genome integrity	PARP1, PARP2	23725625
Olaparib_1017	CMC1	-0.10088	0.0123949	AZD2281, KU0059436, Lynparza	Genome integrity	PARP1, PARP2	23725625
Olaparib_1017	HMGB1	-0.294189	2.65e-15	AZD2281, KU0059436, Lynparza	Genome integrity	PARP1, PARP2	23725625
Olaparib_1017	CD47	-0.103052	0.0104736	AZD2281, KU0059436, Lynparza	Genome integrity	PARP1, PARP2	23725625
Olaparib_1017	LDB1	-0.173511	6.91e-06	AZD2281, KU0059436, Lynparza	Genome integrity	PARP1, PARP2	23725625
Olaparib_1017	C17orf89	-0.00608856	0.903148	AZD2281, KU0059436, Lynparza	Genome integrity	PARP1, PARP2	23725625
Olaparib_1017	HMBS	0.0522829	0.224939	AZD2281, KU0059436, Lynparza	Genome integrity	PARP1, PARP2	23725625
Axitinib_1021	NDUFAF7	-0.00989796	0.961504	AG-13736, Inlyta	RTK signaling	PDGFR, KIT, VEGFR	6450551
Axitinib_1021	QPCTL	-0.128878	0.479883	AG-13736, Inlyta	RTK signaling	PDGFR, KIT, VEGFR	6450551
Axitinib_1021	POU2F2	-0.207959	0.226335	AG-13736, Inlyta	RTK signaling	PDGFR, KIT, VEGFR	6450551
Axitinib_1021	SLC39A9	-0.0208163	0.918209	AG-13736, Inlyta	RTK signaling	PDGFR, KIT, VEGFR	6450551
Axitinib_1021	ARID1B	-0.208673	0.22464	AG-13736, Inlyta	RTK signaling	PDGFR, KIT, VEGFR	6450551
Axitinib_1021	CS	0.0460204	0.817635	AG-13736, Inlyta	RTK signaling	PDGFR, KIT, VEGFR	6450551
Axitinib_1021	NDUFB4	0.175	0.31985	AG-13736, Inlyta	RTK signaling	PDGFR, KIT, VEGFR	6450551
Axitinib_1021	ELOVL1	-0.00357143	0.985785	AG-13736, Inlyta	RTK signaling	PDGFR, KIT, VEGFR	6450551
Axitinib_1021	SPI1	-0.00112245	0.995449	AG-13736, Inlyta	RTK signaling	PDGFR, KIT, VEGFR	6450551
Axitinib_1021	WDR1	0.0660204	0.734175	AG-13736, Inlyta	RTK signaling	PDGFR, KIT, VEGFR	6450551
Axitinib_1021	ACTB	0.0828571	0.663784	AG-13736, Inlyta	RTK signaling	PDGFR, KIT, VEGFR	6450551
Axitinib_1021	UBE2K	0.182449	0.296701	AG-13736, Inlyta	RTK signaling	PDGFR, KIT, VEGFR	6450551
Axitinib_1021	PTPRC	-0.104694	0.574118	AG-13736, Inlyta	RTK signaling	PDGFR, KIT, VEGFR	6450551
Axitinib_1021	STARD7	0.0072449	0.97146	AG-13736, Inlyta	RTK signaling	PDGFR, KIT, VEGFR	6450551
Axitinib_1021	TMEM38B	-0.278776	0.0916035	AG-13736, Inlyta	RTK signaling	PDGFR, KIT, VEGFR	6450551
Axitinib_1021	NANS	0.0207143	0.918527	AG-13736, Inlyta	RTK signaling	PDGFR, KIT, VEGFR	6450551
Axitinib_1021	SLC25A1	0.0382653	0.848732	AG-13736, Inlyta	RTK signaling	PDGFR, KIT, VEGFR	6450551
Axitinib_1021	STK4	0.0634694	0.744795	AG-13736, Inlyta	RTK signaling	PDGFR, KIT, VEGFR	6450551
Axitinib_1021	NDUFAF5	-0.261939	0.115961	AG-13736, Inlyta	RTK signaling	PDGFR, KIT, VEGFR	6450551
Axitinib_1021	APMAP	-0.0778571	0.684456	AG-13736, Inlyta	RTK signaling	PDGFR, KIT, VEGFR	6450551
Axitinib_1021	ATP5SL	0.126122	0.49055	AG-13736, Inlyta	RTK signaling	PDGFR, KIT, VEGFR	6450551
Axitinib_1021	C1GALT1	0.0111224	0.956212	AG-13736, Inlyta	RTK signaling	PDGFR, KIT, VEGFR	6450551
Axitinib_1021	UBE2D3	0.106837	0.565833	AG-13736, Inlyta	RTK signaling	PDGFR, KIT, VEGFR	6450551
Axitinib_1021	NDUFC1	0.0467347	0.814953	AG-13736, Inlyta	RTK signaling	PDGFR, KIT, VEGFR	6450551
Axitinib_1021	NDUFS8	-0.219286	0.198837	AG-13736, Inlyta	RTK signaling	PDGFR, KIT, VEGFR	6450551
Axitinib_1021	CMAS	0.070102	0.717385	AG-13736, Inlyta	RTK signaling	PDGFR, KIT, VEGFR	6450551
Axitinib_1021	TIMMDC1	0.07	0.717704	AG-13736, Inlyta	RTK signaling	PDGFR, KIT, VEGFR	6450551
Axitinib_1021	PDCD10	0.124184	0.497708	AG-13736, Inlyta	RTK signaling	PDGFR, KIT, VEGFR	6450551
Axitinib_1021	NDUFS7	-0.320204	0.0478758	AG-13736, Inlyta	RTK signaling	PDGFR, KIT, VEGFR	6450551
Axitinib_1021	MECR	0.000918367	0.996201	AG-13736, Inlyta	RTK signaling	PDGFR, KIT, VEGFR	6450551
Axitinib_1021	ARID1A	-0.184898	0.289389	AG-13736, Inlyta	RTK signaling	PDGFR, KIT, VEGFR	6450551
Axitinib_1021	NDUFA8	0.0807143	0.672144	AG-13736, Inlyta	RTK signaling	PDGFR, KIT, VEGFR	6450551
Axitinib_1021	MTIF3	-0.0155102	0.940123	AG-13736, Inlyta	RTK signaling	PDGFR, KIT, VEGFR	6450551
Axitinib_1021	NDUFA1	-0.0488776	0.805961	AG-13736, Inlyta	RTK signaling	PDGFR, KIT, VEGFR	6450551
Axitinib_1021	UBR4	-0.101735	0.585434	AG-13736, Inlyta	RTK signaling	PDGFR, KIT, VEGFR	6450551
Axitinib_1021	GTPBP3	-0.311122	0.0555444	AG-13736, Inlyta	RTK signaling	PDGFR, KIT, VEGFR	6450551
Axitinib_1021	RTN4IP1	0.0310204	0.877651	AG-13736, Inlyta	RTK signaling	PDGFR, KIT, VEGFR	6450551
Axitinib_1021	CHMP1A	0.360612	0.023122	AG-13736, Inlyta	RTK signaling	PDGFR, KIT, VEGFR	6450551
Axitinib_1021	GRSF1	0.0426531	0.830796	AG-13736, Inlyta	RTK signaling	PDGFR, KIT, VEGFR	6450551
Axitinib_1021	NXT1	-0.0823469	0.665712	AG-13736, Inlyta	RTK signaling	PDGFR, KIT, VEGFR	6450551
Axitinib_1021	MTO1	-0.131429	0.470784	AG-13736, Inlyta	RTK signaling	PDGFR, KIT, VEGFR	6450551
Axitinib_1021	CAB39	0.0788776	0.680118	AG-13736, Inlyta	RTK signaling	PDGFR, KIT, VEGFR	6450551
Axitinib_1021	COX5B	-0.138571	0.444204	AG-13736, Inlyta	RTK signaling	PDGFR, KIT, VEGFR	6450551
Axitinib_1021	TACO1	0.15949	0.370486	AG-13736, Inlyta	RTK signaling	PDGFR, KIT, VEGFR	6450551
Axitinib_1021	FDX1	-0.0838776	0.659469	AG-13736, Inlyta	RTK signaling	PDGFR, KIT, VEGFR	6450551
Axitinib_1021	ADAM10	0.0582653	0.76546	AG-13736, Inlyta	RTK signaling	PDGFR, KIT, VEGFR	6450551
Axitinib_1021	SS18	0.0195918	0.923697	AG-13736, Inlyta	RTK signaling	PDGFR, KIT, VEGFR	6450551
Axitinib_1021	NDUFS6	0.072449	0.707505	AG-13736, Inlyta	RTK signaling	PDGFR, KIT, VEGFR	6450551
Axitinib_1021	NDUFB11	-0.0403061	0.840439	AG-13736, Inlyta	RTK signaling	PDGFR, KIT, VEGFR	6450551
Axitinib_1021	NDUFB9	-0.0581633	0.765784	AG-13736, Inlyta	RTK signaling	PDGFR, KIT, VEGFR	6450551
Axitinib_1021	ALAD	0.00418367	0.983508	AG-13736, Inlyta	RTK signaling	PDGFR, KIT, VEGFR	6450551
Axitinib_1021	FOXO1	0.0447959	0.822279	AG-13736, Inlyta	RTK signaling	PDGFR, KIT, VEGFR	6450551
Axitinib_1021	NUBPL	0.242347	0.150258	AG-13736, Inlyta	RTK signaling	PDGFR, KIT, VEGFR	6450551
Axitinib_1021	VPS37A	0.000102041	0.999625	AG-13736, Inlyta	RTK signaling	PDGFR, KIT, VEGFR	6450551
Axitinib_1021	AIFM1	0.117653	0.522433	AG-13736, Inlyta	RTK signaling	PDGFR, KIT, VEGFR	6450551
Axitinib_1021	MS4A1	-0.0462245	0.817069	AG-13736, Inlyta	RTK signaling	PDGFR, KIT, VEGFR	6450551
Axitinib_1021	NDUFS2	-0.193776	0.263583	AG-13736, Inlyta	RTK signaling	PDGFR, KIT, VEGFR	6450551
Axitinib_1021	GNE	-0.0209184	0.918017	AG-13736, Inlyta	RTK signaling	PDGFR, KIT, VEGFR	6450551
Axitinib_1021	NFIA	-0.0213265	0.916482	AG-13736, Inlyta	RTK signaling	PDGFR, KIT, VEGFR	6450551
Axitinib_1021	COX18	-0.106735	0.566158	AG-13736, Inlyta	RTK signaling	PDGFR, KIT, VEGFR	6450551
Axitinib_1021	PRKCD	0.108776	0.558211	AG-13736, Inlyta	RTK signaling	PDGFR, KIT, VEGFR	6450551
Axitinib_1021	HMGB2	0.102653	0.58212	AG-13736, Inlyta	RTK signaling	PDGFR, KIT, VEGFR	6450551
Axitinib_1021	SLC35A1	0.0372449	0.852709	AG-13736, Inlyta	RTK signaling	PDGFR, KIT, VEGFR	6450551
Axitinib_1021	NDUFB6	-0.0810204	0.670903	AG-13736, Inlyta	RTK signaling	PDGFR, KIT, VEGFR	6450551
Axitinib_1021	OTUB1	0.0780612	0.68372	AG-13736, Inlyta	RTK signaling	PDGFR, KIT, VEGFR	6450551
Axitinib_1021	NDUFV1	-0.33898	0.0345579	AG-13736, Inlyta	RTK signaling	PDGFR, KIT, VEGFR	6450551
Axitinib_1021	RHOH	-0.0467347	0.814953	AG-13736, Inlyta	RTK signaling	PDGFR, KIT, VEGFR	6450551
Axitinib_1021	C1GALT1C1	0.243571	0.147846	AG-13736, Inlyta	RTK signaling	PDGFR, KIT, VEGFR	6450551
Axitinib_1021	PTEN	0.173673	0.323957	AG-13736, Inlyta	RTK signaling	PDGFR, KIT, VEGFR	6450551
Axitinib_1021	SMARCC1	-0.0170408	0.933988	AG-13736, Inlyta	RTK signaling	PDGFR, KIT, VEGFR	6450551
Axitinib_1021	PDE12	0.0469388	0.814113	AG-13736, Inlyta	RTK signaling	PDGFR, KIT, VEGFR	6450551
Axitinib_1021	LIPT2	-0.236327	0.162119	AG-13736, Inlyta	RTK signaling	PDGFR, KIT, VEGFR	6450551
Axitinib_1021	NDUFAF3	0.23898	0.156775	AG-13736, Inlyta	RTK signaling	PDGFR, KIT, VEGFR	6450551
Axitinib_1021	GTPBP6	-0.0789796	0.679609	AG-13736, Inlyta	RTK signaling	PDGFR, KIT, VEGFR	6450551
Axitinib_1021	ZBTB7A	0.22102	0.194961	AG-13736, Inlyta	RTK signaling	PDGFR, KIT, VEGFR	6450551
Axitinib_1021	SAMD4B	0.0438776	0.825947	AG-13736, Inlyta	RTK signaling	PDGFR, KIT, VEGFR	6450551
Axitinib_1021	HMHA1	-0.220306	0.196594	AG-13736, Inlyta	RTK signaling	PDGFR, KIT, VEGFR	6450551
Axitinib_1021	YBEY	-0.116531	0.526537	AG-13736, Inlyta	RTK signaling	PDGFR, KIT, VEGFR	6450551
Axitinib_1021	CMC1	-0.189592	0.275483	AG-13736, Inlyta	RTK signaling	PDGFR, KIT, VEGFR	6450551
Axitinib_1021	HMGB1	-0.0633673	0.745278	AG-13736, Inlyta	RTK signaling	PDGFR, KIT, VEGFR	6450551
Axitinib_1021	CD47	0.282449	0.0867232	AG-13736, Inlyta	RTK signaling	PDGFR, KIT, VEGFR	6450551
Axitinib_1021	LDB1	0.0811224	0.670529	AG-13736, Inlyta	RTK signaling	PDGFR, KIT, VEGFR	6450551
Axitinib_1021	C17orf89	0.164184	0.3551	AG-13736, Inlyta	RTK signaling	PDGFR, KIT, VEGFR	6450551
Axitinib_1021	HMBS	-0.31449	0.0526071	AG-13736, Inlyta	RTK signaling	PDGFR, KIT, VEGFR	6450551
AZD7762_1022	NDUFAF7	-0.114916	0.00388066	AZD-7762, AZD 7762	Cell cycle	CHEK1, CHEK2	11152667
AZD7762_1022	QPCTL	-0.0536079	0.211222	AZD-7762, AZD 7762	Cell cycle	CHEK1, CHEK2	11152667
AZD7762_1022	POU2F2	-0.246498	5.37e-11	AZD-7762, AZD 7762	Cell cycle	CHEK1, CHEK2	11152667
AZD7762_1022	SLC39A9	-0.0429717	0.328659	AZD-7762, AZD 7762	Cell cycle	CHEK1, CHEK2	11152667
AZD7762_1022	ARID1B	-0.175195	5.37e-06	AZD-7762, AZD 7762	Cell cycle	CHEK1, CHEK2	11152667
AZD7762_1022	CS	-0.0491455	0.25627	AZD-7762, AZD 7762	Cell cycle	CHEK1, CHEK2	11152667
AZD7762_1022	NDUFB4	-0.00565204	0.910029	AZD-7762, AZD 7762	Cell cycle	CHEK1, CHEK2	11152667
AZD7762_1022	ELOVL1	0.262255	2.41e-12	AZD-7762, AZD 7762	Cell cycle	CHEK1, CHEK2	11152667
AZD7762_1022	SPI1	-0.172994	7.18e-06	AZD-7762, AZD 7762	Cell cycle	CHEK1, CHEK2	11152667
AZD7762_1022	WDR1	0.0291062	0.524461	AZD-7762, AZD 7762	Cell cycle	CHEK1, CHEK2	11152667
AZD7762_1022	ACTB	-0.0246536	0.595424	AZD-7762, AZD 7762	Cell cycle	CHEK1, CHEK2	11152667
AZD7762_1022	UBE2K	-0.104177	0.00949232	AZD-7762, AZD 7762	Cell cycle	CHEK1, CHEK2	11152667
AZD7762_1022	PTPRC	-0.274848	1.77e-13	AZD-7762, AZD 7762	Cell cycle	CHEK1, CHEK2	11152667
AZD7762_1022	STARD7	-0.144275	0.000220551	AZD-7762, AZD 7762	Cell cycle	CHEK1, CHEK2	11152667
AZD7762_1022	TMEM38B	-0.0779273	0.0590674	AZD-7762, AZD 7762	Cell cycle	CHEK1, CHEK2	11152667
AZD7762_1022	NANS	0.122568	0.00196039	AZD-7762, AZD 7762	Cell cycle	CHEK1, CHEK2	11152667
AZD7762_1022	SLC25A1	0.143539	0.000239353	AZD-7762, AZD 7762	Cell cycle	CHEK1, CHEK2	11152667
AZD7762_1022	STK4	-0.312754	2.99e-17	AZD-7762, AZD 7762	Cell cycle	CHEK1, CHEK2	11152667
AZD7762_1022	NDUFAF5	-0.0652966	0.120102	AZD-7762, AZD 7762	Cell cycle	CHEK1, CHEK2	11152667
AZD7762_1022	APMAP	0.193009	4.4e-07	AZD-7762, AZD 7762	Cell cycle	CHEK1, CHEK2	11152667
AZD7762_1022	ATP5SL	-0.0892965	0.0284581	AZD-7762, AZD 7762	Cell cycle	CHEK1, CHEK2	11152667
AZD7762_1022	C1GALT1	0.111245	0.0053015	AZD-7762, AZD 7762	Cell cycle	CHEK1, CHEK2	11152667
AZD7762_1022	UBE2D3	-0.27318	2.53e-13	AZD-7762, AZD 7762	Cell cycle	CHEK1, CHEK2	11152667
AZD7762_1022	NDUFC1	0.073886	0.0752872	AZD-7762, AZD 7762	Cell cycle	CHEK1, CHEK2	11152667
AZD7762_1022	NDUFS8	0.19509	3.25e-07	AZD-7762, AZD 7762	Cell cycle	CHEK1, CHEK2	11152667
AZD7762_1022	CMAS	0.0273706	0.552373	AZD-7762, AZD 7762	Cell cycle	CHEK1, CHEK2	11152667
AZD7762_1022	TIMMDC1	0.0459358	0.292332	AZD-7762, AZD 7762	Cell cycle	CHEK1, CHEK2	11152667
AZD7762_1022	PDCD10	-0.037425	0.402441	AZD-7762, AZD 7762	Cell cycle	CHEK1, CHEK2	11152667
AZD7762_1022	NDUFS7	-0.219391	6.86e-09	AZD-7762, AZD 7762	Cell cycle	CHEK1, CHEK2	11152667
AZD7762_1022	MECR	-0.0329565	0.466948	AZD-7762, AZD 7762	Cell cycle	CHEK1, CHEK2	11152667
AZD7762_1022	ARID1A	-0.278882	7.47e-14	AZD-7762, AZD 7762	Cell cycle	CHEK1, CHEK2	11152667
AZD7762_1022	NDUFA8	0.0787265	0.0562649	AZD-7762, AZD 7762	Cell cycle	CHEK1, CHEK2	11152667
AZD7762_1022	MTIF3	-0.0637443	0.130309	AZD-7762, AZD 7762	Cell cycle	CHEK1, CHEK2	11152667
AZD7762_1022	NDUFA1	0.0292839	0.521848	AZD-7762, AZD 7762	Cell cycle	CHEK1, CHEK2	11152667
AZD7762_1022	UBR4	-0.0845228	0.0390974	AZD-7762, AZD 7762	Cell cycle	CHEK1, CHEK2	11152667
AZD7762_1022	GTPBP3	-0.307832	9.8e-17	AZD-7762, AZD 7762	Cell cycle	CHEK1, CHEK2	11152667
AZD7762_1022	RTN4IP1	-0.169292	1.16e-05	AZD-7762, AZD 7762	Cell cycle	CHEK1, CHEK2	11152667
AZD7762_1022	CHMP1A	0.0758035	0.0671479	AZD-7762, AZD 7762	Cell cycle	CHEK1, CHEK2	11152667
AZD7762_1022	GRSF1	-0.157917	4.72e-05	AZD-7762, AZD 7762	Cell cycle	CHEK1, CHEK2	11152667
AZD7762_1022	NXT1	-0.206763	5.43e-08	AZD-7762, AZD 7762	Cell cycle	CHEK1, CHEK2	11152667
AZD7762_1022	MTO1	-0.28375	2.56e-14	AZD-7762, AZD 7762	Cell cycle	CHEK1, CHEK2	11152667
AZD7762_1022	CAB39	-0.067484	0.107325	AZD-7762, AZD 7762	Cell cycle	CHEK1, CHEK2	11152667
AZD7762_1022	COX5B	0.0239816	0.606624	AZD-7762, AZD 7762	Cell cycle	CHEK1, CHEK2	11152667
AZD7762_1022	TACO1	0.100501	0.0126234	AZD-7762, AZD 7762	Cell cycle	CHEK1, CHEK2	11152667
AZD7762_1022	FDX1	0.000629694	0.989743	AZD-7762, AZD 7762	Cell cycle	CHEK1, CHEK2	11152667
AZD7762_1022	ADAM10	0.126411	0.00136485	AZD-7762, AZD 7762	Cell cycle	CHEK1, CHEK2	11152667
AZD7762_1022	SS18	0.121813	0.00210031	AZD-7762, AZD 7762	Cell cycle	CHEK1, CHEK2	11152667
AZD7762_1022	NDUFS6	0.052416	0.222986	AZD-7762, AZD 7762	Cell cycle	CHEK1, CHEK2	11152667
AZD7762_1022	NDUFB11	-0.0221064	0.638796	AZD-7762, AZD 7762	Cell cycle	CHEK1, CHEK2	11152667
AZD7762_1022	NDUFB9	-0.0613093	0.147129	AZD-7762, AZD 7762	Cell cycle	CHEK1, CHEK2	11152667
AZD7762_1022	ALAD	-0.00188993	0.970117	AZD-7762, AZD 7762	Cell cycle	CHEK1, CHEK2	11152667
AZD7762_1022	FOXO1	-0.0972098	0.0162071	AZD-7762, AZD 7762	Cell cycle	CHEK1, CHEK2	11152667
AZD7762_1022	NUBPL	0.145029	0.000203152	AZD-7762, AZD 7762	Cell cycle	CHEK1, CHEK2	11152667
AZD7762_1022	VPS37A	-0.095626	0.0181801	AZD-7762, AZD 7762	Cell cycle	CHEK1, CHEK2	11152667
AZD7762_1022	AIFM1	-0.0786251	0.0566261	AZD-7762, AZD 7762	Cell cycle	CHEK1, CHEK2	11152667
AZD7762_1022	MS4A1	-0.20211	1.12e-07	AZD-7762, AZD 7762	Cell cycle	CHEK1, CHEK2	11152667
AZD7762_1022	NDUFS2	-0.0139235	0.774316	AZD-7762, AZD 7762	Cell cycle	CHEK1, CHEK2	11152667
AZD7762_1022	GNE	-0.0143702	0.766679	AZD-7762, AZD 7762	Cell cycle	CHEK1, CHEK2	11152667
AZD7762_1022	NFIA	0.148059	0.000145689	AZD-7762, AZD 7762	Cell cycle	CHEK1, CHEK2	11152667
AZD7762_1022	COX18	-0.266664	9.75e-13	AZD-7762, AZD 7762	Cell cycle	CHEK1, CHEK2	11152667
AZD7762_1022	PRKCD	-0.0158999	0.742283	AZD-7762, AZD 7762	Cell cycle	CHEK1, CHEK2	11152667
AZD7762_1022	HMGB2	-0.358511	2.09e-22	AZD-7762, AZD 7762	Cell cycle	CHEK1, CHEK2	11152667
AZD7762_1022	SLC35A1	-0.0174485	0.716357	AZD-7762, AZD 7762	Cell cycle	CHEK1, CHEK2	11152667
AZD7762_1022	NDUFB6	-0.0843473	0.039541	AZD-7762, AZD 7762	Cell cycle	CHEK1, CHEK2	11152667
AZD7762_1022	OTUB1	-0.0665715	0.112676	AZD-7762, AZD 7762	Cell cycle	CHEK1, CHEK2	11152667
AZD7762_1022	NDUFV1	-0.0538019	0.209346	AZD-7762, AZD 7762	Cell cycle	CHEK1, CHEK2	11152667
AZD7762_1022	RHOH	-0.283913	2.48e-14	AZD-7762, AZD 7762	Cell cycle	CHEK1, CHEK2	11152667
AZD7762_1022	C1GALT1C1	0.238554	2.37e-10	AZD-7762, AZD 7762	Cell cycle	CHEK1, CHEK2	11152667
AZD7762_1022	PTEN	-0.177863	3.73e-06	AZD-7762, AZD 7762	Cell cycle	CHEK1, CHEK2	11152667
AZD7762_1022	SMARCC1	-0.321131	3.78e-18	AZD-7762, AZD 7762	Cell cycle	CHEK1, CHEK2	11152667
AZD7762_1022	PDE12	-0.166542	1.65e-05	AZD-7762, AZD 7762	Cell cycle	CHEK1, CHEK2	11152667
AZD7762_1022	LIPT2	0.0203901	0.666518	AZD-7762, AZD 7762	Cell cycle	CHEK1, CHEK2	11152667
AZD7762_1022	NDUFAF3	0.0931485	0.0217578	AZD-7762, AZD 7762	Cell cycle	CHEK1, CHEK2	11152667
AZD7762_1022	GTPBP6	-0.0933262	0.0214984	AZD-7762, AZD 7762	Cell cycle	CHEK1, CHEK2	11152667
AZD7762_1022	ZBTB7A	0.058528	0.168498	AZD-7762, AZD 7762	Cell cycle	CHEK1, CHEK2	11152667
AZD7762_1022	SAMD4B	0.118928	0.00272345	AZD-7762, AZD 7762	Cell cycle	CHEK1, CHEK2	11152667
AZD7762_1022	HMHA1	-0.257967	5.69e-12	AZD-7762, AZD 7762	Cell cycle	CHEK1, CHEK2	11152667
AZD7762_1022	YBEY	-0.146049	0.000181786	AZD-7762, AZD 7762	Cell cycle	CHEK1, CHEK2	11152667
AZD7762_1022	CMC1	-0.183755	1.66e-06	AZD-7762, AZD 7762	Cell cycle	CHEK1, CHEK2	11152667
AZD7762_1022	HMGB1	-0.326959	8.68e-19	AZD-7762, AZD 7762	Cell cycle	CHEK1, CHEK2	11152667
AZD7762_1022	CD47	-0.114301	0.00409515	AZD-7762, AZD 7762	Cell cycle	CHEK1, CHEK2	11152667
AZD7762_1022	LDB1	-0.188456	8.52e-07	AZD-7762, AZD 7762	Cell cycle	CHEK1, CHEK2	11152667
AZD7762_1022	C17orf89	0.0227953	0.627189	AZD-7762, AZD 7762	Cell cycle	CHEK1, CHEK2	11152667
AZD7762_1022	HMBS	0.00309795	0.950588	AZD-7762, AZD 7762	Cell cycle	CHEK1, CHEK2	11152667
SB216763_1025	NDUFAF7	-0.170616	0.162039	SB-216763, SB 216763	WNT signaling	GSK3A, GSK3B	176158
SB216763_1025	QPCTL	-0.0766017	0.56617	SB-216763, SB 216763	WNT signaling	GSK3A, GSK3B	176158
SB216763_1025	POU2F2	-0.152995	0.215662	SB-216763, SB 216763	WNT signaling	GSK3A, GSK3B	176158
SB216763_1025	SLC39A9	-0.0251261	0.861229	SB-216763, SB 216763	WNT signaling	GSK3A, GSK3B	176158
SB216763_1025	ARID1B	-0.0528483	0.702149	SB-216763, SB 216763	WNT signaling	GSK3A, GSK3B	176158
SB216763_1025	CS	-0.126078	0.319208	SB-216763, SB 216763	WNT signaling	GSK3A, GSK3B	176158
SB216763_1025	NDUFB4	0.165364	0.176816	SB-216763, SB 216763	WNT signaling	GSK3A, GSK3B	176158
SB216763_1025	ELOVL1	0.158157	0.19879	SB-216763, SB 216763	WNT signaling	GSK3A, GSK3B	176158
SB216763_1025	SPI1	-0.1051	0.416222	SB-216763, SB 216763	WNT signaling	GSK3A, GSK3B	176158
SB216763_1025	WDR1	-0.0720062	0.591031	SB-216763, SB 216763	WNT signaling	GSK3A, GSK3B	176158
SB216763_1025	ACTB	0.216466	0.0678908	SB-216763, SB 216763	WNT signaling	GSK3A, GSK3B	176158
SB216763_1025	UBE2K	0.0392856	0.779809	SB-216763, SB 216763	WNT signaling	GSK3A, GSK3B	176158
SB216763_1025	PTPRC	-0.00546089	0.970117	SB-216763, SB 216763	WNT signaling	GSK3A, GSK3B	176158
SB216763_1025	STARD7	-0.0364656	0.797477	SB-216763, SB 216763	WNT signaling	GSK3A, GSK3B	176158
SB216763_1025	TMEM38B	-0.217332	0.0667414	SB-216763, SB 216763	WNT signaling	GSK3A, GSK3B	176158
SB216763_1025	NANS	-0.0798395	0.548072	SB-216763, SB 216763	WNT signaling	GSK3A, GSK3B	176158
SB216763_1025	SLC25A1	0.187461	0.12004	SB-216763, SB 216763	WNT signaling	GSK3A, GSK3B	176158
SB216763_1025	STK4	-0.111158	0.386981	SB-216763, SB 216763	WNT signaling	GSK3A, GSK3B	176158
SB216763_1025	NDUFAF5	-0.0404792	0.773026	SB-216763, SB 216763	WNT signaling	GSK3A, GSK3B	176158
SB216763_1025	APMAP	0.159724	0.194001	SB-216763, SB 216763	WNT signaling	GSK3A, GSK3B	176158
SB216763_1025	ATP5SL	0.117006	0.359986	SB-216763, SB 216763	WNT signaling	GSK3A, GSK3B	176158
SB216763_1025	C1GALT1	-0.034705	0.808126	SB-216763, SB 216763	WNT signaling	GSK3A, GSK3B	176158
SB216763_1025	UBE2D3	0.162021	0.186826	SB-216763, SB 216763	WNT signaling	GSK3A, GSK3B	176158
SB216763_1025	NDUFC1	0.113933	0.373905	SB-216763, SB 216763	WNT signaling	GSK3A, GSK3B	176158
SB216763_1025	NDUFS8	0.114619	0.370678	SB-216763, SB 216763	WNT signaling	GSK3A, GSK3B	176158
SB216763_1025	CMAS	0.0572051	0.676353	SB-216763, SB 216763	WNT signaling	GSK3A, GSK3B	176158
SB216763_1025	TIMMDC1	-0.00533409	0.970794	SB-216763, SB 216763	WNT signaling	GSK3A, GSK3B	176158
SB216763_1025	PDCD10	0.0324073	0.820763	SB-216763, SB 216763	WNT signaling	GSK3A, GSK3B	176158
SB216763_1025	NDUFS7	-0.13233	0.292459	SB-216763, SB 216763	WNT signaling	GSK3A, GSK3B	176158
SB216763_1025	MECR	0.0622184	0.648063	SB-216763, SB 216763	WNT signaling	GSK3A, GSK3B	176158
SB216763_1025	ARID1A	0.144057	0.247142	SB-216763, SB 216763	WNT signaling	GSK3A, GSK3B	176158
SB216763_1025	NDUFA8	-0.0562054	0.68252	SB-216763, SB 216763	WNT signaling	GSK3A, GSK3B	176158
SB216763_1025	MTIF3	-0.00395393	0.977933	SB-216763, SB 216763	WNT signaling	GSK3A, GSK3B	176158
SB216763_1025	NDUFA1	-0.0181731	0.900297	SB-216763, SB 216763	WNT signaling	GSK3A, GSK3B	176158
SB216763_1025	UBR4	-0.167721	0.169986	SB-216763, SB 216763	WNT signaling	GSK3A, GSK3B	176158
SB216763_1025	GTPBP3	0.0107726	0.941815	SB-216763, SB 216763	WNT signaling	GSK3A, GSK3B	176158
SB216763_1025	RTN4IP1	0.00274537	0.985027	SB-216763, SB 216763	WNT signaling	GSK3A, GSK3B	176158
SB216763_1025	CHMP1A	0.189132	0.116519	SB-216763, SB 216763	WNT signaling	GSK3A, GSK3B	176158
SB216763_1025	GRSF1	-0.0393901	0.779201	SB-216763, SB 216763	WNT signaling	GSK3A, GSK3B	176158
SB216763_1025	NXT1	0.0230223	0.872794	SB-216763, SB 216763	WNT signaling	GSK3A, GSK3B	176158
SB216763_1025	MTO1	-0.342693	0.00211813	SB-216763, SB 216763	WNT signaling	GSK3A, GSK3B	176158
SB216763_1025	CAB39	-0.229656	0.0509948	SB-216763, SB 216763	WNT signaling	GSK3A, GSK3B	176158
SB216763_1025	COX5B	-0.254379	0.0285938	SB-216763, SB 216763	WNT signaling	GSK3A, GSK3B	176158
SB216763_1025	TACO1	0.121393	0.339956	SB-216763, SB 216763	WNT signaling	GSK3A, GSK3B	176158
SB216763_1025	FDX1	-0.161469	0.188608	SB-216763, SB 216763	WNT signaling	GSK3A, GSK3B	176158
SB216763_1025	ADAM10	0.0410761	0.769483	SB-216763, SB 216763	WNT signaling	GSK3A, GSK3B	176158
SB216763_1025	SS18	0.117931	0.355702	SB-216763, SB 216763	WNT signaling	GSK3A, GSK3B	176158
SB216763_1025	NDUFS6	0.119976	0.346282	SB-216763, SB 216763	WNT signaling	GSK3A, GSK3B	176158
SB216763_1025	NDUFB11	0.264704	0.022046	SB-216763, SB 216763	WNT signaling	GSK3A, GSK3B	176158
SB216763_1025	NDUFB9	0.13985	0.26246	SB-216763, SB 216763	WNT signaling	GSK3A, GSK3B	176158
SB216763_1025	ALAD	0.110859	0.388175	SB-216763, SB 216763	WNT signaling	GSK3A, GSK3B	176158
SB216763_1025	FOXO1	-0.103593	0.423665	SB-216763, SB 216763	WNT signaling	GSK3A, GSK3B	176158
SB216763_1025	NUBPL	0.135881	0.278129	SB-216763, SB 216763	WNT signaling	GSK3A, GSK3B	176158
SB216763_1025	VPS37A	-0.0852257	0.518456	SB-216763, SB 216763	WNT signaling	GSK3A, GSK3B	176158
SB216763_1025	AIFM1	0.0819582	0.536033	SB-216763, SB 216763	WNT signaling	GSK3A, GSK3B	176158
SB216763_1025	MS4A1	-0.125511	0.321678	SB-216763, SB 216763	WNT signaling	GSK3A, GSK3B	176158
SB216763_1025	NDUFS2	0.148041	0.232824	SB-216763, SB 216763	WNT signaling	GSK3A, GSK3B	176158
SB216763_1025	GNE	-0.0934917	0.475154	SB-216763, SB 216763	WNT signaling	GSK3A, GSK3B	176158
SB216763_1025	NFIA	0.116051	0.36426	SB-216763, SB 216763	WNT signaling	GSK3A, GSK3B	176158
SB216763_1025	COX18	-0.0897765	0.494698	SB-216763, SB 216763	WNT signaling	GSK3A, GSK3B	176158
SB216763_1025	PRKCD	0.160813	0.19066	SB-216763, SB 216763	WNT signaling	GSK3A, GSK3B	176158
SB216763_1025	HMGB2	0.16135	0.188988	SB-216763, SB 216763	WNT signaling	GSK3A, GSK3B	176158
SB216763_1025	SLC35A1	-0.01031	0.944098	SB-216763, SB 216763	WNT signaling	GSK3A, GSK3B	176158
SB216763_1025	NDUFB6	0.0456268	0.744323	SB-216763, SB 216763	WNT signaling	GSK3A, GSK3B	176158
SB216763_1025	OTUB1	0.170466	0.162445	SB-216763, SB 216763	WNT signaling	GSK3A, GSK3B	176158
SB216763_1025	NDUFV1	0.0265734	0.853284	SB-216763, SB 216763	WNT signaling	GSK3A, GSK3B	176158
SB216763_1025	RHOH	0.0327206	0.819159	SB-216763, SB 216763	WNT signaling	GSK3A, GSK3B	176158
SB216763_1025	C1GALT1C1	0.00286473	0.984235	SB-216763, SB 216763	WNT signaling	GSK3A, GSK3B	176158
SB216763_1025	PTEN	-0.00951926	0.947767	SB-216763, SB 216763	WNT signaling	GSK3A, GSK3B	176158
SB216763_1025	SMARCC1	0.0121751	0.934187	SB-216763, SB 216763	WNT signaling	GSK3A, GSK3B	176158
SB216763_1025	PDE12	-0.189788	0.1152	SB-216763, SB 216763	WNT signaling	GSK3A, GSK3B	176158
SB216763_1025	LIPT2	0.0343917	0.80983	SB-216763, SB 216763	WNT signaling	GSK3A, GSK3B	176158
SB216763_1025	NDUFAF3	0.136045	0.27747	SB-216763, SB 216763	WNT signaling	GSK3A, GSK3B	176158
SB216763_1025	GTPBP6	0.077676	0.560205	SB-216763, SB 216763	WNT signaling	GSK3A, GSK3B	176158
SB216763_1025	ZBTB7A	-0.112456	0.380904	SB-216763, SB 216763	WNT signaling	GSK3A, GSK3B	176158
SB216763_1025	SAMD4B	0.124989	0.323816	SB-216763, SB 216763	WNT signaling	GSK3A, GSK3B	176158
SB216763_1025	HMHA1	-0.23925	0.0410022	SB-216763, SB 216763	WNT signaling	GSK3A, GSK3B	176158
SB216763_1025	YBEY	-0.187849	0.119174	SB-216763, SB 216763	WNT signaling	GSK3A, GSK3B	176158
SB216763_1025	CMC1	-0.153412	0.214196	SB-216763, SB 216763	WNT signaling	GSK3A, GSK3B	176158
SB216763_1025	HMGB1	0.067739	0.6161	SB-216763, SB 216763	WNT signaling	GSK3A, GSK3B	176158
SB216763_1025	CD47	0.038077	0.787484	SB-216763, SB 216763	WNT signaling	GSK3A, GSK3B	176158
SB216763_1025	LDB1	0.191266	0.112199	SB-216763, SB 216763	WNT signaling	GSK3A, GSK3B	176158
SB216763_1025	C17orf89	0.175853	0.147955	SB-216763, SB 216763	WNT signaling	GSK3A, GSK3B	176158
SB216763_1025	HMBS	0.00270061	0.98513	SB-216763, SB 216763	WNT signaling	GSK3A, GSK3B	176158
KU-55933_1030	NDUFAF7	-0.103561	0.58278	KU55933	Genome integrity	ATM	5278396
KU-55933_1030	QPCTL	-0.115502	0.535612	KU55933	Genome integrity	ATM	5278396
KU-55933_1030	POU2F2	-0.259878	0.123608	KU55933	Genome integrity	ATM	5278396
KU-55933_1030	SLC39A9	0.0843465	0.661106	KU55933	Genome integrity	ATM	5278396
KU-55933_1030	ARID1B	0.0157403	0.939964	KU55933	Genome integrity	ATM	5278396
KU-55933_1030	CS	-0.0863005	0.653503	KU55933	Genome integrity	ATM	5278396
KU-55933_1030	NDUFB4	0.229809	0.180669	KU55933	Genome integrity	ATM	5278396
KU-55933_1030	ELOVL1	0.0665436	0.734857	KU55933	Genome integrity	ATM	5278396
KU-55933_1030	SPI1	-0.0259444	0.899193	KU55933	Genome integrity	ATM	5278396
KU-55933_1030	WDR1	-0.0737082	0.705528	KU55933	Genome integrity	ATM	5278396
KU-55933_1030	ACTB	-0.0196483	0.924337	KU55933	Genome integrity	ATM	5278396
KU-55933_1030	UBE2K	-0.0193226	0.925328	KU55933	Genome integrity	ATM	5278396
KU-55933_1030	PTPRC	-0.156426	0.386578	KU55933	Genome integrity	ATM	5278396
KU-55933_1030	STARD7	0.110942	0.554039	KU55933	Genome integrity	ATM	5278396
KU-55933_1030	TMEM38B	-0.18921	0.282626	KU55933	Genome integrity	ATM	5278396
KU-55933_1030	NANS	-0.130482	0.479163	KU55933	Genome integrity	ATM	5278396
KU-55933_1030	SLC25A1	-0.0441815	0.826654	KU55933	Genome integrity	ATM	5278396
KU-55933_1030	STK4	-0.0599218	0.761931	KU55933	Genome integrity	ATM	5278396
KU-55933_1030	NDUFAF5	-0.0605732	0.759401	KU55933	Genome integrity	ATM	5278396
KU-55933_1030	APMAP	0.0860834	0.654401	KU55933	Genome integrity	ATM	5278396
KU-55933_1030	ATP5SL	0.170538	0.340033	KU55933	Genome integrity	ATM	5278396
KU-55933_1030	C1GALT1	-0.25749	0.127722	KU55933	Genome integrity	ATM	5278396
KU-55933_1030	UBE2D3	0.378094	0.0176281	KU55933	Genome integrity	ATM	5278396
KU-55933_1030	NDUFC1	0.302866	0.0667633	KU55933	Genome integrity	ATM	5278396
KU-55933_1030	NDUFS8	-0.0594876	0.763508	KU55933	Genome integrity	ATM	5278396
KU-55933_1030	CMAS	-0.000976987	0.996002	KU55933	Genome integrity	ATM	5278396
KU-55933_1030	TIMMDC1	-0.116804	0.53038	KU55933	Genome integrity	ATM	5278396
KU-55933_1030	PDCD10	0.17564	0.323705	KU55933	Genome integrity	ATM	5278396
KU-55933_1030	NDUFS7	-0.211789	0.222549	KU55933	Genome integrity	ATM	5278396
KU-55933_1030	MECR	-0.0446157	0.824905	KU55933	Genome integrity	ATM	5278396
KU-55933_1030	ARID1A	0.0295267	0.884449	KU55933	Genome integrity	ATM	5278396
KU-55933_1030	NDUFA8	0.214286	0.216174	KU55933	Genome integrity	ATM	5278396
KU-55933_1030	MTIF3	0.02703	0.894446	KU55933	Genome integrity	ATM	5278396
KU-55933_1030	NDUFA1	-0.11865	0.523333	KU55933	Genome integrity	ATM	5278396
KU-55933_1030	UBR4	-0.0979158	0.605343	KU55933	Genome integrity	ATM	5278396
KU-55933_1030	GTPBP3	0.0802214	0.677853	KU55933	Genome integrity	ATM	5278396
KU-55933_1030	RTN4IP1	-0.110291	0.556655	KU55933	Genome integrity	ATM	5278396
KU-55933_1030	CHMP1A	0.167499	0.3499	KU55933	Genome integrity	ATM	5278396
KU-55933_1030	GRSF1	0.0680634	0.728599	KU55933	Genome integrity	ATM	5278396
KU-55933_1030	NXT1	-0.0251845	0.90207	KU55933	Genome integrity	ATM	5278396
KU-55933_1030	MTO1	-0.353778	0.0281602	KU55933	Genome integrity	ATM	5278396
KU-55933_1030	CAB39	-0.253799	0.133909	KU55933	Genome integrity	ATM	5278396
KU-55933_1030	COX5B	0.104863	0.577793	KU55933	Genome integrity	ATM	5278396
KU-55933_1030	TACO1	0.193118	0.271307	KU55933	Genome integrity	ATM	5278396
KU-55933_1030	FDX1	-0.317195	0.0530667	KU55933	Genome integrity	ATM	5278396
KU-55933_1030	ADAM10	-0.166088	0.35471	KU55933	Genome integrity	ATM	5278396
KU-55933_1030	SS18	0.0820669	0.670255	KU55933	Genome integrity	ATM	5278396
KU-55933_1030	NDUFS6	-0.235997	0.167814	KU55933	Genome integrity	ATM	5278396
KU-55933_1030	NDUFB11	0.234911	0.169943	KU55933	Genome integrity	ATM	5278396
KU-55933_1030	NDUFB9	0.127117	0.491723	KU55933	Genome integrity	ATM	5278396
KU-55933_1030	ALAD	0.017043	0.934654	KU55933	Genome integrity	ATM	5278396
KU-55933_1030	FOXO1	0.032132	0.874194	KU55933	Genome integrity	ATM	5278396
KU-55933_1030	NUBPL	0.148936	0.412429	KU55933	Genome integrity	ATM	5278396
KU-55933_1030	VPS37A	0.00976987	0.962265	KU55933	Genome integrity	ATM	5278396
KU-55933_1030	AIFM1	-0.0465697	0.817635	KU55933	Genome integrity	ATM	5278396
KU-55933_1030	MS4A1	0.064264	0.744397	KU55933	Genome integrity	ATM	5278396
KU-55933_1030	NDUFS2	0.0709944	0.716733	KU55933	Genome integrity	ATM	5278396
KU-55933_1030	GNE	-0.400347	0.0110934	KU55933	Genome integrity	ATM	5278396
KU-55933_1030	NFIA	0.047221	0.814969	KU55933	Genome integrity	ATM	5278396
KU-55933_1030	COX18	-0.175423	0.324295	KU55933	Genome integrity	ATM	5278396
KU-55933_1030	PRKCD	0.0216023	0.916361	KU55933	Genome integrity	ATM	5278396
KU-55933_1030	HMGB2	0.17119	0.338074	KU55933	Genome integrity	ATM	5278396
KU-55933_1030	SLC35A1	0.123426	0.505831	KU55933	Genome integrity	ATM	5278396
KU-55933_1030	NDUFB6	-0.105623	0.574927	KU55933	Genome integrity	ATM	5278396
KU-55933_1030	OTUB1	0.0637212	0.746684	KU55933	Genome integrity	ATM	5278396
KU-55933_1030	NDUFV1	-0.0843465	0.661106	KU55933	Genome integrity	ATM	5278396
KU-55933_1030	RHOH	0.115827	0.534282	KU55933	Genome integrity	ATM	5278396
KU-55933_1030	C1GALT1C1	-0.145137	0.425709	KU55933	Genome integrity	ATM	5278396
KU-55933_1030	PTEN	0.348133	0.0312511	KU55933	Genome integrity	ATM	5278396
KU-55933_1030	SMARCC1	0.206036	0.236996	KU55933	Genome integrity	ATM	5278396
KU-55933_1030	PDE12	-0.0522145	0.794109	KU55933	Genome integrity	ATM	5278396
KU-55933_1030	LIPT2	0.114307	0.540326	KU55933	Genome integrity	ATM	5278396
KU-55933_1030	NDUFAF3	0.0833695	0.665131	KU55933	Genome integrity	ATM	5278396
KU-55933_1030	GTPBP6	0.154147	0.394445	KU55933	Genome integrity	ATM	5278396
KU-55933_1030	ZBTB7A	-0.0335432	0.868681	KU55933	Genome integrity	ATM	5278396
KU-55933_1030	SAMD4B	0.161203	0.370486	KU55933	Genome integrity	ATM	5278396
KU-55933_1030	HMHA1	-0.234802	0.17011	KU55933	Genome integrity	ATM	5278396
KU-55933_1030	YBEY	0.127334	0.491132	KU55933	Genome integrity	ATM	5278396
KU-55933_1030	CMC1	0.00162831	0.993686	KU55933	Genome integrity	ATM	5278396
KU-55933_1030	HMGB1	0.0820669	0.670255	KU55933	Genome integrity	ATM	5278396
KU-55933_1030	CD47	0.0169344	0.935078	KU55933	Genome integrity	ATM	5278396
KU-55933_1030	LDB1	0.392749	0.0130447	KU55933	Genome integrity	ATM	5278396
KU-55933_1030	C17orf89	0.343574	0.0338926	KU55933	Genome integrity	ATM	5278396
KU-55933_1030	HMBS	-0.179223	0.312583	KU55933	Genome integrity	ATM	5278396
Afatinib_1032	NDUFAF7	-0.0852775	0.0320646	BIBW2992, Tovok, Gilotrif	EGFR signaling	ERBB2, EGFR	10184653
Afatinib_1032	QPCTL	-0.00504079	0.918084	BIBW2992, Tovok, Gilotrif	EGFR signaling	ERBB2, EGFR	10184653
Afatinib_1032	POU2F2	-0.0973376	0.0131965	BIBW2992, Tovok, Gilotrif	EGFR signaling	ERBB2, EGFR	10184653
Afatinib_1032	SLC39A9	-0.177713	2.01e-06	BIBW2992, Tovok, Gilotrif	EGFR signaling	ERBB2, EGFR	10184653
Afatinib_1032	ARID1B	-0.132238	0.000543275	BIBW2992, Tovok, Gilotrif	EGFR signaling	ERBB2, EGFR	10184653
Afatinib_1032	CS	-0.0984574	0.012092	BIBW2992, Tovok, Gilotrif	EGFR signaling	ERBB2, EGFR	10184653
Afatinib_1032	NDUFB4	-0.0838313	0.0353507	BIBW2992, Tovok, Gilotrif	EGFR signaling	ERBB2, EGFR	10184653
Afatinib_1032	ELOVL1	0.150652	6.93e-05	BIBW2992, Tovok, Gilotrif	EGFR signaling	ERBB2, EGFR	10184653
Afatinib_1032	SPI1	-0.115438	0.00282803	BIBW2992, Tovok, Gilotrif	EGFR signaling	ERBB2, EGFR	10184653
Afatinib_1032	WDR1	0.117399	0.00235644	BIBW2992, Tovok, Gilotrif	EGFR signaling	ERBB2, EGFR	10184653
Afatinib_1032	ACTB	0.0538411	0.196147	BIBW2992, Tovok, Gilotrif	EGFR signaling	ERBB2, EGFR	10184653
Afatinib_1032	UBE2K	-0.0381226	0.378714	BIBW2992, Tovok, Gilotrif	EGFR signaling	ERBB2, EGFR	10184653
Afatinib_1032	PTPRC	-0.174388	3.2e-06	BIBW2992, Tovok, Gilotrif	EGFR signaling	ERBB2, EGFR	10184653
Afatinib_1032	STARD7	-0.175812	2.62e-06	BIBW2992, Tovok, Gilotrif	EGFR signaling	ERBB2, EGFR	10184653
Afatinib_1032	TMEM38B	-0.0561388	0.175775	BIBW2992, Tovok, Gilotrif	EGFR signaling	ERBB2, EGFR	10184653
Afatinib_1032	NANS	0.0304772	0.491567	BIBW2992, Tovok, Gilotrif	EGFR signaling	ERBB2, EGFR	10184653
Afatinib_1032	SLC25A1	0.0860161	0.0304724	BIBW2992, Tovok, Gilotrif	EGFR signaling	ERBB2, EGFR	10184653
Afatinib_1032	STK4	-0.129476	0.000726303	BIBW2992, Tovok, Gilotrif	EGFR signaling	ERBB2, EGFR	10184653
Afatinib_1032	NDUFAF5	-0.0178272	0.701791	BIBW2992, Tovok, Gilotrif	EGFR signaling	ERBB2, EGFR	10184653
Afatinib_1032	APMAP	0.147554	0.000100009	BIBW2992, Tovok, Gilotrif	EGFR signaling	ERBB2, EGFR	10184653
Afatinib_1032	ATP5SL	-0.0738749	0.0670234	BIBW2992, Tovok, Gilotrif	EGFR signaling	ERBB2, EGFR	10184653
Afatinib_1032	C1GALT1	0.048243	0.252283	BIBW2992, Tovok, Gilotrif	EGFR signaling	ERBB2, EGFR	10184653
Afatinib_1032	UBE2D3	-0.152824	5.36e-05	BIBW2992, Tovok, Gilotrif	EGFR signaling	ERBB2, EGFR	10184653
Afatinib_1032	NDUFC1	0.0716121	0.07689	BIBW2992, Tovok, Gilotrif	EGFR signaling	ERBB2, EGFR	10184653
Afatinib_1032	NDUFS8	0.0667394	0.101656	BIBW2992, Tovok, Gilotrif	EGFR signaling	ERBB2, EGFR	10184653
Afatinib_1032	CMAS	-0.0316734	0.473266	BIBW2992, Tovok, Gilotrif	EGFR signaling	ERBB2, EGFR	10184653
Afatinib_1032	TIMMDC1	0.0318259	0.471088	BIBW2992, Tovok, Gilotrif	EGFR signaling	ERBB2, EGFR	10184653
Afatinib_1032	PDCD10	-0.139048	0.000260479	BIBW2992, Tovok, Gilotrif	EGFR signaling	ERBB2, EGFR	10184653
Afatinib_1032	NDUFS7	-0.123276	0.00134797	BIBW2992, Tovok, Gilotrif	EGFR signaling	ERBB2, EGFR	10184653
Afatinib_1032	MECR	0.00668019	0.891044	BIBW2992, Tovok, Gilotrif	EGFR signaling	ERBB2, EGFR	10184653
Afatinib_1032	ARID1A	-0.189979	3.31e-07	BIBW2992, Tovok, Gilotrif	EGFR signaling	ERBB2, EGFR	10184653
Afatinib_1032	NDUFA8	-0.0167728	0.720056	BIBW2992, Tovok, Gilotrif	EGFR signaling	ERBB2, EGFR	10184653
Afatinib_1032	MTIF3	-0.0677596	0.0959428	BIBW2992, Tovok, Gilotrif	EGFR signaling	ERBB2, EGFR	10184653
Afatinib_1032	NDUFA1	0.0125474	0.792647	BIBW2992, Tovok, Gilotrif	EGFR signaling	ERBB2, EGFR	10184653
Afatinib_1032	UBR4	0.0310333	0.482937	BIBW2992, Tovok, Gilotrif	EGFR signaling	ERBB2, EGFR	10184653
Afatinib_1032	GTPBP3	-0.226192	7.68e-10	BIBW2992, Tovok, Gilotrif	EGFR signaling	ERBB2, EGFR	10184653
Afatinib_1032	RTN4IP1	-0.195613	1.38e-07	BIBW2992, Tovok, Gilotrif	EGFR signaling	ERBB2, EGFR	10184653
Afatinib_1032	CHMP1A	-0.00880059	0.85561	BIBW2992, Tovok, Gilotrif	EGFR signaling	ERBB2, EGFR	10184653
Afatinib_1032	GRSF1	-0.134513	0.000427323	BIBW2992, Tovok, Gilotrif	EGFR signaling	ERBB2, EGFR	10184653
Afatinib_1032	NXT1	-0.143114	0.000165751	BIBW2992, Tovok, Gilotrif	EGFR signaling	ERBB2, EGFR	10184653
Afatinib_1032	MTO1	-0.16567	1.05e-05	BIBW2992, Tovok, Gilotrif	EGFR signaling	ERBB2, EGFR	10184653
Afatinib_1032	CAB39	-0.152803	5.37e-05	BIBW2992, Tovok, Gilotrif	EGFR signaling	ERBB2, EGFR	10184653
Afatinib_1032	COX5B	-0.0264291	0.556219	BIBW2992, Tovok, Gilotrif	EGFR signaling	ERBB2, EGFR	10184653
Afatinib_1032	TACO1	-0.00231407	0.962446	BIBW2992, Tovok, Gilotrif	EGFR signaling	ERBB2, EGFR	10184653
Afatinib_1032	FDX1	-0.0516189	0.217283	BIBW2992, Tovok, Gilotrif	EGFR signaling	ERBB2, EGFR	10184653
Afatinib_1032	ADAM10	0.0533148	0.200892	BIBW2992, Tovok, Gilotrif	EGFR signaling	ERBB2, EGFR	10184653
Afatinib_1032	SS18	0.0494235	0.239741	BIBW2992, Tovok, Gilotrif	EGFR signaling	ERBB2, EGFR	10184653
Afatinib_1032	NDUFS6	-0.0285695	0.521182	BIBW2992, Tovok, Gilotrif	EGFR signaling	ERBB2, EGFR	10184653
Afatinib_1032	NDUFB11	0.008828	0.85527	BIBW2992, Tovok, Gilotrif	EGFR signaling	ERBB2, EGFR	10184653
Afatinib_1032	NDUFB9	-0.0900942	0.0228073	BIBW2992, Tovok, Gilotrif	EGFR signaling	ERBB2, EGFR	10184653
Afatinib_1032	ALAD	-0.0528361	0.205271	BIBW2992, Tovok, Gilotrif	EGFR signaling	ERBB2, EGFR	10184653
Afatinib_1032	FOXO1	-0.156191	3.55e-05	BIBW2992, Tovok, Gilotrif	EGFR signaling	ERBB2, EGFR	10184653
Afatinib_1032	NUBPL	-0.0235107	0.60402	BIBW2992, Tovok, Gilotrif	EGFR signaling	ERBB2, EGFR	10184653
Afatinib_1032	VPS37A	0.0149264	0.751917	BIBW2992, Tovok, Gilotrif	EGFR signaling	ERBB2, EGFR	10184653
Afatinib_1032	AIFM1	-0.076185	0.05803	BIBW2992, Tovok, Gilotrif	EGFR signaling	ERBB2, EGFR	10184653
Afatinib_1032	MS4A1	-0.1538	4.76e-05	BIBW2992, Tovok, Gilotrif	EGFR signaling	ERBB2, EGFR	10184653
Afatinib_1032	NDUFS2	-0.0233721	0.606363	BIBW2992, Tovok, Gilotrif	EGFR signaling	ERBB2, EGFR	10184653
Afatinib_1032	GNE	0.123261	0.0013499	BIBW2992, Tovok, Gilotrif	EGFR signaling	ERBB2, EGFR	10184653
Afatinib_1032	NFIA	-0.0698899	0.0848701	BIBW2992, Tovok, Gilotrif	EGFR signaling	ERBB2, EGFR	10184653
Afatinib_1032	COX18	-0.200848	6.03e-08	BIBW2992, Tovok, Gilotrif	EGFR signaling	ERBB2, EGFR	10184653
Afatinib_1032	PRKCD	-0.145303	0.000129503	BIBW2992, Tovok, Gilotrif	EGFR signaling	ERBB2, EGFR	10184653
Afatinib_1032	HMGB2	-0.166552	9.4e-06	BIBW2992, Tovok, Gilotrif	EGFR signaling	ERBB2, EGFR	10184653
Afatinib_1032	SLC35A1	-0.173546	3.61e-06	BIBW2992, Tovok, Gilotrif	EGFR signaling	ERBB2, EGFR	10184653
Afatinib_1032	NDUFB6	0.039413	0.361272	BIBW2992, Tovok, Gilotrif	EGFR signaling	ERBB2, EGFR	10184653
Afatinib_1032	OTUB1	-0.00746357	0.877959	BIBW2992, Tovok, Gilotrif	EGFR signaling	ERBB2, EGFR	10184653
Afatinib_1032	NDUFV1	-0.131713	0.000574661	BIBW2992, Tovok, Gilotrif	EGFR signaling	ERBB2, EGFR	10184653
Afatinib_1032	RHOH	-0.237018	1.01e-10	BIBW2992, Tovok, Gilotrif	EGFR signaling	ERBB2, EGFR	10184653
Afatinib_1032	C1GALT1C1	0.223343	1.29e-09	BIBW2992, Tovok, Gilotrif	EGFR signaling	ERBB2, EGFR	10184653
Afatinib_1032	PTEN	-0.144374	0.000143825	BIBW2992, Tovok, Gilotrif	EGFR signaling	ERBB2, EGFR	10184653
Afatinib_1032	SMARCC1	-0.193145	2.03e-07	BIBW2992, Tovok, Gilotrif	EGFR signaling	ERBB2, EGFR	10184653
Afatinib_1032	PDE12	-0.0717052	0.0764792	BIBW2992, Tovok, Gilotrif	EGFR signaling	ERBB2, EGFR	10184653
Afatinib_1032	LIPT2	-0.135453	0.000386552	BIBW2992, Tovok, Gilotrif	EGFR signaling	ERBB2, EGFR	10184653
Afatinib_1032	NDUFAF3	0.174377	3.21e-06	BIBW2992, Tovok, Gilotrif	EGFR signaling	ERBB2, EGFR	10184653
Afatinib_1032	GTPBP6	-0.0723307	0.0736568	BIBW2992, Tovok, Gilotrif	EGFR signaling	ERBB2, EGFR	10184653
Afatinib_1032	ZBTB7A	-0.0609494	0.138168	BIBW2992, Tovok, Gilotrif	EGFR signaling	ERBB2, EGFR	10184653
Afatinib_1032	SAMD4B	0.0977026	0.0128199	BIBW2992, Tovok, Gilotrif	EGFR signaling	ERBB2, EGFR	10184653
Afatinib_1032	HMHA1	-0.215696	4.96e-09	BIBW2992, Tovok, Gilotrif	EGFR signaling	ERBB2, EGFR	10184653
Afatinib_1032	YBEY	-0.0434671	0.308333	BIBW2992, Tovok, Gilotrif	EGFR signaling	ERBB2, EGFR	10184653
Afatinib_1032	CMC1	-0.016635	0.72215	BIBW2992, Tovok, Gilotrif	EGFR signaling	ERBB2, EGFR	10184653
Afatinib_1032	HMGB1	-0.2195	2.56e-09	BIBW2992, Tovok, Gilotrif	EGFR signaling	ERBB2, EGFR	10184653
Afatinib_1032	CD47	-0.104302	0.00751081	BIBW2992, Tovok, Gilotrif	EGFR signaling	ERBB2, EGFR	10184653
Afatinib_1032	LDB1	-0.170556	5.48e-06	BIBW2992, Tovok, Gilotrif	EGFR signaling	ERBB2, EGFR	10184653
Afatinib_1032	C17orf89	-0.022275	0.625826	BIBW2992, Tovok, Gilotrif	EGFR signaling	ERBB2, EGFR	10184653
Afatinib_1032	HMBS	-0.0205008	0.655974	BIBW2992, Tovok, Gilotrif	EGFR signaling	ERBB2, EGFR	10184653
Staurosporine_1034	NDUFAF7	-0.0245155	0.595362	-	RTK signaling	Broad spectrum kinase inhibitor	several
Staurosporine_1034	QPCTL	-0.0634718	0.129629	-	RTK signaling	Broad spectrum kinase inhibitor	several
Staurosporine_1034	POU2F2	-0.198221	1.7e-07	-	RTK signaling	Broad spectrum kinase inhibitor	several
Staurosporine_1034	SLC39A9	0.018056	0.704366	-	RTK signaling	Broad spectrum kinase inhibitor	several
Staurosporine_1034	ARID1B	-0.090072	0.0259957	-	RTK signaling	Broad spectrum kinase inhibitor	several
Staurosporine_1034	CS	0.00629942	0.899456	-	RTK signaling	Broad spectrum kinase inhibitor	several
Staurosporine_1034	NDUFB4	0.0118834	0.808765	-	RTK signaling	Broad spectrum kinase inhibitor	several
Staurosporine_1034	ELOVL1	0.118012	0.00277813	-	RTK signaling	Broad spectrum kinase inhibitor	several
Staurosporine_1034	SPI1	-0.0546167	0.199043	-	RTK signaling	Broad spectrum kinase inhibitor	several
Staurosporine_1034	WDR1	-0.120889	0.00214102	-	RTK signaling	Broad spectrum kinase inhibitor	several
Staurosporine_1034	ACTB	-0.150898	9.64e-05	-	RTK signaling	Broad spectrum kinase inhibitor	several
Staurosporine_1034	UBE2K	-0.0608164	0.148141	-	RTK signaling	Broad spectrum kinase inhibitor	several
Staurosporine_1034	PTPRC	-0.148076	0.000132489	-	RTK signaling	Broad spectrum kinase inhibitor	several
Staurosporine_1034	STARD7	0.0748498	0.0692824	-	RTK signaling	Broad spectrum kinase inhibitor	several
Staurosporine_1034	TMEM38B	0.00956795	0.846403	-	RTK signaling	Broad spectrum kinase inhibitor	several
Staurosporine_1034	NANS	0.0285569	0.53038	-	RTK signaling	Broad spectrum kinase inhibitor	several
Staurosporine_1034	SLC25A1	0.063354	0.130406	-	RTK signaling	Broad spectrum kinase inhibitor	several
Staurosporine_1034	STK4	-0.181128	2.06e-06	-	RTK signaling	Broad spectrum kinase inhibitor	several
Staurosporine_1034	NDUFAF5	0.0265862	0.562462	-	RTK signaling	Broad spectrum kinase inhibitor	several
Staurosporine_1034	APMAP	0.0347441	0.437511	-	RTK signaling	Broad spectrum kinase inhibitor	several
Staurosporine_1034	ATP5SL	-0.0607553	0.148626	-	RTK signaling	Broad spectrum kinase inhibitor	several
Staurosporine_1034	C1GALT1	-0.0385855	0.383213	-	RTK signaling	Broad spectrum kinase inhibitor	several
Staurosporine_1034	UBE2D3	-0.0824456	0.0433037	-	RTK signaling	Broad spectrum kinase inhibitor	several
Staurosporine_1034	NDUFC1	0.123133	0.00173843	-	RTK signaling	Broad spectrum kinase inhibitor	several
Staurosporine_1034	NDUFS8	0.0722987	0.0804221	-	RTK signaling	Broad spectrum kinase inhibitor	several
Staurosporine_1034	CMAS	0.0925795	0.0217895	-	RTK signaling	Broad spectrum kinase inhibitor	several
Staurosporine_1034	TIMMDC1	0.0336688	0.453761	-	RTK signaling	Broad spectrum kinase inhibitor	several
Staurosporine_1034	PDCD10	0.0240824	0.602505	-	RTK signaling	Broad spectrum kinase inhibitor	several
Staurosporine_1034	NDUFS7	-0.0522752	0.221393	-	RTK signaling	Broad spectrum kinase inhibitor	several
Staurosporine_1034	MECR	-0.0098062	0.84249	-	RTK signaling	Broad spectrum kinase inhibitor	several
Staurosporine_1034	ARID1A	-0.118314	0.00270465	-	RTK signaling	Broad spectrum kinase inhibitor	several
Staurosporine_1034	NDUFA8	0.145567	0.000174958	-	RTK signaling	Broad spectrum kinase inhibitor	several
Staurosporine_1034	MTIF3	-0.0243962	0.59727	-	RTK signaling	Broad spectrum kinase inhibitor	several
Staurosporine_1034	NDUFA1	0.0546517	0.19879	-	RTK signaling	Broad spectrum kinase inhibitor	several
Staurosporine_1034	UBR4	-0.0581646	0.168633	-	RTK signaling	Broad spectrum kinase inhibitor	several
Staurosporine_1034	GTPBP3	-0.0918987	0.0228736	-	RTK signaling	Broad spectrum kinase inhibitor	several
Staurosporine_1034	RTN4IP1	-0.0325196	0.470654	-	RTK signaling	Broad spectrum kinase inhibitor	several
Staurosporine_1034	CHMP1A	0.0592553	0.160076	-	RTK signaling	Broad spectrum kinase inhibitor	several
Staurosporine_1034	GRSF1	-0.00513659	0.918159	-	RTK signaling	Broad spectrum kinase inhibitor	several
Staurosporine_1034	NXT1	-0.16424	1.95e-05	-	RTK signaling	Broad spectrum kinase inhibitor	several
Staurosporine_1034	MTO1	-0.168865	1.08e-05	-	RTK signaling	Broad spectrum kinase inhibitor	several
Staurosporine_1034	CAB39	-0.062087	0.138969	-	RTK signaling	Broad spectrum kinase inhibitor	several
Staurosporine_1034	COX5B	0.132205	0.000720611	-	RTK signaling	Broad spectrum kinase inhibitor	several
Staurosporine_1034	TACO1	0.162425	2.45e-05	-	RTK signaling	Broad spectrum kinase inhibitor	several
Staurosporine_1034	FDX1	-0.00240474	0.961961	-	RTK signaling	Broad spectrum kinase inhibitor	several
Staurosporine_1034	ADAM10	-0.040268	0.360711	-	RTK signaling	Broad spectrum kinase inhibitor	several
Staurosporine_1034	SS18	0.0420586	0.337457	-	RTK signaling	Broad spectrum kinase inhibitor	several
Staurosporine_1034	NDUFS6	0.0570818	0.17748	-	RTK signaling	Broad spectrum kinase inhibitor	several
Staurosporine_1034	NDUFB11	0.0952439	0.0179418	-	RTK signaling	Broad spectrum kinase inhibitor	several
Staurosporine_1034	NDUFB9	0.0995603	0.0129687	-	RTK signaling	Broad spectrum kinase inhibitor	several
Staurosporine_1034	ALAD	0.0111583	0.820411	-	RTK signaling	Broad spectrum kinase inhibitor	several
Staurosporine_1034	FOXO1	-0.0166336	0.727932	-	RTK signaling	Broad spectrum kinase inhibitor	several
Staurosporine_1034	NUBPL	0.124706	0.00149645	-	RTK signaling	Broad spectrum kinase inhibitor	several
Staurosporine_1034	VPS37A	-0.0854392	0.0356057	-	RTK signaling	Broad spectrum kinase inhibitor	several
Staurosporine_1034	AIFM1	0.0608218	0.148109	-	RTK signaling	Broad spectrum kinase inhibitor	several
Staurosporine_1034	MS4A1	-0.10275	0.0101273	-	RTK signaling	Broad spectrum kinase inhibitor	several
Staurosporine_1034	NDUFS2	0.076233	0.0637413	-	RTK signaling	Broad spectrum kinase inhibitor	several
Staurosporine_1034	GNE	-0.00553031	0.911693	-	RTK signaling	Broad spectrum kinase inhibitor	several
Staurosporine_1034	NFIA	0.184647	1.26e-06	-	RTK signaling	Broad spectrum kinase inhibitor	several
Staurosporine_1034	COX18	-0.109584	0.00578184	-	RTK signaling	Broad spectrum kinase inhibitor	several
Staurosporine_1034	PRKCD	0.0402955	0.360385	-	RTK signaling	Broad spectrum kinase inhibitor	several
Staurosporine_1034	HMGB2	-0.150566	0.000100016	-	RTK signaling	Broad spectrum kinase inhibitor	several
Staurosporine_1034	SLC35A1	0.0695462	0.0939205	-	RTK signaling	Broad spectrum kinase inhibitor	several
Staurosporine_1034	NDUFB6	-0.0541453	0.203296	-	RTK signaling	Broad spectrum kinase inhibitor	several
Staurosporine_1034	OTUB1	-0.1223	0.00188073	-	RTK signaling	Broad spectrum kinase inhibitor	several
Staurosporine_1034	NDUFV1	0.0276002	0.546012	-	RTK signaling	Broad spectrum kinase inhibitor	several
Staurosporine_1034	RHOH	-0.0660345	0.113523	-	RTK signaling	Broad spectrum kinase inhibitor	several
Staurosporine_1034	C1GALT1C1	0.0341674	0.445998	-	RTK signaling	Broad spectrum kinase inhibitor	several
Staurosporine_1034	PTEN	-0.155087	5.92e-05	-	RTK signaling	Broad spectrum kinase inhibitor	several
Staurosporine_1034	SMARCC1	-0.116857	0.00307584	-	RTK signaling	Broad spectrum kinase inhibitor	several
Staurosporine_1034	PDE12	-0.0632917	0.130803	-	RTK signaling	Broad spectrum kinase inhibitor	several
Staurosporine_1034	LIPT2	0.167473	1.29e-05	-	RTK signaling	Broad spectrum kinase inhibitor	several
Staurosporine_1034	NDUFAF3	0.00976084	0.843306	-	RTK signaling	Broad spectrum kinase inhibitor	several
Staurosporine_1034	GTPBP6	-0.0372702	0.401505	-	RTK signaling	Broad spectrum kinase inhibitor	several
Staurosporine_1034	ZBTB7A	0.0110558	0.822107	-	RTK signaling	Broad spectrum kinase inhibitor	several
Staurosporine_1034	SAMD4B	0.101191	0.0114389	-	RTK signaling	Broad spectrum kinase inhibitor	several
Staurosporine_1034	HMHA1	-0.0944559	0.0190194	-	RTK signaling	Broad spectrum kinase inhibitor	several
Staurosporine_1034	YBEY	-0.0256683	0.577133	-	RTK signaling	Broad spectrum kinase inhibitor	several
Staurosporine_1034	CMC1	-0.0853478	0.0358042	-	RTK signaling	Broad spectrum kinase inhibitor	several
Staurosporine_1034	HMGB1	-0.0771145	0.0603876	-	RTK signaling	Broad spectrum kinase inhibitor	several
Staurosporine_1034	CD47	-0.126679	0.00123999	-	RTK signaling	Broad spectrum kinase inhibitor	several
Staurosporine_1034	LDB1	-0.0359371	0.419948	-	RTK signaling	Broad spectrum kinase inhibitor	several
Staurosporine_1034	C17orf89	0.0570031	0.178159	-	RTK signaling	Broad spectrum kinase inhibitor	several
Staurosporine_1034	HMBS	-0.00286228	0.954339	-	RTK signaling	Broad spectrum kinase inhibitor	several
PLX-4720_1036	NDUFAF7	-0.117859	0.00236921	PLX4720, PLX 4720	ERK MAPK signaling	BRAF	24180719
PLX-4720_1036	QPCTL	-0.161939	1.88e-05	PLX4720, PLX 4720	ERK MAPK signaling	BRAF	24180719
PLX-4720_1036	POU2F2	-0.190474	3.47e-07	PLX4720, PLX 4720	ERK MAPK signaling	BRAF	24180719
PLX-4720_1036	SLC39A9	0.0503838	0.231944	PLX4720, PLX 4720	ERK MAPK signaling	BRAF	24180719
PLX-4720_1036	ARID1B	-0.091076	0.0218449	PLX4720, PLX 4720	ERK MAPK signaling	BRAF	24180719
PLX-4720_1036	CS	-0.099413	0.0115942	PLX4720, PLX 4720	ERK MAPK signaling	BRAF	24180719
PLX-4720_1036	NDUFB4	-0.020564	0.656529	PLX4720, PLX 4720	ERK MAPK signaling	BRAF	24180719
PLX-4720_1036	ELOVL1	0.134729	0.000444228	PLX4720, PLX 4720	ERK MAPK signaling	BRAF	24180719
PLX-4720_1036	SPI1	-0.0800608	0.0464409	PLX4720, PLX 4720	ERK MAPK signaling	BRAF	24180719
PLX-4720_1036	WDR1	-0.0633371	0.123617	PLX4720, PLX 4720	ERK MAPK signaling	BRAF	24180719
PLX-4720_1036	ACTB	-0.0741135	0.0673295	PLX4720, PLX 4720	ERK MAPK signaling	BRAF	24180719
PLX-4720_1036	UBE2K	-0.0112591	0.816142	PLX4720, PLX 4720	ERK MAPK signaling	BRAF	24180719
PLX-4720_1036	PTPRC	-0.19664	1.34e-07	PLX4720, PLX 4720	ERK MAPK signaling	BRAF	24180719
PLX-4720_1036	STARD7	-0.0696417	0.0875694	PLX4720, PLX 4720	ERK MAPK signaling	BRAF	24180719
PLX-4720_1036	TMEM38B	-0.00879699	0.856375	PLX4720, PLX 4720	ERK MAPK signaling	BRAF	24180719
PLX-4720_1036	NANS	0.0397619	0.358976	PLX4720, PLX 4720	ERK MAPK signaling	BRAF	24180719
PLX-4720_1036	SLC25A1	0.0590978	0.15387	PLX4720, PLX 4720	ERK MAPK signaling	BRAF	24180719
PLX-4720_1036	STK4	-0.191265	3.09e-07	PLX4720, PLX 4720	ERK MAPK signaling	BRAF	24180719
PLX-4720_1036	NDUFAF5	-0.0487932	0.248655	PLX4720, PLX 4720	ERK MAPK signaling	BRAF	24180719
PLX-4720_1036	APMAP	0.0622809	0.130832	PLX4720, PLX 4720	ERK MAPK signaling	BRAF	24180719
PLX-4720_1036	ATP5SL	-0.085763	0.0318292	PLX4720, PLX 4720	ERK MAPK signaling	BRAF	24180719
PLX-4720_1036	C1GALT1	0.0842363	0.035286	PLX4720, PLX 4720	ERK MAPK signaling	BRAF	24180719
PLX-4720_1036	UBE2D3	-0.0727975	0.0729853	PLX4720, PLX 4720	ERK MAPK signaling	BRAF	24180719
PLX-4720_1036	NDUFC1	0.0224198	0.624932	PLX4720, PLX 4720	ERK MAPK signaling	BRAF	24180719
PLX-4720_1036	NDUFS8	0.112853	0.00374061	PLX4720, PLX 4720	ERK MAPK signaling	BRAF	24180719
PLX-4720_1036	CMAS	-0.0144888	0.760185	PLX4720, PLX 4720	ERK MAPK signaling	BRAF	24180719
PLX-4720_1036	TIMMDC1	-0.028215	0.528573	PLX4720, PLX 4720	ERK MAPK signaling	BRAF	24180719
PLX-4720_1036	PDCD10	0.0509918	0.225793	PLX4720, PLX 4720	ERK MAPK signaling	BRAF	24180719
PLX-4720_1036	NDUFS7	-0.142313	0.000194092	PLX4720, PLX 4720	ERK MAPK signaling	BRAF	24180719
PLX-4720_1036	MECR	-0.0937339	0.0179418	PLX4720, PLX 4720	ERK MAPK signaling	BRAF	24180719
PLX-4720_1036	ARID1A	-0.154654	4.65e-05	PLX4720, PLX 4720	ERK MAPK signaling	BRAF	24180719
PLX-4720_1036	NDUFA8	0.086188	0.0309102	PLX4720, PLX 4720	ERK MAPK signaling	BRAF	24180719
PLX-4720_1036	MTIF3	-0.0259159	0.566512	PLX4720, PLX 4720	ERK MAPK signaling	BRAF	24180719
PLX-4720_1036	NDUFA1	-0.0209479	0.64992	PLX4720, PLX 4720	ERK MAPK signaling	BRAF	24180719
PLX-4720_1036	UBR4	-0.12108	0.00175561	PLX4720, PLX 4720	ERK MAPK signaling	BRAF	24180719
PLX-4720_1036	GTPBP3	-0.162221	1.82e-05	PLX4720, PLX 4720	ERK MAPK signaling	BRAF	24180719
PLX-4720_1036	RTN4IP1	-0.111064	0.00437337	PLX4720, PLX 4720	ERK MAPK signaling	BRAF	24180719
PLX-4720_1036	CHMP1A	0.0856075	0.0321687	PLX4720, PLX 4720	ERK MAPK signaling	BRAF	24180719
PLX-4720_1036	GRSF1	-0.126893	0.000997322	PLX4720, PLX 4720	ERK MAPK signaling	BRAF	24180719
PLX-4720_1036	NXT1	-0.101116	0.0101324	PLX4720, PLX 4720	ERK MAPK signaling	BRAF	24180719
PLX-4720_1036	MTO1	-0.139337	0.000269748	PLX4720, PLX 4720	ERK MAPK signaling	BRAF	24180719
PLX-4720_1036	CAB39	-0.0170678	0.716357	PLX4720, PLX 4720	ERK MAPK signaling	BRAF	24180719
PLX-4720_1036	COX5B	0.00362517	0.94198	PLX4720, PLX 4720	ERK MAPK signaling	BRAF	24180719
PLX-4720_1036	TACO1	0.0532088	0.204046	PLX4720, PLX 4720	ERK MAPK signaling	BRAF	24180719
PLX-4720_1036	FDX1	0.00111406	0.981904	PLX4720, PLX 4720	ERK MAPK signaling	BRAF	24180719
PLX-4720_1036	ADAM10	0.0166111	0.723648	PLX4720, PLX 4720	ERK MAPK signaling	BRAF	24180719
PLX-4720_1036	SS18	0.102559	0.00901532	PLX4720, PLX 4720	ERK MAPK signaling	BRAF	24180719
PLX-4720_1036	NDUFS6	0.0623448	0.130414	PLX4720, PLX 4720	ERK MAPK signaling	BRAF	24180719
PLX-4720_1036	NDUFB11	-0.0263124	0.560088	PLX4720, PLX 4720	ERK MAPK signaling	BRAF	24180719
PLX-4720_1036	NDUFB9	-0.00205437	0.966623	PLX4720, PLX 4720	ERK MAPK signaling	BRAF	24180719
PLX-4720_1036	ALAD	-0.0829418	0.0384675	PLX4720, PLX 4720	ERK MAPK signaling	BRAF	24180719
PLX-4720_1036	FOXO1	-0.0869212	0.0293366	PLX4720, PLX 4720	ERK MAPK signaling	BRAF	24180719
PLX-4720_1036	NUBPL	0.0994529	0.0115664	PLX4720, PLX 4720	ERK MAPK signaling	BRAF	24180719
PLX-4720_1036	VPS37A	-0.0885222	0.0262295	PLX4720, PLX 4720	ERK MAPK signaling	BRAF	24180719
PLX-4720_1036	AIFM1	-0.10234	0.00917567	PLX4720, PLX 4720	ERK MAPK signaling	BRAF	24180719
PLX-4720_1036	MS4A1	-0.147922	0.000103276	PLX4720, PLX 4720	ERK MAPK signaling	BRAF	24180719
PLX-4720_1036	NDUFS2	-0.0423682	0.324322	PLX4720, PLX 4720	ERK MAPK signaling	BRAF	24180719
PLX-4720_1036	GNE	-0.0407654	0.345391	PLX4720, PLX 4720	ERK MAPK signaling	BRAF	24180719
PLX-4720_1036	NFIA	0.128118	0.000882649	PLX4720, PLX 4720	ERK MAPK signaling	BRAF	24180719
PLX-4720_1036	COX18	-0.181929	1.23e-06	PLX4720, PLX 4720	ERK MAPK signaling	BRAF	24180719
PLX-4720_1036	PRKCD	-0.107227	0.00609822	PLX4720, PLX 4720	ERK MAPK signaling	BRAF	24180719
PLX-4720_1036	HMGB2	-0.0981457	0.0128095	PLX4720, PLX 4720	ERK MAPK signaling	BRAF	24180719
PLX-4720_1036	SLC35A1	0.0805755	0.0449563	PLX4720, PLX 4720	ERK MAPK signaling	BRAF	24180719
PLX-4720_1036	NDUFB6	0.0273845	0.54194	PLX4720, PLX 4720	ERK MAPK signaling	BRAF	24180719
PLX-4720_1036	OTUB1	-0.096671	0.0143618	PLX4720, PLX 4720	ERK MAPK signaling	BRAF	24180719
PLX-4720_1036	NDUFV1	-0.0342696	0.436343	PLX4720, PLX 4720	ERK MAPK signaling	BRAF	24180719
PLX-4720_1036	RHOH	-0.166399	1.05e-05	PLX4720, PLX 4720	ERK MAPK signaling	BRAF	24180719
PLX-4720_1036	C1GALT1C1	0.137152	0.000343058	PLX4720, PLX 4720	ERK MAPK signaling	BRAF	24180719
PLX-4720_1036	PTEN	-0.0515653	0.220151	PLX4720, PLX 4720	ERK MAPK signaling	BRAF	24180719
PLX-4720_1036	SMARCC1	-0.166824	9.97e-06	PLX4720, PLX 4720	ERK MAPK signaling	BRAF	24180719
PLX-4720_1036	PDE12	-0.0912383	0.0216014	PLX4720, PLX 4720	ERK MAPK signaling	BRAF	24180719
PLX-4720_1036	LIPT2	0.0931099	0.0188178	PLX4720, PLX 4720	ERK MAPK signaling	BRAF	24180719
PLX-4720_1036	NDUFAF3	-0.0594846	0.150919	PLX4720, PLX 4720	ERK MAPK signaling	BRAF	24180719
PLX-4720_1036	GTPBP6	-0.10499	0.00736256	PLX4720, PLX 4720	ERK MAPK signaling	BRAF	24180719
PLX-4720_1036	ZBTB7A	0.0186887	0.687749	PLX4720, PLX 4720	ERK MAPK signaling	BRAF	24180719
PLX-4720_1036	SAMD4B	0.0436925	0.307905	PLX4720, PLX 4720	ERK MAPK signaling	BRAF	24180719
PLX-4720_1036	HMHA1	-0.110487	0.00459924	PLX4720, PLX 4720	ERK MAPK signaling	BRAF	24180719
PLX-4720_1036	YBEY	-0.0940735	0.0174956	PLX4720, PLX 4720	ERK MAPK signaling	BRAF	24180719
PLX-4720_1036	CMC1	-0.146285	0.000124674	PLX4720, PLX 4720	ERK MAPK signaling	BRAF	24180719
PLX-4720_1036	HMGB1	-0.0865541	0.0301132	PLX4720, PLX 4720	ERK MAPK signaling	BRAF	24180719
PLX-4720_1036	CD47	-0.076516	0.058034	PLX4720, PLX 4720	ERK MAPK signaling	BRAF	24180719
PLX-4720_1036	LDB1	-0.127344	0.000954593	PLX4720, PLX 4720	ERK MAPK signaling	BRAF	24180719
PLX-4720_1036	C17orf89	0.0317508	0.474057	PLX4720, PLX 4720	ERK MAPK signaling	BRAF	24180719
PLX-4720_1036	HMBS	-0.0134017	0.778045	PLX4720, PLX 4720	ERK MAPK signaling	BRAF	24180719
NU7441_1038	NDUFAF7	0.0316836	0.877724	KU-57788, NU-7432, NU-7741	Genome integrity	DNAPK	11327430
NU7441_1038	QPCTL	-0.0893848	0.645318	KU-57788, NU-7432, NU-7741	Genome integrity	DNAPK	11327430
NU7441_1038	POU2F2	-0.0889223	0.647203	KU-57788, NU-7432, NU-7741	Genome integrity	DNAPK	11327430
NU7441_1038	SLC39A9	-0.0849907	0.662341	KU-57788, NU-7432, NU-7741	Genome integrity	DNAPK	11327430
NU7441_1038	ARID1B	-0.0395467	0.846993	KU-57788, NU-7432, NU-7741	Genome integrity	DNAPK	11327430
NU7441_1038	CS	0.117021	0.534603	KU-57788, NU-7432, NU-7741	Genome integrity	DNAPK	11327430
NU7441_1038	NDUFB4	0.0619796	0.756424	KU-57788, NU-7432, NU-7741	Genome integrity	DNAPK	11327430
NU7441_1038	ELOVL1	0.141536	0.444507	KU-57788, NU-7432, NU-7741	Genome integrity	DNAPK	11327430
NU7441_1038	SPI1	0.0213922	0.918017	KU-57788, NU-7432, NU-7741	Genome integrity	DNAPK	11327430
NU7441_1038	WDR1	0.0323774	0.874599	KU-57788, NU-7432, NU-7741	Genome integrity	DNAPK	11327430
NU7441_1038	ACTB	-0.0107539	0.958775	KU-57788, NU-7432, NU-7741	Genome integrity	DNAPK	11327430
NU7441_1038	UBE2K	0.107886	0.570908	KU-57788, NU-7432, NU-7741	Genome integrity	DNAPK	11327430
NU7441_1038	PTPRC	-0.0898474	0.643435	KU-57788, NU-7432, NU-7741	Genome integrity	DNAPK	11327430
NU7441_1038	STARD7	-0.108927	0.566687	KU-57788, NU-7432, NU-7741	Genome integrity	DNAPK	11327430
NU7441_1038	TMEM38B	-0.296253	0.077607	KU-57788, NU-7432, NU-7741	Genome integrity	DNAPK	11327430
NU7441_1038	NANS	-0.0660268	0.740154	KU-57788, NU-7432, NU-7741	Genome integrity	DNAPK	11327430
NU7441_1038	SLC25A1	-0.181082	0.312929	KU-57788, NU-7432, NU-7741	Genome integrity	DNAPK	11327430
NU7441_1038	STK4	-0.0409343	0.841582	KU-57788, NU-7432, NU-7741	Genome integrity	DNAPK	11327430
NU7441_1038	NDUFAF5	-0.110661	0.560045	KU-57788, NU-7432, NU-7741	Genome integrity	DNAPK	11327430
NU7441_1038	APMAP	-0.15229	0.406525	KU-57788, NU-7432, NU-7741	Genome integrity	DNAPK	11327430
NU7441_1038	ATP5SL	0.0370028	0.85662	KU-57788, NU-7432, NU-7741	Genome integrity	DNAPK	11327430
NU7441_1038	C1GALT1	-0.111124	0.558357	KU-57788, NU-7432, NU-7741	Genome integrity	DNAPK	11327430
NU7441_1038	UBE2D3	0.325393	0.0491018	KU-57788, NU-7432, NU-7741	Genome integrity	DNAPK	11327430
NU7441_1038	NDUFC1	0.136679	0.461932	KU-57788, NU-7432, NU-7741	Genome integrity	DNAPK	11327430
NU7441_1038	NDUFS8	-0.0573543	0.774511	KU-57788, NU-7432, NU-7741	Genome integrity	DNAPK	11327430
NU7441_1038	CMAS	0.0132979	0.948586	KU-57788, NU-7432, NU-7741	Genome integrity	DNAPK	11327430
NU7441_1038	TIMMDC1	-0.00670675	0.97379	KU-57788, NU-7432, NU-7741	Genome integrity	DNAPK	11327430
NU7441_1038	PDCD10	0.0546947	0.785724	KU-57788, NU-7432, NU-7741	Genome integrity	DNAPK	11327430
NU7441_1038	NDUFS7	-0.183742	0.30478	KU-57788, NU-7432, NU-7741	Genome integrity	DNAPK	11327430
NU7441_1038	MECR	0.0704209	0.722056	KU-57788, NU-7432, NU-7741	Genome integrity	DNAPK	11327430
NU7441_1038	ARID1A	0.00971323	0.962806	KU-57788, NU-7432, NU-7741	Genome integrity	DNAPK	11327430
NU7441_1038	NDUFA8	0.200046	0.258266	KU-57788, NU-7432, NU-7741	Genome integrity	DNAPK	11327430
NU7441_1038	MTIF3	-0.0766651	0.696741	KU-57788, NU-7432, NU-7741	Genome integrity	DNAPK	11327430
NU7441_1038	NDUFA1	-0.205828	0.243144	KU-57788, NU-7432, NU-7741	Genome integrity	DNAPK	11327430
NU7441_1038	UBR4	0.00323774	0.987279	KU-57788, NU-7432, NU-7741	Genome integrity	DNAPK	11327430
NU7441_1038	GTPBP3	0.0973636	0.612524	KU-57788, NU-7432, NU-7741	Genome integrity	DNAPK	11327430
NU7441_1038	RTN4IP1	0.143964	0.435848	KU-57788, NU-7432, NU-7741	Genome integrity	DNAPK	11327430
NU7441_1038	CHMP1A	0.126735	0.498402	KU-57788, NU-7432, NU-7741	Genome integrity	DNAPK	11327430
NU7441_1038	GRSF1	0.0604764	0.762399	KU-57788, NU-7432, NU-7741	Genome integrity	DNAPK	11327430
NU7441_1038	NXT1	-0.175763	0.329343	KU-57788, NU-7432, NU-7741	Genome integrity	DNAPK	11327430
NU7441_1038	MTO1	-0.283187	0.0937139	KU-57788, NU-7432, NU-7741	Genome integrity	DNAPK	11327430
NU7441_1038	CAB39	-0.155874	0.394366	KU-57788, NU-7432, NU-7741	Genome integrity	DNAPK	11327430
NU7441_1038	COX5B	-0.0614015	0.75882	KU-57788, NU-7432, NU-7741	Genome integrity	DNAPK	11327430
NU7441_1038	TACO1	0.188599	0.290278	KU-57788, NU-7432, NU-7741	Genome integrity	DNAPK	11327430
NU7441_1038	FDX1	-0.214616	0.22125	KU-57788, NU-7432, NU-7741	Genome integrity	DNAPK	11327430
NU7441_1038	ADAM10	-0.0373497	0.855314	KU-57788, NU-7432, NU-7741	Genome integrity	DNAPK	11327430
NU7441_1038	SS18	0.073543	0.709775	KU-57788, NU-7432, NU-7741	Genome integrity	DNAPK	11327430
NU7441_1038	NDUFS6	-0.00497225	0.980889	KU-57788, NU-7432, NU-7741	Genome integrity	DNAPK	11327430
NU7441_1038	NDUFB11	0.181661	0.311221	KU-57788, NU-7432, NU-7741	Genome integrity	DNAPK	11327430
NU7441_1038	NDUFB9	0.15599	0.393946	KU-57788, NU-7432, NU-7741	Genome integrity	DNAPK	11327430
NU7441_1038	ALAD	0.0134135	0.948193	KU-57788, NU-7432, NU-7741	Genome integrity	DNAPK	11327430
NU7441_1038	FOXO1	0.148705	0.418616	KU-57788, NU-7432, NU-7741	Genome integrity	DNAPK	11327430
NU7441_1038	NUBPL	0.254163	0.138168	KU-57788, NU-7432, NU-7741	Genome integrity	DNAPK	11327430
NU7441_1038	VPS37A	0.0437095	0.83057	KU-57788, NU-7432, NU-7741	Genome integrity	DNAPK	11327430
NU7441_1038	AIFM1	-0.0381591	0.852307	KU-57788, NU-7432, NU-7741	Genome integrity	DNAPK	11327430
NU7441_1038	MS4A1	0.00300648	0.988157	KU-57788, NU-7432, NU-7741	Genome integrity	DNAPK	11327430
NU7441_1038	NDUFS2	0.134829	0.469035	KU-57788, NU-7432, NU-7741	Genome integrity	DNAPK	11327430
NU7441_1038	GNE	-0.285962	0.0899418	KU-57788, NU-7432, NU-7741	Genome integrity	DNAPK	11327430
NU7441_1038	NFIA	0.109274	0.565531	KU-57788, NU-7432, NU-7741	Genome integrity	DNAPK	11327430
NU7441_1038	COX18	-0.281684	0.0957126	KU-57788, NU-7432, NU-7741	Genome integrity	DNAPK	11327430
NU7441_1038	PRKCD	0.196115	0.26881	KU-57788, NU-7432, NU-7741	Genome integrity	DNAPK	11327430
NU7441_1038	HMGB2	0.124653	0.506176	KU-57788, NU-7432, NU-7741	Genome integrity	DNAPK	11327430
NU7441_1038	SLC35A1	0.0464847	0.819685	KU-57788, NU-7432, NU-7741	Genome integrity	DNAPK	11327430
NU7441_1038	NDUFB6	-0.300416	0.0728216	KU-57788, NU-7432, NU-7741	Genome integrity	DNAPK	11327430
NU7441_1038	OTUB1	-0.00450971	0.982676	KU-57788, NU-7432, NU-7741	Genome integrity	DNAPK	11327430
NU7441_1038	NDUFV1	-0.0773589	0.693688	KU-57788, NU-7432, NU-7741	Genome integrity	DNAPK	11327430
NU7441_1038	RHOH	-0.0938945	0.627007	KU-57788, NU-7432, NU-7741	Genome integrity	DNAPK	11327430
NU7441_1038	C1GALT1C1	-0.241212	0.162518	KU-57788, NU-7432, NU-7741	Genome integrity	DNAPK	11327430
NU7441_1038	PTEN	0.138529	0.455904	KU-57788, NU-7432, NU-7741	Genome integrity	DNAPK	11327430
NU7441_1038	SMARCC1	0.139454	0.452357	KU-57788, NU-7432, NU-7741	Genome integrity	DNAPK	11327430
NU7441_1038	PDE12	0.00936633	0.96403	KU-57788, NU-7432, NU-7741	Genome integrity	DNAPK	11327430
NU7441_1038	LIPT2	-0.0225486	0.913423	KU-57788, NU-7432, NU-7741	Genome integrity	DNAPK	11327430
NU7441_1038	NDUFAF3	0.117368	0.53347	KU-57788, NU-7432, NU-7741	Genome integrity	DNAPK	11327430
NU7441_1038	GTPBP6	0.0218548	0.916361	KU-57788, NU-7432, NU-7741	Genome integrity	DNAPK	11327430
NU7441_1038	ZBTB7A	-0.0993293	0.604068	KU-57788, NU-7432, NU-7741	Genome integrity	DNAPK	11327430
NU7441_1038	SAMD4B	0.0640611	0.747949	KU-57788, NU-7432, NU-7741	Genome integrity	DNAPK	11327430
NU7441_1038	HMHA1	-0.324121	0.0500596	KU-57788, NU-7432, NU-7741	Genome integrity	DNAPK	11327430
NU7441_1038	YBEY	-0.0704209	0.722056	KU-57788, NU-7432, NU-7741	Genome integrity	DNAPK	11327430
NU7441_1038	CMC1	-0.122572	0.513732	KU-57788, NU-7432, NU-7741	Genome integrity	DNAPK	11327430
NU7441_1038	HMGB1	-0.167784	0.3551	KU-57788, NU-7432, NU-7741	Genome integrity	DNAPK	11327430
NU7441_1038	CD47	0.0121415	0.95315	KU-57788, NU-7432, NU-7741	Genome integrity	DNAPK	11327430
NU7441_1038	LDB1	0.163506	0.368784	KU-57788, NU-7432, NU-7741	Genome integrity	DNAPK	11327430
NU7441_1038	C17orf89	0.141536	0.444507	KU-57788, NU-7432, NU-7741	Genome integrity	DNAPK	11327430
NU7441_1038	HMBS	-0.167784	0.3551	KU-57788, NU-7432, NU-7741	Genome integrity	DNAPK	11327430
Doramapimod_1042	NDUFAF7	0.245143	0.160065	BIRB-796, BIRB 796	JNK and p38 signaling	p38, JNK2	156422
Doramapimod_1042	QPCTL	-0.0490287	0.812133	BIRB-796, BIRB 796	JNK and p38 signaling	p38, JNK2	156422
Doramapimod_1042	POU2F2	-0.106876	0.579194	BIRB-796, BIRB 796	JNK and p38 signaling	p38, JNK2	156422
Doramapimod_1042	SLC39A9	-0.187296	0.300083	BIRB-796, BIRB 796	JNK and p38 signaling	p38, JNK2	156422
Doramapimod_1042	ARID1B	-0.286093	0.0939743	BIRB-796, BIRB 796	JNK and p38 signaling	p38, JNK2	156422
Doramapimod_1042	CS	-0.177675	0.329529	BIRB-796, BIRB 796	JNK and p38 signaling	p38, JNK2	156422
Doramapimod_1042	NDUFB4	-0.120691	0.525633	BIRB-796, BIRB 796	JNK and p38 signaling	p38, JNK2	156422
Doramapimod_1042	ELOVL1	0.24983	0.151057	BIRB-796, BIRB 796	JNK and p38 signaling	p38, JNK2	156422
Doramapimod_1042	SPI1	-0.176935	0.331826	BIRB-796, BIRB 796	JNK and p38 signaling	p38, JNK2	156422
Doramapimod_1042	WDR1	0.00252852	0.990077	BIRB-796, BIRB 796	JNK and p38 signaling	p38, JNK2	156422
Doramapimod_1042	ACTB	0.108726	0.57228	BIRB-796, BIRB 796	JNK and p38 signaling	p38, JNK2	156422
Doramapimod_1042	UBE2K	0.107123	0.578257	BIRB-796, BIRB 796	JNK and p38 signaling	p38, JNK2	156422
Doramapimod_1042	PTPRC	-0.209251	0.240358	BIRB-796, BIRB 796	JNK and p38 signaling	p38, JNK2	156422
Doramapimod_1042	STARD7	0.0646932	0.748328	BIRB-796, BIRB 796	JNK and p38 signaling	p38, JNK2	156422
Doramapimod_1042	TMEM38B	-0.207154	0.245593	BIRB-796, BIRB 796	JNK and p38 signaling	p38, JNK2	156422
Doramapimod_1042	NANS	-0.0712303	0.722056	BIRB-796, BIRB 796	JNK and p38 signaling	p38, JNK2	156422
Doramapimod_1042	SLC25A1	-0.346161	0.0367334	BIRB-796, BIRB 796	JNK and p38 signaling	p38, JNK2	156422
Doramapimod_1042	STK4	0.113414	0.554124	BIRB-796, BIRB 796	JNK and p38 signaling	p38, JNK2	156422
Doramapimod_1042	NDUFAF5	-0.108726	0.57228	BIRB-796, BIRB 796	JNK and p38 signaling	p38, JNK2	156422
Doramapimod_1042	APMAP	-0.139932	0.456405	BIRB-796, BIRB 796	JNK and p38 signaling	p38, JNK2	156422
Doramapimod_1042	ATP5SL	-0.15461	0.404548	BIRB-796, BIRB 796	JNK and p38 signaling	p38, JNK2	156422
Doramapimod_1042	C1GALT1	0.288807	0.0902934	BIRB-796, BIRB 796	JNK and p38 signaling	p38, JNK2	156422
Doramapimod_1042	UBE2D3	0.352575	0.0328998	BIRB-796, BIRB 796	JNK and p38 signaling	p38, JNK2	156422
Doramapimod_1042	NDUFC1	-0.145483	0.436223	BIRB-796, BIRB 796	JNK and p38 signaling	p38, JNK2	156422
Doramapimod_1042	NDUFS8	-0.0331175	0.873139	BIRB-796, BIRB 796	JNK and p38 signaling	p38, JNK2	156422
Doramapimod_1042	CMAS	-0.138575	0.460856	BIRB-796, BIRB 796	JNK and p38 signaling	p38, JNK2	156422
Doramapimod_1042	TIMMDC1	-0.0290472	0.889314	BIRB-796, BIRB 796	JNK and p38 signaling	p38, JNK2	156422
Doramapimod_1042	PDCD10	0.0819611	0.67815	BIRB-796, BIRB 796	JNK and p38 signaling	p38, JNK2	156422
Doramapimod_1042	NDUFS7	-0.342584	0.0390895	BIRB-796, BIRB 796	JNK and p38 signaling	p38, JNK2	156422
Doramapimod_1042	MECR	0.154857	0.403834	BIRB-796, BIRB 796	JNK and p38 signaling	p38, JNK2	156422
Doramapimod_1042	ARID1A	0.0682701	0.734135	BIRB-796, BIRB 796	JNK and p38 signaling	p38, JNK2	156422
Doramapimod_1042	NDUFA8	-0.150663	0.417713	BIRB-796, BIRB 796	JNK and p38 signaling	p38, JNK2	156422
Doramapimod_1042	MTIF3	0.0297872	0.886163	BIRB-796, BIRB 796	JNK and p38 signaling	p38, JNK2	156422
Doramapimod_1042	NDUFA1	-0.06716	0.738607	BIRB-796, BIRB 796	JNK and p38 signaling	p38, JNK2	156422
Doramapimod_1042	UBR4	0.308295	0.0678291	BIRB-796, BIRB 796	JNK and p38 signaling	p38, JNK2	156422
Doramapimod_1042	GTPBP3	-0.0608696	0.763442	BIRB-796, BIRB 796	JNK and p38 signaling	p38, JNK2	156422
Doramapimod_1042	RTN4IP1	0.0523589	0.79861	BIRB-796, BIRB 796	JNK and p38 signaling	p38, JNK2	156422
Doramapimod_1042	CHMP1A	0.126364	0.50525	BIRB-796, BIRB 796	JNK and p38 signaling	p38, JNK2	156422
Doramapimod_1042	GRSF1	-0.276472	0.107219	BIRB-796, BIRB 796	JNK and p38 signaling	p38, JNK2	156422
Doramapimod_1042	NXT1	-0.0100524	0.962059	BIRB-796, BIRB 796	JNK and p38 signaling	p38, JNK2	156422
Doramapimod_1042	MTO1	-0.0935553	0.632739	BIRB-796, BIRB 796	JNK and p38 signaling	p38, JNK2	156422
Doramapimod_1042	CAB39	0.0389146	0.850981	BIRB-796, BIRB 796	JNK and p38 signaling	p38, JNK2	156422
Doramapimod_1042	COX5B	0.00117176	0.995449	BIRB-796, BIRB 796	JNK and p38 signaling	p38, JNK2	156422
Doramapimod_1042	TACO1	-0.0352143	0.865176	BIRB-796, BIRB 796	JNK and p38 signaling	p38, JNK2	156422
Doramapimod_1042	FDX1	0.0251002	0.904206	BIRB-796, BIRB 796	JNK and p38 signaling	p38, JNK2	156422
Doramapimod_1042	ADAM10	0.100216	0.604996	BIRB-796, BIRB 796	JNK and p38 signaling	p38, JNK2	156422
Doramapimod_1042	SS18	-0.0920752	0.638771	BIRB-796, BIRB 796	JNK and p38 signaling	p38, JNK2	156422
Doramapimod_1042	NDUFS6	0.181129	0.319077	BIRB-796, BIRB 796	JNK and p38 signaling	p38, JNK2	156422
Doramapimod_1042	NDUFB11	-0.0526056	0.797427	BIRB-796, BIRB 796	JNK and p38 signaling	p38, JNK2	156422
Doramapimod_1042	NDUFB9	-0.112057	0.559526	BIRB-796, BIRB 796	JNK and p38 signaling	p38, JNK2	156422
Doramapimod_1042	ALAD	-0.243787	0.162713	BIRB-796, BIRB 796	JNK and p38 signaling	p38, JNK2	156422
Doramapimod_1042	FOXO1	0.320506	0.056083	BIRB-796, BIRB 796	JNK and p38 signaling	p38, JNK2	156422
Doramapimod_1042	NUBPL	-0.108726	0.57228	BIRB-796, BIRB 796	JNK and p38 signaling	p38, JNK2	156422
Doramapimod_1042	VPS37A	-0.0902251	0.645783	BIRB-796, BIRB 796	JNK and p38 signaling	p38, JNK2	156422
Doramapimod_1042	AIFM1	-0.118594	0.533803	BIRB-796, BIRB 796	JNK and p38 signaling	p38, JNK2	156422
Doramapimod_1042	MS4A1	0.084798	0.667167	BIRB-796, BIRB 796	JNK and p38 signaling	p38, JNK2	156422
Doramapimod_1042	NDUFS2	-0.206167	0.248337	BIRB-796, BIRB 796	JNK and p38 signaling	p38, JNK2	156422
Doramapimod_1042	GNE	0.246007	0.15844	BIRB-796, BIRB 796	JNK and p38 signaling	p38, JNK2	156422
Doramapimod_1042	NFIA	-0.136972	0.466777	BIRB-796, BIRB 796	JNK and p38 signaling	p38, JNK2	156422
Doramapimod_1042	COX18	-0.434228	0.00629233	BIRB-796, BIRB 796	JNK and p38 signaling	p38, JNK2	156422
Doramapimod_1042	PRKCD	-0.182979	0.313321	BIRB-796, BIRB 796	JNK and p38 signaling	p38, JNK2	156422
Doramapimod_1042	HMGB2	0.277829	0.105398	BIRB-796, BIRB 796	JNK and p38 signaling	p38, JNK2	156422
Doramapimod_1042	SLC35A1	-0.28597	0.0941331	BIRB-796, BIRB 796	JNK and p38 signaling	p38, JNK2	156422
Doramapimod_1042	NDUFB6	-0.197286	0.271678	BIRB-796, BIRB 796	JNK and p38 signaling	p38, JNK2	156422
Doramapimod_1042	OTUB1	0.216898	0.221512	BIRB-796, BIRB 796	JNK and p38 signaling	p38, JNK2	156422
Doramapimod_1042	NDUFV1	-0.0463151	0.822279	BIRB-796, BIRB 796	JNK and p38 signaling	p38, JNK2	156422
Doramapimod_1042	RHOH	-0.360099	0.0287585	BIRB-796, BIRB 796	JNK and p38 signaling	p38, JNK2	156422
Doramapimod_1042	C1GALT1C1	0.00462535	0.982396	BIRB-796, BIRB 796	JNK and p38 signaling	p38, JNK2	156422
Doramapimod_1042	PTEN	0.0653099	0.746112	BIRB-796, BIRB 796	JNK and p38 signaling	p38, JNK2	156422
Doramapimod_1042	SMARCC1	0.00783225	0.970293	BIRB-796, BIRB 796	JNK and p38 signaling	p38, JNK2	156422
Doramapimod_1042	PDE12	-0.135368	0.472405	BIRB-796, BIRB 796	JNK and p38 signaling	p38, JNK2	156422
Doramapimod_1042	LIPT2	0.0213999	0.918559	BIRB-796, BIRB 796	JNK and p38 signaling	p38, JNK2	156422
Doramapimod_1042	NDUFAF3	0.0323774	0.876213	BIRB-796, BIRB 796	JNK and p38 signaling	p38, JNK2	156422
Doramapimod_1042	GTPBP6	0.0147394	0.944343	BIRB-796, BIRB 796	JNK and p38 signaling	p38, JNK2	156422
Doramapimod_1042	ZBTB7A	-0.243293	0.163573	BIRB-796, BIRB 796	JNK and p38 signaling	p38, JNK2	156422
Doramapimod_1042	SAMD4B	-0.123158	0.516933	BIRB-796, BIRB 796	JNK and p38 signaling	p38, JNK2	156422
Doramapimod_1042	HMHA1	-0.24724	0.155962	BIRB-796, BIRB 796	JNK and p38 signaling	p38, JNK2	156422
Doramapimod_1042	YBEY	-0.0100524	0.962059	BIRB-796, BIRB 796	JNK and p38 signaling	p38, JNK2	156422
Doramapimod_1042	CMC1	0.178292	0.327621	BIRB-796, BIRB 796	JNK and p38 signaling	p38, JNK2	156422
Doramapimod_1042	HMGB1	-0.317792	0.0585081	BIRB-796, BIRB 796	JNK and p38 signaling	p38, JNK2	156422
Doramapimod_1042	CD47	0.402282	0.0126791	BIRB-796, BIRB 796	JNK and p38 signaling	p38, JNK2	156422
Doramapimod_1042	LDB1	-0.0862781	0.661106	BIRB-796, BIRB 796	JNK and p38 signaling	p38, JNK2	156422
Doramapimod_1042	C17orf89	0.184459	0.309028	BIRB-796, BIRB 796	JNK and p38 signaling	p38, JNK2	156422
Doramapimod_1042	HMBS	0.219488	0.215121	BIRB-796, BIRB 796	JNK and p38 signaling	p38, JNK2	156422
Wee1 Inhibitor_1046	NDUFAF7	-0.177301	4.58e-06	681640, Wee1 Inhibitor	Cell cycle	WEE1, CHEK1	10384072
Wee1 Inhibitor_1046	QPCTL	-0.0869145	0.0344526	681640, Wee1 Inhibitor	Cell cycle	WEE1, CHEK1	10384072
Wee1 Inhibitor_1046	POU2F2	-0.313362	3.78e-17	681640, Wee1 Inhibitor	Cell cycle	WEE1, CHEK1	10384072
Wee1 Inhibitor_1046	SLC39A9	-0.0776136	0.061752	681640, Wee1 Inhibitor	Cell cycle	WEE1, CHEK1	10384072
Wee1 Inhibitor_1046	ARID1B	-0.239559	2.47e-10	681640, Wee1 Inhibitor	Cell cycle	WEE1, CHEK1	10384072
Wee1 Inhibitor_1046	CS	-0.096717	0.0174327	681640, Wee1 Inhibitor	Cell cycle	WEE1, CHEK1	10384072
Wee1 Inhibitor_1046	NDUFB4	-0.0593145	0.164709	681640, Wee1 Inhibitor	Cell cycle	WEE1, CHEK1	10384072
Wee1 Inhibitor_1046	ELOVL1	0.325145	2.08e-18	681640, Wee1 Inhibitor	Cell cycle	WEE1, CHEK1	10384072
Wee1 Inhibitor_1046	SPI1	-0.250476	3.19e-11	681640, Wee1 Inhibitor	Cell cycle	WEE1, CHEK1	10384072
Wee1 Inhibitor_1046	WDR1	0.10784	0.00738424	681640, Wee1 Inhibitor	Cell cycle	WEE1, CHEK1	10384072
Wee1 Inhibitor_1046	ACTB	0.0523448	0.226306	681640, Wee1 Inhibitor	Cell cycle	WEE1, CHEK1	10384072
Wee1 Inhibitor_1046	UBE2K	-0.0859996	0.0365427	681640, Wee1 Inhibitor	Cell cycle	WEE1, CHEK1	10384072
Wee1 Inhibitor_1046	PTPRC	-0.307217	1.65e-16	681640, Wee1 Inhibitor	Cell cycle	WEE1, CHEK1	10384072
Wee1 Inhibitor_1046	STARD7	-0.218724	9.23e-09	681640, Wee1 Inhibitor	Cell cycle	WEE1, CHEK1	10384072
Wee1 Inhibitor_1046	TMEM38B	-0.114823	0.00412477	681640, Wee1 Inhibitor	Cell cycle	WEE1, CHEK1	10384072
Wee1 Inhibitor_1046	NANS	0.118238	0.00305595	681640, Wee1 Inhibitor	Cell cycle	WEE1, CHEK1	10384072
Wee1 Inhibitor_1046	SLC25A1	0.150981	0.000115256	681640, Wee1 Inhibitor	Cell cycle	WEE1, CHEK1	10384072
Wee1 Inhibitor_1046	STK4	-0.348798	4.47e-21	681640, Wee1 Inhibitor	Cell cycle	WEE1, CHEK1	10384072
Wee1 Inhibitor_1046	NDUFAF5	-0.1082	0.00716901	681640, Wee1 Inhibitor	Cell cycle	WEE1, CHEK1	10384072
Wee1 Inhibitor_1046	APMAP	0.254594	1.44e-11	681640, Wee1 Inhibitor	Cell cycle	WEE1, CHEK1	10384072
Wee1 Inhibitor_1046	ATP5SL	-0.136597	0.000535178	681640, Wee1 Inhibitor	Cell cycle	WEE1, CHEK1	10384072
Wee1 Inhibitor_1046	C1GALT1	0.224171	3.71e-09	681640, Wee1 Inhibitor	Cell cycle	WEE1, CHEK1	10384072
Wee1 Inhibitor_1046	UBE2D3	-0.29973	9.53e-16	681640, Wee1 Inhibitor	Cell cycle	WEE1, CHEK1	10384072
Wee1 Inhibitor_1046	NDUFC1	0.0535102	0.215	681640, Wee1 Inhibitor	Cell cycle	WEE1, CHEK1	10384072
Wee1 Inhibitor_1046	NDUFS8	0.16927	1.3e-05	681640, Wee1 Inhibitor	Cell cycle	WEE1, CHEK1	10384072
Wee1 Inhibitor_1046	CMAS	-0.0436896	0.322655	681640, Wee1 Inhibitor	Cell cycle	WEE1, CHEK1	10384072
Wee1 Inhibitor_1046	TIMMDC1	0.0439379	0.319506	681640, Wee1 Inhibitor	Cell cycle	WEE1, CHEK1	10384072
Wee1 Inhibitor_1046	PDCD10	-0.0665431	0.114855	681640, Wee1 Inhibitor	Cell cycle	WEE1, CHEK1	10384072
Wee1 Inhibitor_1046	NDUFS7	-0.339232	5.55e-20	681640, Wee1 Inhibitor	Cell cycle	WEE1, CHEK1	10384072
Wee1 Inhibitor_1046	MECR	-0.0453881	0.301555	681640, Wee1 Inhibitor	Cell cycle	WEE1, CHEK1	10384072
Wee1 Inhibitor_1046	ARID1A	-0.349598	3.67e-21	681640, Wee1 Inhibitor	Cell cycle	WEE1, CHEK1	10384072
Wee1 Inhibitor_1046	NDUFA8	0.0282648	0.540191	681640, Wee1 Inhibitor	Cell cycle	WEE1, CHEK1	10384072
Wee1 Inhibitor_1046	MTIF3	-0.106775	0.00806044	681640, Wee1 Inhibitor	Cell cycle	WEE1, CHEK1	10384072
Wee1 Inhibitor_1046	NDUFA1	-0.0588177	0.168633	681640, Wee1 Inhibitor	Cell cycle	WEE1, CHEK1	10384072
Wee1 Inhibitor_1046	UBR4	-0.115581	0.00386182	681640, Wee1 Inhibitor	Cell cycle	WEE1, CHEK1	10384072
Wee1 Inhibitor_1046	GTPBP3	-0.413838	2.48e-29	681640, Wee1 Inhibitor	Cell cycle	WEE1, CHEK1	10384072
Wee1 Inhibitor_1046	RTN4IP1	-0.216624	1.3e-08	681640, Wee1 Inhibitor	Cell cycle	WEE1, CHEK1	10384072
Wee1 Inhibitor_1046	CHMP1A	0.117126	0.00337734	681640, Wee1 Inhibitor	Cell cycle	WEE1, CHEK1	10384072
Wee1 Inhibitor_1046	GRSF1	-0.207263	5.95e-08	681640, Wee1 Inhibitor	Cell cycle	WEE1, CHEK1	10384072
Wee1 Inhibitor_1046	NXT1	-0.171594	9.69e-06	681640, Wee1 Inhibitor	Cell cycle	WEE1, CHEK1	10384072
Wee1 Inhibitor_1046	MTO1	-0.308739	1.14e-16	681640, Wee1 Inhibitor	Cell cycle	WEE1, CHEK1	10384072
Wee1 Inhibitor_1046	CAB39	-0.0248017	0.595232	681640, Wee1 Inhibitor	Cell cycle	WEE1, CHEK1	10384072
Wee1 Inhibitor_1046	COX5B	-0.0302414	0.509611	681640, Wee1 Inhibitor	Cell cycle	WEE1, CHEK1	10384072
Wee1 Inhibitor_1046	TACO1	0.124215	0.00178645	681640, Wee1 Inhibitor	Cell cycle	WEE1, CHEK1	10384072
Wee1 Inhibitor_1046	FDX1	0.0128557	0.794408	681640, Wee1 Inhibitor	Cell cycle	WEE1, CHEK1	10384072
Wee1 Inhibitor_1046	ADAM10	0.206607	6.59e-08	681640, Wee1 Inhibitor	Cell cycle	WEE1, CHEK1	10384072
Wee1 Inhibitor_1046	SS18	0.181076	2.73e-06	681640, Wee1 Inhibitor	Cell cycle	WEE1, CHEK1	10384072
Wee1 Inhibitor_1046	NDUFS6	0.0487233	0.263393	681640, Wee1 Inhibitor	Cell cycle	WEE1, CHEK1	10384072
Wee1 Inhibitor_1046	NDUFB11	-0.112434	0.00504322	681640, Wee1 Inhibitor	Cell cycle	WEE1, CHEK1	10384072
Wee1 Inhibitor_1046	NDUFB9	-0.126219	0.0014806	681640, Wee1 Inhibitor	Cell cycle	WEE1, CHEK1	10384072
Wee1 Inhibitor_1046	ALAD	-0.00049616	0.992196	681640, Wee1 Inhibitor	Cell cycle	WEE1, CHEK1	10384072
Wee1 Inhibitor_1046	FOXO1	-0.0797577	0.0542108	681640, Wee1 Inhibitor	Cell cycle	WEE1, CHEK1	10384072
Wee1 Inhibitor_1046	NUBPL	0.157977	5.18e-05	681640, Wee1 Inhibitor	Cell cycle	WEE1, CHEK1	10384072
Wee1 Inhibitor_1046	VPS37A	-0.125232	0.00162509	681640, Wee1 Inhibitor	Cell cycle	WEE1, CHEK1	10384072
Wee1 Inhibitor_1046	AIFM1	-0.137464	0.000489757	681640, Wee1 Inhibitor	Cell cycle	WEE1, CHEK1	10384072
Wee1 Inhibitor_1046	MS4A1	-0.262846	2.8e-12	681640, Wee1 Inhibitor	Cell cycle	WEE1, CHEK1	10384072
Wee1 Inhibitor_1046	NDUFS2	-0.0964919	0.0177046	681640, Wee1 Inhibitor	Cell cycle	WEE1, CHEK1	10384072
Wee1 Inhibitor_1046	GNE	0.0326458	0.473873	681640, Wee1 Inhibitor	Cell cycle	WEE1, CHEK1	10384072
Wee1 Inhibitor_1046	NFIA	0.109558	0.00641328	681640, Wee1 Inhibitor	Cell cycle	WEE1, CHEK1	10384072
Wee1 Inhibitor_1046	COX18	-0.331512	4.15e-19	681640, Wee1 Inhibitor	Cell cycle	WEE1, CHEK1	10384072
Wee1 Inhibitor_1046	PRKCD	-0.0653909	0.121736	681640, Wee1 Inhibitor	Cell cycle	WEE1, CHEK1	10384072
Wee1 Inhibitor_1046	HMGB2	-0.401876	9.34e-28	681640, Wee1 Inhibitor	Cell cycle	WEE1, CHEK1	10384072
Wee1 Inhibitor_1046	SLC35A1	-0.0658021	0.119124	681640, Wee1 Inhibitor	Cell cycle	WEE1, CHEK1	10384072
Wee1 Inhibitor_1046	NDUFB6	-0.0965705	0.0176124	681640, Wee1 Inhibitor	Cell cycle	WEE1, CHEK1	10384072
Wee1 Inhibitor_1046	OTUB1	-0.03688	0.412554	681640, Wee1 Inhibitor	Cell cycle	WEE1, CHEK1	10384072
Wee1 Inhibitor_1046	NDUFV1	-0.125911	0.0015237	681640, Wee1 Inhibitor	Cell cycle	WEE1, CHEK1	10384072
Wee1 Inhibitor_1046	RHOH	-0.363129	9.36e-23	681640, Wee1 Inhibitor	Cell cycle	WEE1, CHEK1	10384072
Wee1 Inhibitor_1046	C1GALT1C1	0.288305	1.29e-14	681640, Wee1 Inhibitor	Cell cycle	WEE1, CHEK1	10384072
Wee1 Inhibitor_1046	PTEN	-0.22022	7.21e-09	681640, Wee1 Inhibitor	Cell cycle	WEE1, CHEK1	10384072
Wee1 Inhibitor_1046	SMARCC1	-0.413829	2.48e-29	681640, Wee1 Inhibitor	Cell cycle	WEE1, CHEK1	10384072
Wee1 Inhibitor_1046	PDE12	-0.219928	7.57e-09	681640, Wee1 Inhibitor	Cell cycle	WEE1, CHEK1	10384072
Wee1 Inhibitor_1046	LIPT2	0.00870219	0.861714	681640, Wee1 Inhibitor	Cell cycle	WEE1, CHEK1	10384072
Wee1 Inhibitor_1046	NDUFAF3	0.0436613	0.322943	681640, Wee1 Inhibitor	Cell cycle	WEE1, CHEK1	10384072
Wee1 Inhibitor_1046	GTPBP6	-0.129904	0.00104277	681640, Wee1 Inhibitor	Cell cycle	WEE1, CHEK1	10384072
Wee1 Inhibitor_1046	ZBTB7A	0.0251209	0.589947	681640, Wee1 Inhibitor	Cell cycle	WEE1, CHEK1	10384072
Wee1 Inhibitor_1046	SAMD4B	0.115775	0.00379953	681640, Wee1 Inhibitor	Cell cycle	WEE1, CHEK1	10384072
Wee1 Inhibitor_1046	HMHA1	-0.281471	5.78e-14	681640, Wee1 Inhibitor	Cell cycle	WEE1, CHEK1	10384072
Wee1 Inhibitor_1046	YBEY	-0.219443	8.19e-09	681640, Wee1 Inhibitor	Cell cycle	WEE1, CHEK1	10384072
Wee1 Inhibitor_1046	CMC1	-0.231145	1.12e-09	681640, Wee1 Inhibitor	Cell cycle	WEE1, CHEK1	10384072
Wee1 Inhibitor_1046	HMGB1	-0.372405	6.38e-24	681640, Wee1 Inhibitor	Cell cycle	WEE1, CHEK1	10384072
Wee1 Inhibitor_1046	CD47	-0.0877258	0.0326572	681640, Wee1 Inhibitor	Cell cycle	WEE1, CHEK1	10384072
Wee1 Inhibitor_1046	LDB1	-0.255411	1.23e-11	681640, Wee1 Inhibitor	Cell cycle	WEE1, CHEK1	10384072
Wee1 Inhibitor_1046	C17orf89	0.00418427	0.934901	681640, Wee1 Inhibitor	Cell cycle	WEE1, CHEK1	10384072
Wee1 Inhibitor_1046	HMBS	0.0208293	0.661106	681640, Wee1 Inhibitor	Cell cycle	WEE1, CHEK1	10384072
Nutlin-3a (-)_1047	NDUFAF7	-0.120611	0.0021937	-	p53 pathway	MDM2	11433190
Nutlin-3a (-)_1047	QPCTL	-0.128128	0.00107854	-	p53 pathway	MDM2	11433190
Nutlin-3a (-)_1047	POU2F2	-0.3309	1.95e-19	-	p53 pathway	MDM2	11433190
Nutlin-3a (-)_1047	SLC39A9	-0.0648126	0.120754	-	p53 pathway	MDM2	11433190
Nutlin-3a (-)_1047	ARID1B	-0.183961	1.39e-06	-	p53 pathway	MDM2	11433190
Nutlin-3a (-)_1047	CS	-0.0787929	0.05448	-	p53 pathway	MDM2	11433190
Nutlin-3a (-)_1047	NDUFB4	0.00889158	0.857119	-	p53 pathway	MDM2	11433190
Nutlin-3a (-)_1047	ELOVL1	0.267948	5.44e-13	-	p53 pathway	MDM2	11433190
Nutlin-3a (-)_1047	SPI1	-0.229373	9.85e-10	-	p53 pathway	MDM2	11433190
Nutlin-3a (-)_1047	WDR1	-0.00756686	0.878648	-	p53 pathway	MDM2	11433190
Nutlin-3a (-)_1047	ACTB	0.0232363	0.617055	-	p53 pathway	MDM2	11433190
Nutlin-3a (-)_1047	UBE2K	-0.0118987	0.808533	-	p53 pathway	MDM2	11433190
Nutlin-3a (-)_1047	PTPRC	-0.292336	2.55e-15	-	p53 pathway	MDM2	11433190
Nutlin-3a (-)_1047	STARD7	-0.164146	1.97e-05	-	p53 pathway	MDM2	11433190
Nutlin-3a (-)_1047	TMEM38B	-0.0152087	0.752213	-	p53 pathway	MDM2	11433190
Nutlin-3a (-)_1047	NANS	0.145537	0.000175492	-	p53 pathway	MDM2	11433190
Nutlin-3a (-)_1047	SLC25A1	0.0963336	0.0165816	-	p53 pathway	MDM2	11433190
Nutlin-3a (-)_1047	STK4	-0.171953	7.22e-06	-	p53 pathway	MDM2	11433190
Nutlin-3a (-)_1047	NDUFAF5	-0.0865603	0.0330631	-	p53 pathway	MDM2	11433190
Nutlin-3a (-)_1047	APMAP	0.222226	3.41e-09	-	p53 pathway	MDM2	11433190
Nutlin-3a (-)_1047	ATP5SL	-0.142103	0.000254716	-	p53 pathway	MDM2	11433190
Nutlin-3a (-)_1047	C1GALT1	0.202087	9.4e-08	-	p53 pathway	MDM2	11433190
Nutlin-3a (-)_1047	UBE2D3	-0.269956	3.59e-13	-	p53 pathway	MDM2	11433190
Nutlin-3a (-)_1047	NDUFC1	-0.000258653	0.995783	-	p53 pathway	MDM2	11433190
Nutlin-3a (-)_1047	NDUFS8	0.179838	2.47e-06	-	p53 pathway	MDM2	11433190
Nutlin-3a (-)_1047	CMAS	0.0931967	0.0208764	-	p53 pathway	MDM2	11433190
Nutlin-3a (-)_1047	TIMMDC1	0.0667163	0.109485	-	p53 pathway	MDM2	11433190
Nutlin-3a (-)_1047	PDCD10	0.124127	0.00158229	-	p53 pathway	MDM2	11433190
Nutlin-3a (-)_1047	NDUFS7	-0.320405	2.89e-18	-	p53 pathway	MDM2	11433190
Nutlin-3a (-)_1047	MECR	0.0430342	0.324525	-	p53 pathway	MDM2	11433190
Nutlin-3a (-)_1047	ARID1A	-0.235574	3.18e-10	-	p53 pathway	MDM2	11433190
Nutlin-3a (-)_1047	NDUFA8	0.07862	0.0550549	-	p53 pathway	MDM2	11433190
Nutlin-3a (-)_1047	MTIF3	-0.129662	0.000929049	-	p53 pathway	MDM2	11433190
Nutlin-3a (-)_1047	NDUFA1	-0.0499555	0.244627	-	p53 pathway	MDM2	11433190
Nutlin-3a (-)_1047	UBR4	-0.0463813	0.28398	-	p53 pathway	MDM2	11433190
Nutlin-3a (-)_1047	GTPBP3	-0.30931	4.53e-17	-	p53 pathway	MDM2	11433190
Nutlin-3a (-)_1047	RTN4IP1	-0.159079	3.69e-05	-	p53 pathway	MDM2	11433190
Nutlin-3a (-)_1047	CHMP1A	0.210209	2.56e-08	-	p53 pathway	MDM2	11433190
Nutlin-3a (-)_1047	GRSF1	-0.283046	2.12e-14	-	p53 pathway	MDM2	11433190
Nutlin-3a (-)_1047	NXT1	-0.0200105	0.670529	-	p53 pathway	MDM2	11433190
Nutlin-3a (-)_1047	MTO1	-0.244863	5.6e-11	-	p53 pathway	MDM2	11433190
Nutlin-3a (-)_1047	CAB39	0.035102	0.432409	-	p53 pathway	MDM2	11433190
Nutlin-3a (-)_1047	COX5B	-0.0471415	0.275027	-	p53 pathway	MDM2	11433190
Nutlin-3a (-)_1047	TACO1	0.0369987	0.405204	-	p53 pathway	MDM2	11433190
Nutlin-3a (-)_1047	FDX1	0.0468048	0.278929	-	p53 pathway	MDM2	11433190
Nutlin-3a (-)_1047	ADAM10	0.119658	0.00238957	-	p53 pathway	MDM2	11433190
Nutlin-3a (-)_1047	SS18	0.0796912	0.0515267	-	p53 pathway	MDM2	11433190
Nutlin-3a (-)_1047	NDUFS6	0.177979	3.18e-06	-	p53 pathway	MDM2	11433190
Nutlin-3a (-)_1047	NDUFB11	-0.117849	0.00281695	-	p53 pathway	MDM2	11433190
Nutlin-3a (-)_1047	NDUFB9	-0.00523768	0.916784	-	p53 pathway	MDM2	11433190
Nutlin-3a (-)_1047	ALAD	-0.0389794	0.377799	-	p53 pathway	MDM2	11433190
Nutlin-3a (-)_1047	FOXO1	-0.10206	0.0106907	-	p53 pathway	MDM2	11433190
Nutlin-3a (-)_1047	NUBPL	0.188661	7.06e-07	-	p53 pathway	MDM2	11433190
Nutlin-3a (-)_1047	VPS37A	-0.231382	6.86e-10	-	p53 pathway	MDM2	11433190
Nutlin-3a (-)_1047	AIFM1	-0.0889328	0.0281458	-	p53 pathway	MDM2	11433190
Nutlin-3a (-)_1047	MS4A1	-0.287628	7.48e-15	-	p53 pathway	MDM2	11433190
Nutlin-3a (-)_1047	NDUFS2	-0.13554	0.000510704	-	p53 pathway	MDM2	11433190
Nutlin-3a (-)_1047	GNE	0.0652988	0.11775	-	p53 pathway	MDM2	11433190
Nutlin-3a (-)_1047	NFIA	0.138525	0.000374564	-	p53 pathway	MDM2	11433190
Nutlin-3a (-)_1047	COX18	-0.379287	2.92e-25	-	p53 pathway	MDM2	11433190
Nutlin-3a (-)_1047	PRKCD	-0.0712225	0.0853425	-	p53 pathway	MDM2	11433190
Nutlin-3a (-)_1047	HMGB2	-0.227889	1.28e-09	-	p53 pathway	MDM2	11433190
Nutlin-3a (-)_1047	SLC35A1	-0.047139	0.275027	-	p53 pathway	MDM2	11433190
Nutlin-3a (-)_1047	NDUFB6	0.00175241	0.971822	-	p53 pathway	MDM2	11433190
Nutlin-3a (-)_1047	OTUB1	-0.0573592	0.175262	-	p53 pathway	MDM2	11433190
Nutlin-3a (-)_1047	NDUFV1	-0.0296979	0.512975	-	p53 pathway	MDM2	11433190
Nutlin-3a (-)_1047	RHOH	-0.306486	8.95e-17	-	p53 pathway	MDM2	11433190
Nutlin-3a (-)_1047	C1GALT1C1	0.274027	1.51e-13	-	p53 pathway	MDM2	11433190
Nutlin-3a (-)_1047	PTEN	-0.274003	1.52e-13	-	p53 pathway	MDM2	11433190
Nutlin-3a (-)_1047	SMARCC1	-0.285371	1.25e-14	-	p53 pathway	MDM2	11433190
Nutlin-3a (-)_1047	PDE12	-0.249622	2.23e-11	-	p53 pathway	MDM2	11433190
Nutlin-3a (-)_1047	LIPT2	0.0945758	0.0188611	-	p53 pathway	MDM2	11433190
Nutlin-3a (-)_1047	NDUFAF3	0.0105517	0.830445	-	p53 pathway	MDM2	11433190
Nutlin-3a (-)_1047	GTPBP6	-0.1991	1.48e-07	-	p53 pathway	MDM2	11433190
Nutlin-3a (-)_1047	ZBTB7A	-0.0479195	0.266248	-	p53 pathway	MDM2	11433190
Nutlin-3a (-)_1047	SAMD4B	0.145367	0.000178543	-	p53 pathway	MDM2	11433190
Nutlin-3a (-)_1047	HMHA1	-0.181443	1.98e-06	-	p53 pathway	MDM2	11433190
Nutlin-3a (-)_1047	YBEY	-0.297165	8.25e-16	-	p53 pathway	MDM2	11433190
Nutlin-3a (-)_1047	CMC1	-0.194792	2.87e-07	-	p53 pathway	MDM2	11433190
Nutlin-3a (-)_1047	HMGB1	-0.276524	8.85e-14	-	p53 pathway	MDM2	11433190
Nutlin-3a (-)_1047	CD47	-0.054355	0.201325	-	p53 pathway	MDM2	11433190
Nutlin-3a (-)_1047	LDB1	-0.33994	1.79e-20	-	p53 pathway	MDM2	11433190
Nutlin-3a (-)_1047	C17orf89	-0.1216	0.00200738	-	p53 pathway	MDM2	11433190
Nutlin-3a (-)_1047	HMBS	0.0571037	0.177296	-	p53 pathway	MDM2	11433190
Mirin_1048	NDUFAF7	-0.115586	0.00457833	-	Genome integrity	MRE11	none
Mirin_1048	QPCTL	-0.112715	0.00580809	-	Genome integrity	MRE11	none
Mirin_1048	POU2F2	-0.265655	3.89e-12	-	Genome integrity	MRE11	none
Mirin_1048	SLC39A9	-0.0893768	0.0324484	-	Genome integrity	MRE11	none
Mirin_1048	ARID1B	-0.240592	4.3e-10	-	Genome integrity	MRE11	none
Mirin_1048	CS	-0.117495	0.00390558	-	Genome integrity	MRE11	none
Mirin_1048	NDUFB4	-0.0207347	0.668284	-	Genome integrity	MRE11	none
Mirin_1048	ELOVL1	0.331773	1.57e-18	-	Genome integrity	MRE11	none
Mirin_1048	SPI1	-0.263877	5.54e-12	-	Genome integrity	MRE11	none
Mirin_1048	WDR1	0.126979	0.00169705	-	Genome integrity	MRE11	none
Mirin_1048	ACTB	0.0671839	0.1179	-	Genome integrity	MRE11	none
Mirin_1048	UBE2K	-0.0589416	0.175999	-	Genome integrity	MRE11	none
Mirin_1048	PTPRC	-0.32596	6.46e-18	-	Genome integrity	MRE11	none
Mirin_1048	STARD7	-0.194048	7.09e-07	-	Genome integrity	MRE11	none
Mirin_1048	TMEM38B	-0.0377154	0.410248	-	Genome integrity	MRE11	none
Mirin_1048	NANS	0.0992412	0.0164593	-	Genome integrity	MRE11	none
Mirin_1048	SLC25A1	0.129606	0.00132887	-	Genome integrity	MRE11	none
Mirin_1048	STK4	-0.216408	2.48e-08	-	Genome integrity	MRE11	none
Mirin_1048	NDUFAF5	-0.0855107	0.0415146	-	Genome integrity	MRE11	none
Mirin_1048	APMAP	0.225541	5.65e-09	-	Genome integrity	MRE11	none
Mirin_1048	ATP5SL	-0.221715	1.05e-08	-	Genome integrity	MRE11	none
Mirin_1048	C1GALT1	0.166465	2.65e-05	-	Genome integrity	MRE11	none
Mirin_1048	UBE2D3	-0.261952	8.09e-12	-	Genome integrity	MRE11	none
Mirin_1048	NDUFC1	0.0101111	0.842203	-	Genome integrity	MRE11	none
Mirin_1048	NDUFS8	0.151225	0.000149386	-	Genome integrity	MRE11	none
Mirin_1048	CMAS	0.0228025	0.635911	-	Genome integrity	MRE11	none
Mirin_1048	TIMMDC1	0.0109468	0.829129	-	Genome integrity	MRE11	none
Mirin_1048	PDCD10	-0.0133306	0.79007	-	Genome integrity	MRE11	none
Mirin_1048	NDUFS7	-0.290898	2.15e-14	-	Genome integrity	MRE11	none
Mirin_1048	MECR	-0.0153043	0.757755	-	Genome integrity	MRE11	none
Mirin_1048	ARID1A	-0.332917	1.18e-18	-	Genome integrity	MRE11	none
Mirin_1048	NDUFA8	-0.00596043	0.907481	-	Genome integrity	MRE11	none
Mirin_1048	MTIF3	-0.0313221	0.502067	-	Genome integrity	MRE11	none
Mirin_1048	NDUFA1	-0.0280981	0.550876	-	Genome integrity	MRE11	none
Mirin_1048	UBR4	-0.0309804	0.50668	-	Genome integrity	MRE11	none
Mirin_1048	GTPBP3	-0.3624	6.1e-22	-	Genome integrity	MRE11	none
Mirin_1048	RTN4IP1	-0.20927	7.62e-08	-	Genome integrity	MRE11	none
Mirin_1048	CHMP1A	0.14819	0.000206953	-	Genome integrity	MRE11	none
Mirin_1048	GRSF1	-0.227906	3.8e-09	-	Genome integrity	MRE11	none
Mirin_1048	NXT1	-0.1308	0.00119061	-	Genome integrity	MRE11	none
Mirin_1048	MTO1	-0.255983	2.55e-11	-	Genome integrity	MRE11	none
Mirin_1048	CAB39	-0.0144431	0.771125	-	Genome integrity	MRE11	none
Mirin_1048	COX5B	0.00816309	0.872526	-	Genome integrity	MRE11	none
Mirin_1048	TACO1	0.0062671	0.902736	-	Genome integrity	MRE11	none
Mirin_1048	FDX1	-0.0566159	0.195665	-	Genome integrity	MRE11	none
Mirin_1048	ADAM10	0.172054	1.33e-05	-	Genome integrity	MRE11	none
Mirin_1048	SS18	0.0940222	0.0237715	-	Genome integrity	MRE11	none
Mirin_1048	NDUFS6	0.0616947	0.154683	-	Genome integrity	MRE11	none
Mirin_1048	NDUFB11	-0.130229	0.00125538	-	Genome integrity	MRE11	none
Mirin_1048	NDUFB9	-0.0714025	0.0948032	-	Genome integrity	MRE11	none
Mirin_1048	ALAD	-0.0195293	0.687987	-	Genome integrity	MRE11	none
Mirin_1048	FOXO1	-0.161152	4.94e-05	-	Genome integrity	MRE11	none
Mirin_1048	NUBPL	0.143221	0.000349009	-	Genome integrity	MRE11	none
Mirin_1048	VPS37A	-0.119878	0.00318115	-	Genome integrity	MRE11	none
Mirin_1048	AIFM1	-0.103827	0.0117086	-	Genome integrity	MRE11	none
Mirin_1048	MS4A1	-0.275606	5.34e-13	-	Genome integrity	MRE11	none
Mirin_1048	NDUFS2	-0.0632249	0.143611	-	Genome integrity	MRE11	none
Mirin_1048	GNE	0.0427082	0.344466	-	Genome integrity	MRE11	none
Mirin_1048	NFIA	0.0150262	0.762135	-	Genome integrity	MRE11	none
Mirin_1048	COX18	-0.317993	4.44e-17	-	Genome integrity	MRE11	none
Mirin_1048	PRKCD	-0.0825902	0.0497858	-	Genome integrity	MRE11	none
Mirin_1048	HMGB2	-0.283421	1.06e-13	-	Genome integrity	MRE11	none
Mirin_1048	SLC35A1	-0.140019	0.000483398	-	Genome integrity	MRE11	none
Mirin_1048	NDUFB6	-0.029766	0.524689	-	Genome integrity	MRE11	none
Mirin_1048	OTUB1	-0.0405363	0.372317	-	Genome integrity	MRE11	none
Mirin_1048	NDUFV1	-0.103463	0.0120417	-	Genome integrity	MRE11	none
Mirin_1048	RHOH	-0.315222	8.56e-17	-	Genome integrity	MRE11	none
Mirin_1048	C1GALT1C1	0.238913	5.79e-10	-	Genome integrity	MRE11	none
Mirin_1048	PTEN	-0.229868	2.74e-09	-	Genome integrity	MRE11	none
Mirin_1048	SMARCC1	-0.29393	1.1e-14	-	Genome integrity	MRE11	none
Mirin_1048	PDE12	-0.14519	0.000283802	-	Genome integrity	MRE11	none
Mirin_1048	LIPT2	-0.0240575	0.614975	-	Genome integrity	MRE11	none
Mirin_1048	NDUFAF3	0.0491713	0.267801	-	Genome integrity	MRE11	none
Mirin_1048	GTPBP6	-0.113452	0.00546853	-	Genome integrity	MRE11	none
Mirin_1048	ZBTB7A	0.00365189	0.944098	-	Genome integrity	MRE11	none
Mirin_1048	SAMD4B	0.128663	0.00145087	-	Genome integrity	MRE11	none
Mirin_1048	HMHA1	-0.266324	3.42e-12	-	Genome integrity	MRE11	none
Mirin_1048	YBEY	-0.258047	1.73e-11	-	Genome integrity	MRE11	none
Mirin_1048	CMC1	-0.113316	0.0055312	-	Genome integrity	MRE11	none
Mirin_1048	HMGB1	-0.315163	8.66e-17	-	Genome integrity	MRE11	none
Mirin_1048	CD47	-0.0517174	0.241698	-	Genome integrity	MRE11	none
Mirin_1048	LDB1	-0.275341	5.61e-13	-	Genome integrity	MRE11	none
Mirin_1048	C17orf89	-0.00308867	0.951862	-	Genome integrity	MRE11	none
Mirin_1048	HMBS	0.00341476	0.947238	-	Genome integrity	MRE11	none
PD173074_1049	NDUFAF7	-0.101201	0.0122845	PD-173074, PD 173074	RTK signaling	FGFR1, FGFR2, FGFR3	1401
PD173074_1049	QPCTL	-0.080587	0.0510109	PD-173074, PD 173074	RTK signaling	FGFR1, FGFR2, FGFR3	1401
PD173074_1049	POU2F2	-0.273817	2.65e-13	PD-173074, PD 173074	RTK signaling	FGFR1, FGFR2, FGFR3	1401
PD173074_1049	SLC39A9	-0.0417351	0.346322	PD-173074, PD 173074	RTK signaling	FGFR1, FGFR2, FGFR3	1401
PD173074_1049	ARID1B	-0.248771	4.04e-11	PD-173074, PD 173074	RTK signaling	FGFR1, FGFR2, FGFR3	1401
PD173074_1049	CS	-0.0969945	0.0168584	PD-173074, PD 173074	RTK signaling	FGFR1, FGFR2, FGFR3	1401
PD173074_1049	NDUFB4	-0.0158281	0.744325	PD-173074, PD 173074	RTK signaling	FGFR1, FGFR2, FGFR3	1401
PD173074_1049	ELOVL1	0.299893	8.06e-16	PD-173074, PD 173074	RTK signaling	FGFR1, FGFR2, FGFR3	1401
PD173074_1049	SPI1	-0.161804	3.16e-05	PD-173074, PD 173074	RTK signaling	FGFR1, FGFR2, FGFR3	1401
PD173074_1049	WDR1	0.0457207	0.296665	PD-173074, PD 173074	RTK signaling	FGFR1, FGFR2, FGFR3	1401
PD173074_1049	ACTB	0.0220554	0.640645	PD-173074, PD 173074	RTK signaling	FGFR1, FGFR2, FGFR3	1401
PD173074_1049	UBE2K	-0.0278189	0.54659	PD-173074, PD 173074	RTK signaling	FGFR1, FGFR2, FGFR3	1401
PD173074_1049	PTPRC	-0.274619	2.24e-13	PD-173074, PD 173074	RTK signaling	FGFR1, FGFR2, FGFR3	1401
PD173074_1049	STARD7	-0.161833	3.15e-05	PD-173074, PD 173074	RTK signaling	FGFR1, FGFR2, FGFR3	1401
PD173074_1049	TMEM38B	-0.0697482	0.096188	PD-173074, PD 173074	RTK signaling	FGFR1, FGFR2, FGFR3	1401
PD173074_1049	NANS	0.111532	0.00533788	PD-173074, PD 173074	RTK signaling	FGFR1, FGFR2, FGFR3	1401
PD173074_1049	SLC25A1	0.105375	0.00887062	PD-173074, PD 173074	RTK signaling	FGFR1, FGFR2, FGFR3	1401
PD173074_1049	STK4	-0.2442	9.62e-11	PD-173074, PD 173074	RTK signaling	FGFR1, FGFR2, FGFR3	1401
PD173074_1049	NDUFAF5	-0.10941	0.00637987	PD-173074, PD 173074	RTK signaling	FGFR1, FGFR2, FGFR3	1401
PD173074_1049	APMAP	0.189265	8.29e-07	PD-173074, PD 173074	RTK signaling	FGFR1, FGFR2, FGFR3	1401
PD173074_1049	ATP5SL	-0.201877	1.28e-07	PD-173074, PD 173074	RTK signaling	FGFR1, FGFR2, FGFR3	1401
PD173074_1049	C1GALT1	0.182308	2.2e-06	PD-173074, PD 173074	RTK signaling	FGFR1, FGFR2, FGFR3	1401
PD173074_1049	UBE2D3	-0.20302	1.08e-07	PD-173074, PD 173074	RTK signaling	FGFR1, FGFR2, FGFR3	1401
PD173074_1049	NDUFC1	0.0476057	0.27471	PD-173074, PD 173074	RTK signaling	FGFR1, FGFR2, FGFR3	1401
PD173074_1049	NDUFS8	0.141201	0.000322334	PD-173074, PD 173074	RTK signaling	FGFR1, FGFR2, FGFR3	1401
PD173074_1049	CMAS	0.0428628	0.331826	PD-173074, PD 173074	RTK signaling	FGFR1, FGFR2, FGFR3	1401
PD173074_1049	TIMMDC1	0.108134	0.00708194	PD-173074, PD 173074	RTK signaling	FGFR1, FGFR2, FGFR3	1401
PD173074_1049	PDCD10	0.0491654	0.257787	PD-173074, PD 173074	RTK signaling	FGFR1, FGFR2, FGFR3	1401
PD173074_1049	NDUFS7	-0.260172	4.29e-12	PD-173074, PD 173074	RTK signaling	FGFR1, FGFR2, FGFR3	1401
PD173074_1049	MECR	-0.0333976	0.461795	PD-173074, PD 173074	RTK signaling	FGFR1, FGFR2, FGFR3	1401
PD173074_1049	ARID1A	-0.343745	1.43e-20	PD-173074, PD 173074	RTK signaling	FGFR1, FGFR2, FGFR3	1401
PD173074_1049	NDUFA8	0.027384	0.55369	PD-173074, PD 173074	RTK signaling	FGFR1, FGFR2, FGFR3	1401
PD173074_1049	MTIF3	-0.0549577	0.200544	PD-173074, PD 173074	RTK signaling	FGFR1, FGFR2, FGFR3	1401
PD173074_1049	NDUFA1	-0.0131268	0.789183	PD-173074, PD 173074	RTK signaling	FGFR1, FGFR2, FGFR3	1401
PD173074_1049	UBR4	-0.0883618	0.030945	PD-173074, PD 173074	RTK signaling	FGFR1, FGFR2, FGFR3	1401
PD173074_1049	GTPBP3	-0.315192	2.11e-17	PD-173074, PD 173074	RTK signaling	FGFR1, FGFR2, FGFR3	1401
PD173074_1049	RTN4IP1	-0.197661	2.43e-07	PD-173074, PD 173074	RTK signaling	FGFR1, FGFR2, FGFR3	1401
PD173074_1049	CHMP1A	0.147724	0.000159548	PD-173074, PD 173074	RTK signaling	FGFR1, FGFR2, FGFR3	1401
PD173074_1049	GRSF1	-0.171487	9.41e-06	PD-173074, PD 173074	RTK signaling	FGFR1, FGFR2, FGFR3	1401
PD173074_1049	NXT1	-0.1465	0.000182332	PD-173074, PD 173074	RTK signaling	FGFR1, FGFR2, FGFR3	1401
PD173074_1049	MTO1	-0.301575	5.45e-16	PD-173074, PD 173074	RTK signaling	FGFR1, FGFR2, FGFR3	1401
PD173074_1049	CAB39	0.0753205	0.0701767	PD-173074, PD 173074	RTK signaling	FGFR1, FGFR2, FGFR3	1401
PD173074_1049	COX5B	0.015129	0.755925	PD-173074, PD 173074	RTK signaling	FGFR1, FGFR2, FGFR3	1401
PD173074_1049	TACO1	0.105432	0.00883255	PD-173074, PD 173074	RTK signaling	FGFR1, FGFR2, FGFR3	1401
PD173074_1049	FDX1	-0.0176472	0.713831	PD-173074, PD 173074	RTK signaling	FGFR1, FGFR2, FGFR3	1401
PD173074_1049	ADAM10	0.145929	0.000193842	PD-173074, PD 173074	RTK signaling	FGFR1, FGFR2, FGFR3	1401
PD173074_1049	SS18	0.127441	0.00128823	PD-173074, PD 173074	RTK signaling	FGFR1, FGFR2, FGFR3	1401
PD173074_1049	NDUFS6	0.0615942	0.146534	PD-173074, PD 173074	RTK signaling	FGFR1, FGFR2, FGFR3	1401
PD173074_1049	NDUFB11	-0.179771	3.11e-06	PD-173074, PD 173074	RTK signaling	FGFR1, FGFR2, FGFR3	1401
PD173074_1049	NDUFB9	-0.0788172	0.0568615	PD-173074, PD 173074	RTK signaling	FGFR1, FGFR2, FGFR3	1401
PD173074_1049	ALAD	-0.0195583	0.681554	PD-173074, PD 173074	RTK signaling	FGFR1, FGFR2, FGFR3	1401
PD173074_1049	FOXO1	-0.0282772	0.539059	PD-173074, PD 173074	RTK signaling	FGFR1, FGFR2, FGFR3	1401
PD173074_1049	NUBPL	0.138661	0.000421297	PD-173074, PD 173074	RTK signaling	FGFR1, FGFR2, FGFR3	1401
PD173074_1049	VPS37A	-0.203455	1.01e-07	PD-173074, PD 173074	RTK signaling	FGFR1, FGFR2, FGFR3	1401
PD173074_1049	AIFM1	-0.125167	0.00159784	PD-173074, PD 173074	RTK signaling	FGFR1, FGFR2, FGFR3	1401
PD173074_1049	MS4A1	-0.265227	1.57e-12	PD-173074, PD 173074	RTK signaling	FGFR1, FGFR2, FGFR3	1401
PD173074_1049	NDUFS2	-0.0897314	0.0281751	PD-173074, PD 173074	RTK signaling	FGFR1, FGFR2, FGFR3	1401
PD173074_1049	GNE	0.045498	0.299085	PD-173074, PD 173074	RTK signaling	FGFR1, FGFR2, FGFR3	1401
PD173074_1049	NFIA	0.105875	0.00852332	PD-173074, PD 173074	RTK signaling	FGFR1, FGFR2, FGFR3	1401
PD173074_1049	COX18	-0.286925	1.55e-14	PD-173074, PD 173074	RTK signaling	FGFR1, FGFR2, FGFR3	1401
PD173074_1049	PRKCD	0.0294191	0.521256	PD-173074, PD 173074	RTK signaling	FGFR1, FGFR2, FGFR3	1401
PD173074_1049	HMGB2	-0.309274	8.79e-17	PD-173074, PD 173074	RTK signaling	FGFR1, FGFR2, FGFR3	1401
PD173074_1049	SLC35A1	-0.107911	0.00721048	PD-173074, PD 173074	RTK signaling	FGFR1, FGFR2, FGFR3	1401
PD173074_1049	NDUFB6	-0.0755219	0.0693635	PD-173074, PD 173074	RTK signaling	FGFR1, FGFR2, FGFR3	1401
PD173074_1049	OTUB1	-0.0154491	0.75053	PD-173074, PD 173074	RTK signaling	FGFR1, FGFR2, FGFR3	1401
PD173074_1049	NDUFV1	-0.112808	0.00479247	PD-173074, PD 173074	RTK signaling	FGFR1, FGFR2, FGFR3	1401
PD173074_1049	RHOH	-0.294891	2.57e-15	PD-173074, PD 173074	RTK signaling	FGFR1, FGFR2, FGFR3	1401
PD173074_1049	C1GALT1C1	0.251216	2.53e-11	PD-173074, PD 173074	RTK signaling	FGFR1, FGFR2, FGFR3	1401
PD173074_1049	PTEN	-0.183744	1.81e-06	PD-173074, PD 173074	RTK signaling	FGFR1, FGFR2, FGFR3	1401
PD173074_1049	SMARCC1	-0.326788	1.18e-18	PD-173074, PD 173074	RTK signaling	FGFR1, FGFR2, FGFR3	1401
PD173074_1049	PDE12	-0.136335	0.000534911	PD-173074, PD 173074	RTK signaling	FGFR1, FGFR2, FGFR3	1401
PD173074_1049	LIPT2	0.0338062	0.456394	PD-173074, PD 173074	RTK signaling	FGFR1, FGFR2, FGFR3	1401
PD173074_1049	NDUFAF3	0.0475024	0.275882	PD-173074, PD 173074	RTK signaling	FGFR1, FGFR2, FGFR3	1401
PD173074_1049	GTPBP6	-0.131741	0.00085043	PD-173074, PD 173074	RTK signaling	FGFR1, FGFR2, FGFR3	1401
PD173074_1049	ZBTB7A	0.0752821	0.0703347	PD-173074, PD 173074	RTK signaling	FGFR1, FGFR2, FGFR3	1401
PD173074_1049	SAMD4B	0.105304	0.00892219	PD-173074, PD 173074	RTK signaling	FGFR1, FGFR2, FGFR3	1401
PD173074_1049	HMHA1	-0.191456	6.04e-07	PD-173074, PD 173074	RTK signaling	FGFR1, FGFR2, FGFR3	1401
PD173074_1049	YBEY	-0.18115	2.58e-06	PD-173074, PD 173074	RTK signaling	FGFR1, FGFR2, FGFR3	1401
PD173074_1049	CMC1	-0.132689	0.000774324	PD-173074, PD 173074	RTK signaling	FGFR1, FGFR2, FGFR3	1401
PD173074_1049	HMGB1	-0.305525	2.16e-16	PD-173074, PD 173074	RTK signaling	FGFR1, FGFR2, FGFR3	1401
PD173074_1049	CD47	-0.0299573	0.513161	PD-173074, PD 173074	RTK signaling	FGFR1, FGFR2, FGFR3	1401
PD173074_1049	LDB1	-0.213114	2.17e-08	PD-173074, PD 173074	RTK signaling	FGFR1, FGFR2, FGFR3	1401
PD173074_1049	C17orf89	0.019029	0.690338	PD-173074, PD 173074	RTK signaling	FGFR1, FGFR2, FGFR3	1401
PD173074_1049	HMBS	0.0933646	0.0218888	PD-173074, PD 173074	RTK signaling	FGFR1, FGFR2, FGFR3	1401
ZM447439_1050	NDUFAF7	-0.136795	0.461645	ZM-447439, ZM 447439	Mitosis	AURKA, AURKB	9914412
ZM447439_1050	QPCTL	-0.178191	0.321878	ZM-447439, ZM 447439	Mitosis	AURKA, AURKB	9914412
ZM447439_1050	POU2F2	-0.246762	0.151679	ZM-447439, ZM 447439	Mitosis	AURKA, AURKB	9914412
ZM447439_1050	SLC39A9	0.238321	0.168296	ZM-447439, ZM 447439	Mitosis	AURKA, AURKB	9914412
ZM447439_1050	ARID1B	-0.0497225	0.807017	ZM-447439, ZM 447439	Mitosis	AURKA, AURKB	9914412
ZM447439_1050	CS	-0.0178076	0.932395	ZM-447439, ZM 447439	Mitosis	AURKA, AURKB	9914412
ZM447439_1050	NDUFB4	0.134482	0.470233	ZM-447439, ZM 447439	Mitosis	AURKA, AURKB	9914412
ZM447439_1050	ELOVL1	0.048913	0.810201	ZM-447439, ZM 447439	Mitosis	AURKA, AURKB	9914412
ZM447439_1050	SPI1	0.0364246	0.858977	ZM-447439, ZM 447439	Mitosis	AURKA, AURKB	9914412
ZM447439_1050	WDR1	0.0743525	0.706287	ZM-447439, ZM 447439	Mitosis	AURKA, AURKB	9914412
ZM447439_1050	ACTB	0.028099	0.891648	ZM-447439, ZM 447439	Mitosis	AURKA, AURKB	9914412
ZM447439_1050	UBE2K	0.118062	0.530525	ZM-447439, ZM 447439	Mitosis	AURKA, AURKB	9914412
ZM447439_1050	PTPRC	-0.0588575	0.768441	ZM-447439, ZM 447439	Mitosis	AURKA, AURKB	9914412
ZM447439_1050	STARD7	-0.127428	0.495952	ZM-447439, ZM 447439	Mitosis	AURKA, AURKB	9914412
ZM447439_1050	TMEM38B	-0.0935476	0.628411	ZM-447439, ZM 447439	Mitosis	AURKA, AURKB	9914412
ZM447439_1050	NANS	-0.00832562	0.968164	ZM-447439, ZM 447439	Mitosis	AURKA, AURKB	9914412
ZM447439_1050	SLC25A1	0.207331	0.239421	ZM-447439, ZM 447439	Mitosis	AURKA, AURKB	9914412
ZM447439_1050	STK4	-0.137142	0.460467	ZM-447439, ZM 447439	Mitosis	AURKA, AURKB	9914412
ZM447439_1050	NDUFAF5	-0.118525	0.528828	ZM-447439, ZM 447439	Mitosis	AURKA, AURKB	9914412
ZM447439_1050	APMAP	0.076087	0.699123	ZM-447439, ZM 447439	Mitosis	AURKA, AURKB	9914412
ZM447439_1050	ATP5SL	0.31198	0.0608244	ZM-447439, ZM 447439	Mitosis	AURKA, AURKB	9914412
ZM447439_1050	C1GALT1	-0.339616	0.0386403	ZM-447439, ZM 447439	Mitosis	AURKA, AURKB	9914412
ZM447439_1050	UBE2D3	0.316605	0.0565273	ZM-447439, ZM 447439	Mitosis	AURKA, AURKB	9914412
ZM447439_1050	NDUFC1	0.249306	0.146866	ZM-447439, ZM 447439	Mitosis	AURKA, AURKB	9914412
ZM447439_1050	NDUFS8	-0.029371	0.886524	ZM-447439, ZM 447439	Mitosis	AURKA, AURKB	9914412
ZM447439_1050	CMAS	-0.0625578	0.754129	ZM-447439, ZM 447439	Mitosis	AURKA, AURKB	9914412
ZM447439_1050	TIMMDC1	-0.0264801	0.898323	ZM-447439, ZM 447439	Mitosis	AURKA, AURKB	9914412
ZM447439_1050	PDCD10	0.0381591	0.852307	ZM-447439, ZM 447439	Mitosis	AURKA, AURKB	9914412
ZM447439_1050	NDUFS7	-0.025555	0.901807	ZM-447439, ZM 447439	Mitosis	AURKA, AURKB	9914412
ZM447439_1050	MECR	0.10303	0.589298	ZM-447439, ZM 447439	Mitosis	AURKA, AURKB	9914412
ZM447439_1050	ARID1A	-0.209413	0.234071	ZM-447439, ZM 447439	Mitosis	AURKA, AURKB	9914412
ZM447439_1050	NDUFA8	0.257863	0.131753	ZM-447439, ZM 447439	Mitosis	AURKA, AURKB	9914412
ZM447439_1050	MTIF3	0.0240518	0.907426	ZM-447439, ZM 447439	Mitosis	AURKA, AURKB	9914412
ZM447439_1050	NDUFA1	0.0482192	0.813065	ZM-447439, ZM 447439	Mitosis	AURKA, AURKB	9914412
ZM447439_1050	UBR4	-0.164894	0.364292	ZM-447439, ZM 447439	Mitosis	AURKA, AURKB	9914412
ZM447439_1050	GTPBP3	0.0953978	0.620532	ZM-447439, ZM 447439	Mitosis	AURKA, AURKB	9914412
ZM447439_1050	RTN4IP1	0.0442877	0.828355	ZM-447439, ZM 447439	Mitosis	AURKA, AURKB	9914412
ZM447439_1050	CHMP1A	0.104995	0.581916	ZM-447439, ZM 447439	Mitosis	AURKA, AURKB	9914412
ZM447439_1050	GRSF1	0.135523	0.466475	ZM-447439, ZM 447439	Mitosis	AURKA, AURKB	9914412
ZM447439_1050	NXT1	-0.197618	0.264612	ZM-447439, ZM 447439	Mitosis	AURKA, AURKB	9914412
ZM447439_1050	MTO1	-0.120259	0.522422	ZM-447439, ZM 447439	Mitosis	AURKA, AURKB	9914412
ZM447439_1050	CAB39	-0.208256	0.237025	ZM-447439, ZM 447439	Mitosis	AURKA, AURKB	9914412
ZM447439_1050	COX5B	0.1287	0.491273	ZM-447439, ZM 447439	Mitosis	AURKA, AURKB	9914412
ZM447439_1050	TACO1	0.177266	0.324525	ZM-447439, ZM 447439	Mitosis	AURKA, AURKB	9914412
ZM447439_1050	FDX1	-0.32019	0.0533663	ZM-447439, ZM 447439	Mitosis	AURKA, AURKB	9914412
ZM447439_1050	ADAM10	-0.15784	0.387404	ZM-447439, ZM 447439	Mitosis	AURKA, AURKB	9914412
ZM447439_1050	SS18	0.197387	0.265254	ZM-447439, ZM 447439	Mitosis	AURKA, AURKB	9914412
ZM447439_1050	NDUFS6	0.0494912	0.808126	ZM-447439, ZM 447439	Mitosis	AURKA, AURKB	9914412
ZM447439_1050	NDUFB11	0.285731	0.0902298	ZM-447439, ZM 447439	Mitosis	AURKA, AURKB	9914412
ZM447439_1050	NDUFB9	0.302266	0.0707793	ZM-447439, ZM 447439	Mitosis	AURKA, AURKB	9914412
ZM447439_1050	ALAD	0.184089	0.303667	ZM-447439, ZM 447439	Mitosis	AURKA, AURKB	9914412
ZM447439_1050	FOXO1	-0.0322618	0.875118	ZM-447439, ZM 447439	Mitosis	AURKA, AURKB	9914412
ZM447439_1050	NUBPL	0.301341	0.0717961	ZM-447439, ZM 447439	Mitosis	AURKA, AURKB	9914412
ZM447439_1050	VPS37A	0.0725023	0.713788	ZM-447439, ZM 447439	Mitosis	AURKA, AURKB	9914412
ZM447439_1050	AIFM1	0.146045	0.428348	ZM-447439, ZM 447439	Mitosis	AURKA, AURKB	9914412
ZM447439_1050	MS4A1	-0.115287	0.541265	ZM-447439, ZM 447439	Mitosis	AURKA, AURKB	9914412
ZM447439_1050	NDUFS2	-0.0696115	0.725061	ZM-447439, ZM 447439	Mitosis	AURKA, AURKB	9914412
ZM447439_1050	GNE	-0.103839	0.585953	ZM-447439, ZM 447439	Mitosis	AURKA, AURKB	9914412
ZM447439_1050	NFIA	-0.0267114	0.897338	ZM-447439, ZM 447439	Mitosis	AURKA, AURKB	9914412
ZM447439_1050	COX18	-0.0648705	0.744795	ZM-447439, ZM 447439	Mitosis	AURKA, AURKB	9914412
ZM447439_1050	PRKCD	-0.148242	0.420343	ZM-447439, ZM 447439	Mitosis	AURKA, AURKB	9914412
ZM447439_1050	HMGB2	-0.0715772	0.717663	ZM-447439, ZM 447439	Mitosis	AURKA, AURKB	9914412
ZM447439_1050	SLC35A1	0.191952	0.280547	ZM-447439, ZM 447439	Mitosis	AURKA, AURKB	9914412
ZM447439_1050	NDUFB6	-0.128006	0.493602	ZM-447439, ZM 447439	Mitosis	AURKA, AURKB	9914412
ZM447439_1050	OTUB1	0.233927	0.177234	ZM-447439, ZM 447439	Mitosis	AURKA, AURKB	9914412
ZM447439_1050	NDUFV1	-0.0212766	0.918209	ZM-447439, ZM 447439	Mitosis	AURKA, AURKB	9914412
[truncated: 14,634 more rows]

## Sheet: Sheet2
The correlation between phagocytosis regulators and small molecule drug targets
drug	pathway_name	targets	gene	cor	FDR
AZD5991_1720	Apoptosis regulation	MCL1	C1GALT1	0.312412	4.32666e-18
Venetoclax_1909	Apoptosis regulation	BCL2	POU2F2	0.337771	3.27308e-21
Venetoclax_1909	Apoptosis regulation	BCL2	ELOVL1	-0.349873	8.23394e-23
Venetoclax_1909	Apoptosis regulation	BCL2	SPI1	0.320783	4.27569e-19
Venetoclax_1909	Apoptosis regulation	BCL2	PTPRC	0.385153	6.51842e-28
Venetoclax_1909	Apoptosis regulation	BCL2	C1GALT1	-0.307827	1.3726e-17
Venetoclax_1909	Apoptosis regulation	BCL2	NDUFS7	0.328837	4.50464e-20
Venetoclax_1909	Apoptosis regulation	BCL2	ARID1A	0.385126	6.51842e-28
Venetoclax_1909	Apoptosis regulation	BCL2	GTPBP3	0.401252	1.78001e-30
Venetoclax_1909	Apoptosis regulation	BCL2	MS4A1	0.326447	8.82334e-20
Venetoclax_1909	Apoptosis regulation	BCL2	COX18	0.322094	3.05553e-19
Venetoclax_1909	Apoptosis regulation	BCL2	HMGB2	0.392372	4.90944e-29
Venetoclax_1909	Apoptosis regulation	BCL2	RHOH	0.402808	9.95464e-31
Venetoclax_1909	Apoptosis regulation	BCL2	C1GALT1C1	-0.361166	2.34868e-24
Venetoclax_1909	Apoptosis regulation	BCL2	SMARCC1	0.337721	3.28806e-21
Venetoclax_1909	Apoptosis regulation	BCL2	HMGB1	0.394566	2.19481e-29
Venetoclax_1909	Apoptosis regulation	BCL2	LDB1	0.320285	4.85326e-19
AZD5438_1401	Cell cycle	CDK2	HMGB2	0.442405	1.17679e-37
EPZ004777_1237	Chromatin histone methylation	DOT1L	POU2F2	0.342017	9.12253e-22
EPZ004777_1237	Chromatin histone methylation	DOT1L	PTPRC	0.311825	5.06006e-18
EPZ004777_1237	Chromatin histone methylation	DOT1L	STARD7	0.320429	4.69584e-19
EPZ004777_1237	Chromatin histone methylation	DOT1L	NDUFS7	0.443884	6.32898e-38
EPZ004777_1237	Chromatin histone methylation	DOT1L	ARID1A	0.49858	3.29231e-49
EPZ004777_1237	Chromatin histone methylation	DOT1L	GTPBP3	0.519619	3.8152e-54
EPZ004777_1237	Chromatin histone methylation	DOT1L	HMGB2	0.457575	1.51412e-40
EPZ004777_1237	Chromatin histone methylation	DOT1L	RHOH	0.308278	1.2204e-17
EPZ004777_1237	Chromatin histone methylation	DOT1L	SMARCC1	0.417347	3.4222e-33
EPZ004777_1237	Chromatin histone methylation	DOT1L	HMHA1	0.347368	1.81925e-22
EPZ004777_1237	Chromatin histone methylation	DOT1L	HMGB1	0.360489	2.90519e-24
EPZ5676_1563	Chromatin histone methylation	DOT1L	POU2F2	0.342017	9.12253e-22
EPZ5676_1563	Chromatin histone methylation	DOT1L	PTPRC	0.311825	5.06006e-18
EPZ5676_1563	Chromatin histone methylation	DOT1L	STARD7	0.320429	4.69584e-19
EPZ5676_1563	Chromatin histone methylation	DOT1L	NDUFS7	0.443884	6.32898e-38
EPZ5676_1563	Chromatin histone methylation	DOT1L	ARID1A	0.49858	3.29231e-49
EPZ5676_1563	Chromatin histone methylation	DOT1L	GTPBP3	0.519619	3.8152e-54
EPZ5676_1563	Chromatin histone methylation	DOT1L	HMGB2	0.457575	1.51412e-40
EPZ5676_1563	Chromatin histone methylation	DOT1L	RHOH	0.308278	1.2204e-17
EPZ5676_1563	Chromatin histone methylation	DOT1L	SMARCC1	0.417347	3.4222e-33
EPZ5676_1563	Chromatin histone methylation	DOT1L	HMHA1	0.347368	1.81925e-22
EPZ5676_1563	Chromatin histone methylation	DOT1L	HMGB1	0.360489	2.90519e-24
GSK343_1627	Chromatin histone methylation	EZH2	STARD7	0.378819	5.94116e-27
GSK343_1627	Chromatin histone methylation	EZH2	APMAP	-0.300388	9.83353e-17
GSK343_1627	Chromatin histone methylation	EZH2	ARID1A	0.506622	5.05701e-51
GSK343_1627	Chromatin histone methylation	EZH2	GTPBP3	0.454357	6.44017e-40
GSK343_1627	Chromatin histone methylation	EZH2	NDUFB11	0.353966	2.20261e-23
GSK343_1627	Chromatin histone methylation	EZH2	HMGB2	0.645884	1.53142e-92
GSK343_1627	Chromatin histone methylation	EZH2	RHOH	0.323273	2.18509e-19
GSK343_1627	Chromatin histone methylation	EZH2	SMARCC1	0.490748	1.89895e-47
GSK343_1627	Chromatin histone methylation	EZH2	HMGB1	0.536937	1.55673e-58
I-BRD9_1928	Chromatin other	BRD9	NDUFS6	0.425261	1.52456e-34
Camptothecin_1003	DNA replication	TOP1	STK4	0.379705	4.47986e-27
Camptothecin_1003	DNA replication	TOP1	SMARCC1	0.306902	1.75879e-17
Irinotecan_1088	DNA replication	TOP1	STK4	0.379705	4.47986e-27
Irinotecan_1088	DNA replication	TOP1	SMARCC1	0.306902	1.75879e-17
KRAS (G12C) Inhibitor-12_1855	ERK MAPK signaling	KRAS	UBE2K	0.321155	3.90705e-19
KU-55933_1030	Genome integrity	ATM	ELOVL1	-0.302877	5.16817e-17
KU-55933_1030	Genome integrity	ATM	STK4	0.368906	1.8746e-25
VE-822_1613	Genome integrity	ATR	PDCD10	0.339921	1.7171e-21
AZD6738_1917	Genome integrity	ATR	PDCD10	0.339921	1.7171e-21
BIBR-1532_2043	Genome integrity	TERT	SPI1	0.301286	7.83202e-17
BIBR-1532_2043	Genome integrity	TERT	GTPBP3	0.33695	4.0824e-21
BIBR-1532_2043	Genome integrity	TERT	HMGB2	0.30929	9.56808e-18
VE821_2111	Genome integrity	ATR	PDCD10	0.339921	1.7171e-21
Tamoxifen_1199	Hormone-related	ESR1	SPI1	0.36309	1.24579e-24
Daporinad_1248	Metabolism	NAMPT	ARID1A	-0.341471	1.07009e-21
AGI-5198_1913	Metabolism	IDH1	STK4	-0.308517	1.15223e-17
AGI-5198_1913	Metabolism	IDH1	HMGB2	-0.344264	4.70887e-22
IWP-2_1576	WNT signaling	PORCN	STARD7	-0.304206	3.65275e-17
IWP-2_1576	WNT signaling	PORCN	HMGB1	-0.309051	1.01492e-17
LGK974_1598	WNT signaling	PORCN	STARD7	-0.304206	3.65275e-17
LGK974_1598	WNT signaling	PORCN	HMGB1	-0.309051	1.01492e-17
Sabutoclax_1849	Apoptosis regulation	BCL2	POU2F2	0.337771	3.27308e-21
Sabutoclax_1849	Apoptosis regulation	BCL2	ELOVL1	-0.349873	8.23394e-23
Sabutoclax_1849	Apoptosis regulation	BCL2	SPI1	0.320783	4.27569e-19
Sabutoclax_1849	Apoptosis regulation	BCL2	PTPRC	0.385153	6.51842e-28
Sabutoclax_1849	Apoptosis regulation	BCL2	C1GALT1	-0.307827	1.3726e-17
Sabutoclax_1849	Apoptosis regulation	BCL2	NDUFS7	0.328837	4.50464e-20
Sabutoclax_1849	Apoptosis regulation	BCL2	ARID1A	0.385126	6.51842e-28
Sabutoclax_1849	Apoptosis regulation	BCL2	GTPBP3	0.401252	1.78001e-30
Sabutoclax_1849	Apoptosis regulation	BCL2	MS4A1	0.326447	8.82334e-20
Sabutoclax_1849	Apoptosis regulation	BCL2	COX18	0.322094	3.05553e-19
Sabutoclax_1849	Apoptosis regulation	BCL2	HMGB2	0.392372	4.90944e-29
Sabutoclax_1849	Apoptosis regulation	BCL2	RHOH	0.402808	9.95464e-31
Sabutoclax_1849	Apoptosis regulation	BCL2	C1GALT1C1	-0.361166	2.34868e-24
Sabutoclax_1849	Apoptosis regulation	BCL2	SMARCC1	0.337721	3.28806e-21
Sabutoclax_1849	Apoptosis regulation	BCL2	HMGB1	0.394566	2.19481e-29
Sabutoclax_1849	Apoptosis regulation	BCL2	LDB1	0.320285	4.85326e-19
Sabutoclax_1849	Apoptosis regulation	MCL1	C1GALT1	0.312412	4.32666e-18
ABT737_1910	Apoptosis regulation	BCL2	POU2F2	0.337771	3.27308e-21
ABT737_1910	Apoptosis regulation	BCL2	ELOVL1	-0.349873	8.23394e-23
ABT737_1910	Apoptosis regulation	BCL2	SPI1	0.320783	4.27569e-19
ABT737_1910	Apoptosis regulation	BCL2	PTPRC	0.385153	6.51842e-28
ABT737_1910	Apoptosis regulation	BCL2	C1GALT1	-0.307827	1.3726e-17
ABT737_1910	Apoptosis regulation	BCL2	NDUFS7	0.328837	4.50464e-20
ABT737_1910	Apoptosis regulation	BCL2	ARID1A	0.385126	6.51842e-28
ABT737_1910	Apoptosis regulation	BCL2	GTPBP3	0.401252	1.78001e-30
ABT737_1910	Apoptosis regulation	BCL2	MS4A1	0.326447	8.82334e-20
ABT737_1910	Apoptosis regulation	BCL2	COX18	0.322094	3.05553e-19
ABT737_1910	Apoptosis regulation	BCL2	HMGB2	0.392372	4.90944e-29
ABT737_1910	Apoptosis regulation	BCL2	RHOH	0.402808	9.95464e-31
ABT737_1910	Apoptosis regulation	BCL2	C1GALT1C1	-0.361166	2.34868e-24
ABT737_1910	Apoptosis regulation	BCL2	SMARCC1	0.337721	3.28806e-21
ABT737_1910	Apoptosis regulation	BCL2	HMGB1	0.394566	2.19481e-29
ABT737_1910	Apoptosis regulation	BCL2	LDB1	0.320285	4.85326e-19
AZD7762_1022	Cell cycle	CHEK1	ARID1A	0.322007	3.10448e-19
AZD7762_1022	Cell cycle	CHEK1	GTPBP3	0.421981	5.65249e-34
AZD7762_1022	Cell cycle	CHEK1	HMGB2	0.585938	3.55041e-72
AZD7762_1022	Cell cycle	CHEK1	SMARCC1	0.379369	4.96377e-27
AZD7762_1022	Cell cycle	CHEK1	HMGB1	0.41334	1.69506e-32
AZD7762_1022	Cell cycle	CHEK1	HMBS	0.440323	2.75236e-37
AZD7762_1022	Cell cycle	CHEK2	GTPBP3	0.387209	3.15134e-28
AZD7762_1022	Cell cycle	CHEK2	AIFM1	0.31154	5.43686e-18
AZD7762_1022	Cell cycle	CHEK2	HMGB2	0.358367	5.57673e-24
AZD7762_1022	Cell cycle	CHEK2	HMGB1	0.335016	7.23836e-21
Wee1 Inhibitor_1046	Cell cycle	WEE1	HMGB2	0.46126	2.96372e-41
Wee1 Inhibitor_1046	Cell cycle	WEE1	SMARCC1	0.300396	9.83353e-17
Wee1 Inhibitor_1046	Cell cycle	WEE1	HMGB1	0.325297	1.22774e-19
Wee1 Inhibitor_1046	Cell cycle	CHEK1	ARID1A	0.322007	3.10448e-19
Wee1 Inhibitor_1046	Cell cycle	CHEK1	GTPBP3	0.421981	5.65249e-34
Wee1 Inhibitor_1046	Cell cycle	CHEK1	HMGB2	0.585938	3.55041e-72
Wee1 Inhibitor_1046	Cell cycle	CHEK1	SMARCC1	0.379369	4.96377e-27
Wee1 Inhibitor_1046	Cell cycle	CHEK1	HMGB1	0.41334	1.69506e-32
Wee1 Inhibitor_1046	Cell cycle	CHEK1	HMBS	0.440323	2.75236e-37
Palbociclib_1054	Cell cycle	CDK4	CAB39	-0.310298	7.46788e-18
Palbociclib_1054	Cell cycle	CDK4	C17orf89	0.356962	8.4233e-24
MK-1775_1179	Cell cycle	WEE1	HMGB2	0.46126	2.96372e-41
MK-1775_1179	Cell cycle	WEE1	SMARCC1	0.300396	9.83353e-17
MK-1775_1179	Cell cycle	WEE1	HMGB1	0.325297	1.22774e-19
MK-1775_1179	Cell cycle	PLK1	ARID1A	0.302366	5.8937e-17
MK-1775_1179	Cell cycle	PLK1	GTPBP3	0.328426	4.99339e-20
MK-1775_1179	Cell cycle	PLK1	HMGB2	0.544108	2.16084e-60
MK-1775_1179	Cell cycle	PLK1	HMGB1	0.343557	5.7492e-22
Ribociclib_1632	Cell cycle	CDK4	CAB39	-0.310298	7.46788e-18
Ribociclib_1632	Cell cycle	CDK4	C17orf89	0.356962	8.4233e-24
MK-8776_2046	Cell cycle	CHEK1	ARID1A	0.322007	3.10448e-19
MK-8776_2046	Cell cycle	CHEK1	GTPBP3	0.421981	5.65249e-34
MK-8776_2046	Cell cycle	CHEK1	HMGB2	0.585938	3.55041e-72
MK-8776_2046	Cell cycle	CHEK1	SMARCC1	0.379369	4.96377e-27
MK-8776_2046	Cell cycle	CHEK1	HMGB1	0.41334	1.69506e-32
MK-8776_2046	Cell cycle	CHEK1	HMBS	0.440323	2.75236e-37
MK-8776_2046	Cell cycle	CHEK2	GTPBP3	0.387209	3.15134e-28
MK-8776_2046	Cell cycle	CHEK2	AIFM1	0.31154	5.43686e-18
MK-8776_2046	Cell cycle	CHEK2	HMGB2	0.358367	5.57673e-24
MK-8776_2046	Cell cycle	CHEK2	HMGB1	0.335016	7.23836e-21
MK-8776_2046	Cell cycle	CDK2	HMGB2	0.442405	1.17679e-37
Entinostat_1593	Chromatin histone acetylation	HDAC1	ARID1A	0.317866	9.5008e-19
PCI-34051_1621	Chromatin histone acetylation	HDAC8	AIFM1	0.321376	3.69704e-19
PCI-34051_1621	Chromatin histone acetylation	HDAC6	ARID1A	0.310159	7.62926e-18
PCI-34051_1621	Chromatin histone acetylation	HDAC6	NDUFB11	0.480385	3.56285e-45
PCI-34051_1621	Chromatin histone acetylation	HDAC1	ARID1A	0.317866	9.5008e-19
PFI3_1620	Chromatin other	SMARCA4	ARID1B	0.308631	1.13167e-17
PFI3_1620	Chromatin other	SMARCA4	ELOVL1	-0.337508	3.4735e-21
PFI3_1620	Chromatin other	SMARCA4	C1GALT1	-0.310271	7.46788e-18
PFI3_1620	Chromatin other	SMARCA4	NDUFS7	0.367595	2.80621e-25
PFI3_1620	Chromatin other	SMARCA4	ARID1A	0.403092	9.11894e-31
PFI3_1620	Chromatin other	SMARCA4	GTPBP3	0.550898	3.50678e-62
PFI3_1620	Chromatin other	SMARCA4	HMGB2	0.438928	4.91379e-37
PFI3_1620	Chromatin other	SMARCA4	C1GALT1C1	-0.310421	7.31582e-18
PFI3_1620	Chromatin other	SMARCA4	SMARCC1	0.451572	2.21662e-39
PFI3_1620	Chromatin other	SMARCA4	HMGB1	0.45812	1.23199e-40
PFI3_1620	Chromatin other	SMARCA2	PTPRC	0.316169	1.51818e-18
JQ1_2172	Chromatin other	BRD2	ARID1A	0.356995	8.4233e-24
JQ1_2172	Chromatin other	BRD3	ARID1B	0.311063	6.1647e-18
JQ1_2172	Chromatin other	BRD3	ELOVL1	-0.344477	4.45632e-22
JQ1_2172	Chromatin other	BRD3	C1GALT1	-0.331599	2.00383e-20
JQ1_2172	Chromatin other	BRD3	SMARCC1	0.334198	9.19711e-21
JQ1_2172	Chromatin other	BRD4	ARID1B	0.303306	4.63231e-17
JQ1_2172	Chromatin other	BRD4	ARID1A	0.44143	1.74871e-37
JQ1_2172	Chromatin other	BRD4	GTPBP3	0.359554	3.91602e-24
JQ1_2172	Chromatin other	BRD4	C1GALT1C1	-0.35874	4.99347e-24
Olaparib_1017	Genome integrity	PARP1	ARID1B	0.308512	1.15223e-17
Olaparib_1017	Genome integrity	PARP1	ELOVL1	-0.357198	8.11058e-24
Olaparib_1017	Genome integrity	PARP1	STARD7	0.418652	2.11269e-33
Olaparib_1017	Genome integrity	PARP1	ARID1A	0.477732	1.17874e-44
Olaparib_1017	Genome integrity	PARP1	GTPBP3	0.478714	7.69534e-45
Olaparib_1017	Genome integrity	PARP1	RTN4IP1	0.310263	7.46788e-18
Olaparib_1017	Genome integrity	PARP1	NDUFB11	0.358833	4.91005e-24
Olaparib_1017	Genome integrity	PARP1	HMGB2	0.552723	1.31079e-62
Olaparib_1017	Genome integrity	PARP1	SMARCC1	0.466971	2.05057e-42
Olaparib_1017	Genome integrity	PARP1	HMGB1	0.499142	2.65853e-49
Niraparib_1177	Genome integrity	PARP1	ARID1B	0.308512	1.15223e-17
Niraparib_1177	Genome integrity	PARP1	ELOVL1	-0.357198	8.11058e-24
Niraparib_1177	Genome integrity	PARP1	STARD7	0.418652	2.11269e-33
Niraparib_1177	Genome integrity	PARP1	ARID1A	0.477732	1.17874e-44
Niraparib_1177	Genome integrity	PARP1	GTPBP3	0.478714	7.69534e-45
Niraparib_1177	Genome integrity	PARP1	RTN4IP1	0.310263	7.46788e-18
Niraparib_1177	Genome integrity	PARP1	NDUFB11	0.358833	4.91005e-24
Niraparib_1177	Genome integrity	PARP1	HMGB2	0.552723	1.31079e-62
Niraparib_1177	Genome integrity	PARP1	SMARCC1	0.466971	2.05057e-42
Niraparib_1177	Genome integrity	PARP1	HMGB1	0.499142	2.65853e-49
Tozasertib_1096	Mitosis	AURKB	GTPBP3	0.34592	2.85295e-22
Tozasertib_1096	Mitosis	AURKB	HMGB2	0.56986	2.01039e-67
Tozasertib_1096	Mitosis	AURKB	HMGB1	0.327524	6.46992e-20
AZD1208_1449	Other, kinases	PIM2	STK4	0.319214	6.55711e-19
AZD1208_1449	Other, kinases	PIM2	GTPBP3	0.336492	4.65059e-21
AZD1208_1449	Other, kinases	PIM2	MTO1	0.318026	9.15238e-19
AZD1208_1449	Other, kinases	PIM2	NUBPL	-0.344044	4.9887e-22
AZD1208_1449	Other, kinases	PIM2	HMGB2	0.330866	2.47474e-20
AZD1208_1449	Other, kinases	PIM2	HMHA1	0.328681	4.67219e-20
ML323_1629	Protein stability and degradation	USP1	ARID1A	0.36631	4.29285e-25
ML323_1629	Protein stability and degradation	USP1	GTPBP3	0.309667	8.68246e-18
ML323_1629	Protein stability and degradation	USP1	HMGB2	0.608177	3.25338e-79
ML323_1629	Protein stability and degradation	USP1	SMARCC1	0.382304	1.78697e-27
ML323_1629	Protein stability and degradation	USP1	HMGB1	0.445706	3.03394e-38
P22077_1933	Protein stability and degradation	USP7	STARD7	0.314551	2.38509e-18
P22077_1933	Protein stability and degradation	USP7	ARID1A	0.324207	1.67701e-19
P22077_1933	Protein stability and degradation	USP7	GTPBP3	0.419362	1.6209e-33
P22077_1933	Protein stability and degradation	USP7	HMGB2	0.366185	4.41165e-25
P22077_1933	Protein stability and degradation	USP7	RHOH	0.388274	2.16929e-28
P22077_1933	Protein stability and degradation	USP7	SMARCC1	0.368506	2.11719e-25
P22077_1933	Protein stability and degradation	USP7	HMGB1	0.422597	4.50136e-34
PD173074_1049	RTK signaling	FGFR1	PDCD10	-0.300186	1.0313e-16
PD173074_1049	RTK signaling	FGFR1	CAB39	-0.342347	8.31974e-22
PD173074_1049	RTK signaling	FGFR1	PRKCD	-0.404311	5.80186e-31
Crizotinib_1083	RTK signaling	MET	ARID1B	-0.389257	1.53765e-28
Crizotinib_1083	RTK signaling	MET	ELOVL1	0.427681	5.67269e-35
Crizotinib_1083	RTK signaling	MET	PTPRC	-0.338777	2.42317e-21
Crizotinib_1083	RTK signaling	MET	C1GALT1	0.397651	6.94668e-30
Crizotinib_1083	RTK signaling	MET	NDUFS7	-0.368321	2.22043e-25
Crizotinib_1083	RTK signaling	MET	ARID1A	-0.477176	1.46392e-44
Crizotinib_1083	RTK signaling	MET	GTPBP3	-0.41124	3.84262e-32
Crizotinib_1083	RTK signaling	MET	ADAM10	0.317567	1.02644e-18
Crizotinib_1083	RTK signaling	MET	NDUFB11	-0.321077	3.9609e-19
Crizotinib_1083	RTK signaling	MET	COX18	-0.373389	4.00012e-26
Crizotinib_1083	RTK signaling	MET	HMGB2	-0.418	2.68843e-33
Crizotinib_1083	RTK signaling	MET	RHOH	-0.427805	5.5495e-35
Crizotinib_1083	RTK signaling	MET	C1GALT1C1	0.356412	9.97246e-24
Crizotinib_1083	RTK signaling	MET	SMARCC1	-0.435219	2.39731e-36
Crizotinib_1083	RTK signaling	MET	HMGB1	-0.443904	6.32898e-38
Crizotinib_1083	RTK signaling	MET	LDB1	-0.35706	8.37402e-24
