# Supplementary material for: Pan-cancer analysis of phagocytosis regulators in female-specific cancers: a focus on HMGB2
Source: Front Immunol. 2025 May 6;16:1565924. doi: 10.3389/fimmu.2025.1565924 (PMC12089064; doi:10.3389/fimmu.2025.1565924)
Supplement: Supplementary file 7 [file Table5.xlsx]

## Sheet: Sheet1
The correlation between phagocytosis score and immune cells
cell	cancer	cor	FDR
Activated B cell	BRCA	0.389896	1.57999e-39
Activated B cell	OV	0.371207	2.02329e-14
Activated B cell	UCEC	0.335187	2.37234e-05
Activated B cell	CESC	0.331807	8.46803e-08
Activated CD4 T cell	BRCA	0.397577	4.92207e-41
Activated CD4 T cell	OV	0.479919	3.9111e-24
Activated CD4 T cell	UCEC	0.460551	2.17278e-09
Activated CD4 T cell	CESC	0.179371	0.00404161
Activated CD8 T cell	BRCA	0.454795	9.543e-55
Activated CD8 T cell	OV	0.426622	7.36868e-19
Activated CD8 T cell	UCEC	0.344544	1.52463e-05
Activated CD8 T cell	CESC	0.205997	0.00101328
Activated dendritic cell	BRCA	0.275011	1.41679e-19
Activated dendritic cell	OV	0.295868	1.02667e-09
Activated dendritic cell	UCEC	0.318479	6.15134e-05
Activated dendritic cell	CESC	0.0780854	0.222073
CD56bright natural killer cell	BRCA	0.158645	2.83507e-07
CD56bright natural killer cell	OV	0.209634	1.72676e-05
CD56bright natural killer cell	UCEC	0.157544	0.051097
CD56bright natural killer cell	CESC	-0.091263	0.16548
CD56dim natural killer cell	BRCA	0.0980163	0.00161066
CD56dim natural killer cell	OV	0.257514	1.1581e-07
CD56dim natural killer cell	UCEC	0.175438	0.0304552
CD56dim natural killer cell	CESC	0.203874	0.00101328
Central memory CD4 T cell	BRCA	0.112079	0.000315247
Central memory CD4 T cell	OV	0.275284	1.35692e-08
Central memory CD4 T cell	UCEC	0.298589	0.000163589
Central memory CD4 T cell	CESC	0.0300118	0.648526
Central memory CD8 T cell	BRCA	-0.103229	0.00091163
Central memory CD8 T cell	OV	0.319231	4.90098e-11
Central memory CD8 T cell	UCEC	0.137113	0.0845625
Central memory CD8 T cell	CESC	-0.101184	0.121585
Effector memeory CD4 T cell	BRCA	0.0537543	0.0868795
Effector memeory CD4 T cell	OV	0.240689	7.2926e-07
Effector memeory CD4 T cell	UCEC	0.149673	0.0598938
Effector memeory CD4 T cell	CESC	0.0161175	0.77957
Effector memeory CD8 T cell	BRCA	0.242338	1.94041e-15
Effector memeory CD8 T cell	OV	0.340825	2.16685e-12
Effector memeory CD8 T cell	UCEC	0.216704	0.00649337
Effector memeory CD8 T cell	CESC	0.203247	0.00101328
Eosinophil	BRCA	0.12227	8.33265e-05
Eosinophil	OV	0.0857221	0.0792978
Eosinophil	UCEC	-0.0211941	0.777638
Eosinophil	CESC	0.178957	0.00404161
Gamma delta T cell	BRCA	0.189529	6.9737e-10
Gamma delta T cell	OV	0.318208	5.28152e-11
Gamma delta T cell	UCEC	0.264088	0.000872815
Gamma delta T cell	CESC	0.0196751	0.759735
Immature B cell	BRCA	0.379792	1.65932e-37
Immature B cell	OV	0.414342	6.95699e-18
Immature B cell	UCEC	0.368579	3.48059e-06
Immature B cell	CESC	0.271862	1.25599e-05
Immature dendritic cell	BRCA	0.0531238	0.0873597
Immature dendritic cell	OV	0.187138	0.000123162
Immature dendritic cell	UCEC	0.155764	0.0515174
Immature dendritic cell	CESC	0.284625	6.28556e-06
Macrophage	BRCA	0.207317	1.42693e-11
Macrophage	OV	0.309652	1.74904e-10
Macrophage	UCEC	0.21785	0.00649337
Macrophage	CESC	0.131777	0.0377154
Mast cell	BRCA	0.0877148	0.004788
Mast cell	OV	0.278748	9.14165e-09
Mast cell	UCEC	0.104135	0.191537
Mast cell	CESC	0.156663	0.0115672
MDSC	BRCA	0.285418	6.32975e-21
MDSC	OV	0.377263	8.27436e-15
MDSC	UCEC	0.263967	0.000872815
MDSC	CESC	0.166925	0.00756458
Memory B cell	BRCA	0.0736724	0.0180831
Memory B cell	OV	0.178834	0.000238268
Memory B cell	UCEC	0.0830087	0.300086
Memory B cell	CESC	0.214952	0.000635882
Monocyte	BRCA	0.277851	6.55196e-20
Monocyte	OV	0.326971	1.78899e-11
Monocyte	UCEC	0.301874	0.000152648
Monocyte	CESC	0.269896	1.25599e-05
Natural killer cell	BRCA	0.039527	0.201701
Natural killer cell	OV	0.199245	4.38463e-05
Natural killer cell	UCEC	0.158396	0.051097
Natural killer cell	CESC	0.232579	0.000197231
Natural killer T cell	BRCA	0.246901	5.89468e-16
Natural killer T cell	OV	0.364054	6.12378e-14
Natural killer T cell	UCEC	0.367997	3.48059e-06
Natural killer T cell	CESC	0.0860361	0.1793
Neutrophil	BRCA	0.142691	4.16492e-06
Neutrophil	OV	0.297624	8.54219e-10
Neutrophil	UCEC	0.0694013	0.381853
Neutrophil	CESC	-0.232847	0.000197231
Plasmacytoid dendritic cell	BRCA	0.0102756	0.736003
Plasmacytoid dendritic cell	OV	0.288538	2.64286e-09
Plasmacytoid dendritic cell	UCEC	0.0519275	0.506854
Plasmacytoid dendritic cell	CESC	0.0635052	0.328304
Regulatory T cell	BRCA	0.166184	7.47144e-08
Regulatory T cell	OV	0.351084	4.39203e-13
Regulatory T cell	UCEC	0.248921	0.0016216
Regulatory T cell	CESC	0.0373688	0.578234
T follicular helper cell	BRCA	0.197584	1.26105e-10
T follicular helper cell	OV	0.240832	7.2926e-07
T follicular helper cell	UCEC	0.251395	0.00154863
T follicular helper cell	CESC	0.0468653	0.484782
Type 1 T helper cell	BRCA	0.22032	6.36775e-13
Type 1 T helper cell	OV	0.356356	2.02998e-13
Type 1 T helper cell	UCEC	0.270704	0.000738714
Type 1 T helper cell	CESC	0.106241	0.105933
Type 17 T helper cell	BRCA	0.26245	6.53092e-18
Type 17 T helper cell	OV	0.319543	4.90098e-11
Type 17 T helper cell	UCEC	0.119763	0.133056
Type 17 T helper cell	CESC	0.164048	0.00826311
Type 2 T helper cell	BRCA	0.133424	1.70477e-05
Type 2 T helper cell	OV	0.300516	6.07008e-10
Type 2 T helper cell	UCEC	0.212042	0.0074704
Type 2 T helper cell	CESC	0.0882777	0.174411
